# Supplementary material for: The mtDNA mutation spectrum in the PolG mutator mouse reveals germline and somatic selection
Source: BMC Genom Data. 2021 Nov 26;22:52. doi: 10.1186/s12863-021-01005-x (PMC8620558; doi:10.1186/s12863-021-01005-x)
Supplement: Supplementary file 2 — Additional file 2. Text file that contains all R code from data processing, statistics, and figures. [file 12863_2021_1005_MOESM2_ESM.txt]

## All R code for:

#The mtDNA mutation spectrum in the PolG mutator mouse reveals germline and somatic selection (2021)
#Maclaine, Kendra D, Stebbings, Kevin A, Havird, Justin C


## Edited 8_30_21
##This is the main figures and data processing
## Author: KM

#data processing and graphing
library(tidyverse)
library(gridExtra)
library(ggpubr)
library(colorspace)
library(ggoutlier)

#statistics
library(lmerTest)
library(lattice)
library(car)
library(zoo)
library(scales)
library(rstatix)


#Open PolG files, guess max allows for proper identification of some of the columns that have NAs early on
PolGData = read_csv("Additional_File_5.csv",guess_max = 5000,skip=1);
PolGData_indels = read_csv("Additional_File_6.csv",skip=1);

#Open coding status file, this has all the gene annotations
coding_status_sheet = read_csv("Additional_File_7.csv",skip=1);

#Open WT file
WTData = read_csv("Additional_File_3.csv",skip=1)
WTData_indels = read_csv("Additional_File_4.csv",skip=1);

#open nucleotide bias file
c_bias = read_csv("Additional_File_8.csv")

#ci95 function
ci95 <- function(x) sd(x)/sqrt(length(x))*qt(1 - (0.05 / 2), n() - 1)
mt_genome_length = 16299
#function to normalize count and freq lines
#changed min to zero
normal <- function(x){(x/max(x))}

######FIG 2 Data Prep######

#collapse by animal and divide by genome length, also label as liver
WT.fig2 <- WTData %>%
  group_by(Animal,tissue) %>%
  summarise(freq = sum(mut_freq), count = n()) %>%
  mutate(count = count/mt_genome_length,freq = freq/mt_genome_length)


#groups by Animal, tissue, somatic status, gets counts and frequncies, divides by genome length. 
# needs a dataframe that excludes the totals for the lmer
fig_2_data_exclude_total <- PolGData %>%
  group_by(Animal, tissue, som_germ) %>%
  summarise(freq = sum(mut_freq), count = n())%>%
  mutate(count = count/mt_genome_length,freq = freq/mt_genome_length) %>%
  mutate(count_cube_root = count^(1/3),freq_cube_root = freq^(1/3))

#Rremoves brain germline in a separate column, since the data is repeated in liver in count, adds totals (som+germ)
fig2_data <- bind_rows (fig_2_data_exclude_total,
                        PolGData %>%
                          group_by(Animal, tissue) %>%
                          summarise(freq = sum(mut_freq), count = n())%>%
                          mutate(count = count/mt_genome_length,freq = freq/mt_genome_length,som_germ = "Total"))%>%
  mutate(count_no_brn_germ=replace(count, tissue=="Brain"&som_germ =="Germline", NA))


#Get the standard error of the count values
fig2_data.error <- fig2_data %>% ungroup() %>%
  group_by(som_germ,tissue) %>%
  summarise(ci_count=ci95(count_no_brn_germ),ci_freq=ci95(freq),count_no_brn_germ=mean(count_no_brn_germ),freq=mean(freq))

######Fig 2 Plotting######
fig2_text_size= 16
fig2_axis_size = 14
twoaa <- 
  ggplot(fig2_data,aes(x =factor(som_germ), y=count_no_brn_germ,fill=tissue))+
  geom_dotplot(binwidth = .001,binaxis="y",stackdir="center",position=position_dodge(width=0.9))+
  scale_fill_grey(start=0.95, end =0.5)+
  geom_errorbar(data=na.omit(fig2_data.error), aes(ymax=count_no_brn_germ+ci_count, ymin=count_no_brn_germ-ci_count),color="black",position=position_dodge(width=0.9),size=.6,width=0.5)+
  stat_summary(fun=median,geom="point",position=position_dodge(width=0.9),color="black",show.legend=FALSE,size=3.5)+
  theme_classic()+
  labs(x="PolG",y="Mutation Count",size= fig2_text_size)+
  scale_y_continuous(expand = c(0.02, 0),limits=c(0,0.05))+
  annotate("text", x="Germline",y=0, label="*",color="Black",size=8)+
  theme(legend.position = c(0.2, 0.95),legend.text=element_text(size=fig2_text_size,face="bold"),legend.title=element_blank(),axis.text=element_text(size = fig2_axis_size),axis.title=element_text(size=fig2_text_size),plot.margin = unit(c(0.5,-0.5,0.5,0.5),"cm"))

twoab<-ggplot(WT.fig2,aes(x=factor("Total"),y=count,fill=tissue))+
  geom_dotplot(binwidth = .001,binaxis="y",stackdir="center",position=position_dodge(width=0.9))+
  scale_fill_grey(start=0.95, end =0.5)+
  theme_classic()+
  scale_y_continuous(expand = c(0.02, 0),limits=c(0,0.05))+
  labs(x="WT",y="",size= fig2_text_size)+
  theme(legend.position="ntwo",axis.text.y=element_blank(),axis.text=element_text(size = fig2_axis_size),axis.title=element_text(size=fig2_text_size),plot.margin = unit(c(0.5,0.5,0.5,-0.5),"cm"))

twoa<-grid.arrange(twoaa,twoab,widths=c(1,0.25),ncol=2)

twoba<-ggplot(fig2_data,aes(x =som_germ, y=freq,fill=factor(tissue)))+
  geom_dotplot(binwidth = .000015,binaxis="y",stackdir="center",position=position_dodge(width=0.9))+
  geom_errorbar(data=fig2_data.error, aes(ymax=freq+ci_freq, ymin=freq-ci_freq),color="black",position=position_dodge(width=0.9),size=.6,width=0.5)+
  stat_summary(fun=median,geom="point",position=position_dodge(width=0.9),color="black",show.legend=FALSE,size=3.5)+
  scale_fill_grey(start=0.95, end =0.5)+
  theme_classic()+
  scale_y_continuous(expand = c(0.025, 0),limits=c(0,7e-04))+
  labs(x="PolG",y="Mutation Frequency",size=fig2_text_size)+
  theme(legend.position = "ntwo",axis.text=element_text(size = fig2_axis_size),axis.title=element_text(size=fig2_text_size),plot.margin = unit(c(0.5,-0.5,0.5,0.5),"cm"))

twobb<-ggplot(WT.fig2,aes(x=factor("Total"),y=freq,fill=tissue))+
  geom_dotplot(binwidth = .000015,binaxis="y",stackdir="center",position=position_dodge(width=0.9))+
  scale_fill_grey(start = 0.5)+
  theme_classic()+
  scale_y_continuous(expand = c(0.025, 0),limits=c(0,7e-04))+
  labs(x="WT",y="",size= fig2_text_size)+
  theme(axis.text.y=element_blank(),axis.text=element_text(size = fig2_axis_size),axis.title=element_text(size=fig2_text_size),plot.margin = unit(c(0.5,0.5,0.5,-0.5),"cm"),legend.position="ntwo")

twob<-grid.arrange(twoba,twobb,widths=c(1,0.25),ncol=2)

ggarrange(twoa,twob,labels=c('A','B'),align="hv",font.label = list(size = 24, color = "black"))


######Fig 3 Data Prep######
level_order=c("CDS","tRNA","rRNA","D-loop")

#Fig 3AB Data Prep
#filters by liver, groups by reference number and gene
fig3a_data <- PolGData %>% 
  filter(tissue == "Liver") %>%
  group_by(refl=ref_num,gene=coding_non) %>%
  summarise(freq=mean(mut_freq),count=n()) %>%
  ungroup %>%
  mutate(normal_freq = normal(freq),normal_count = normal(count))%>% 
  complete(refl=1:16299,fill=list(freq=0,count=0,normal_freq=0,normal_count=0))


#fig3B,D Data Prep
#Filters by liver, groups by coding status
fig3bd_data <- PolGData %>%
  filter(tissue =="Liver") %>%
  group_by(Animal,coding_status=coding_non) %>%
  summarise(freq = sum(mut_freq_div_len), count = sum(count_div_len)) %>%
  filter(coding_status!="")
#fig3B,C error
fig3bd_data.error <- fig3bd_data %>% ungroup() %>%
  group_by(coding_status) %>%
  summarise(ci_count=ci95(count),ci_freq=ci95(freq),count=mean(count),freq=mean(freq))

#fig3
fig3ce_data <- PolGData %>%
  filter(tissue =="Liver") %>%
  group_by(Animal,coding_status=coding_non,som_germ) %>%
  summarise(freq = sum(mut_freq_div_len), count = sum(count_div_len)) %>%
  filter(coding_status!="")%>%
  ungroup%>%
  complete(coding_status,nesting(som_germ,Animal))


######Fig 3 Plotting######
fig3_median_dot_size = 2.5
fig3A_text_size=7
y_pos_labels=.28
threeaa<-
  ggplot(fig3a_data, aes(x=refl, y=freq)) +
  geom_rect(data=coding_status_sheet, mapping=aes(xmin=start, xmax=end, ymin=-Inf, ymax=Inf,fill=factor(coding_status,levels = c("tRNA","rRNA","CDS","D-loop"))),inherit.aes = FALSE,alpha=0.8)+
  geom_vline(xintercept=coding_status_sheet$start,color="black",size=0.1,alpha=1)+
  scale_fill_discrete_sequential(palette = "YlOrBr",nmax = 6, order = 2:6)+
  geom_point(size=0.5) +
  scale_x_continuous(limits = c(0,mt_genome_length), expand = c(.01, .01))+
  scale_y_continuous(limits = c(0,.3), expand = c(0.001, 0.0001))+
  theme_classic()+
  ylab("Mean Mutation Frequency")+
  annotate(geom="text", x=c(550,1800,3229,4432.5,6100,7354.5,8267,8998.5,10855.5,12653.5,13811,14716.5), y=y_pos_labels, label=c("12S rRNA","16S rRNA","ND1","ND2","COXI","COXII","ATP6","COXIII","ND4","ND5","ND6","CYTB"),color="Black",size=3)+
  annotate(geom="text", x=c(7867.5,9632.5,10025), y=y_pos_labels, label=c("ATP8","ND3","ND4L"),color="Black",size=3,angle=-90)+
  theme(legend.title=element_blank(),axis.text=element_text(size=fig3A_text_size-2),axis.title=element_text(size=fig3A_text_size),axis.title.x=element_blank(),axis.text.x=element_blank(),axis.title.y = element_text(margin = margin(t = 0, r = 5.2, b = 0, l = 0)),plot.margin = unit(c(0,.10,0,.10), "cm"),axis.ticks.length.x  = unit(0, "mm"),legend.position="top")

threeab<-
  ggplot(fig3a_data) +
  geom_rect(data=coding_status_sheet, mapping=aes(xmin=start, xmax=end, ymin=-Inf, ymax=Inf,fill=factor(coding_status,levels = c("tRNA","rRNA","CDS","D-loop"))),inherit.aes = FALSE,alpha=0.8)+
  geom_vline(xintercept=coding_status_sheet$start,color="black",size=0.1,alpha=1)+
  guides(fill=FALSE)+
  scale_fill_discrete_sequential(palette = "YlOrBr",nmax = 6, order = 2:6)+
  geom_line(aes(x=refl,y=normal(rollmean(count,250,na.pad=TRUE,fill=0)),color="black"))+
  geom_line(aes(x=refl,y=normal(rollmean(freq,250,na.pad=TRUE,fill=0)),color="darkgrey"))+
  scale_colour_manual("", values = c("black", "darkgrey"),labels=c("Frequency","Count")) +
  scale_x_continuous(limits = c(0,mt_genome_length), expand = c(.01, .01))+
  scale_y_continuous(limits = c(0,1.05))+
  xlab("Reference")+
  ylab("Relative Rolling Mean")+
  theme_classic()+
  theme(
    axis.text.y=element_text(size=fig3A_text_size-2),axis.text.x=element_text(size=fig3A_text_size),axis.title.y=element_text(size=fig3A_text_size),axis.title.x=element_text(size=fig3A_text_size+2),
    plot.margin = unit(c(0.05,.10,.10,.10), "cm"),legend.position=c(.09,.87),legend.background = element_rect(color="white"),legend.margin = margin(0.1, 0.02,2, 0.02),legend.direction = "horizontal",
    plot.background = element_rect(fill = "transparent", color = NA),legend.text = element_text(size=fig3A_text_size-1)
  )

#combines 3Aa and 3Ab
threea<-grid.arrange(threeaa,threeab,heights=c(1,.75))

threeb<-ggplot(fig3bd_data,aes(x =factor(coding_status,level=level_order), y=count))+
  geom_dotplot(binwidth = .0007,binaxis="y",stackdir="center",fill="darkgrey")+
  stat_summary(fun=median,geom="point",position=position_dodge(width=0.7),color="black",size=fig3_median_dot_size,show.legend=FALSE)+
  geom_errorbar(data=fig3bd_data.error, aes(ymax=count+ci_count, ymin=count-ci_count),color="black",position=position_dodge(width=0.7),size=.6,width=0.5)+
  theme_classic()+
  labs(x="",y="Mutation Count")+
  theme(axis.text=element_text(size=8),axis.title=element_text(size=10))

threec<-ggplot(fig3ce_data,aes(factor(coding_status,level=level_order),Animal,fill=count))+
  geom_tile(color="darkgrey")+
  scale_fill_continuous_sequential(palette = "Blues",begin=0.1,p1=1.1,p2=.9,na.value="white")+
  theme_minimal()+
  labs(title="Mutation Count")+
  facet_grid(rows=factor(fig3ce_data$som_germ))+
  theme(axis.title.x=element_blank(),legend.position="bottom",axis.text=element_text(size=8),axis.title=element_text(size=10),legend.title=element_blank(),title=element_text(size=8))

threed<-ggplot(fig3bd_data,aes(x =factor(coding_status,level=level_order), y=freq))+
  geom_dotplot(binwidth = .000015,binaxis="y",stackdir="center",fill="darkgrey")+
  geom_errorbar(data=fig3bd_data.error, aes(ymax=freq+ci_freq, ymin=freq-ci_freq),color="black",position=position_dodge(width=0.7),size=.6,width=0.5)+
  stat_summary(fun=median,geom="point",position=position_dodge(width=0.7),color="black",size=fig3_median_dot_size,show.legend=FALSE)+
  theme_classic()+
  labs(x="",y="Mutation Frequency",size=10)+
  theme(axis.text=element_text(size=8),axis.title=element_text(size=10))

threee<-ggplot(fig3ce_data,aes(factor(coding_status,level=level_order),Animal,fill=freq))+
  geom_tile(color="darkgrey")+
  facet_grid(rows=factor(fig3ce_data$som_germ))+
  scale_fill_continuous_sequential(palette = "Blues",begin=0.1,p1=1.1,p2=.9,na.value="white")+
  theme_minimal()+
  ggtitle("Mutation Frequency")+
  theme(legend.position="bottom")+
  theme(axis.title.x=element_blank(),legend.position="bottom",axis.text=element_text(size=8),axis.title=element_text(size=10),legend.title=element_blank(),title=element_text(size=8),legend.text=element_text(size=5))

#combines all of fig3
ggarrange(threea,ggarrange(threeb,threec,threed,threee,ncol=4,labels=c("B","C","D","E"),widths=c(1,1,1,1)),nrow=2,labels=c("A"),heights=c(1.5,2))


######fig4 Data Prep######
level_order=c("silent","missense","nonsense")

#gets rid of non coding regions, groups by animal, mut type and completes the dataframe with zeroes
fig4ad_data <- PolGData %>%
  filter(tissue == "Liver"&!is.na(mut_type)) %>%
  group_by(Animal,mut_type) %>%
  summarise(freq = sum(mut_freq), count = n()) %>%
  mutate(freq = freq/mt_genome_length,count=count/mt_genome_length)%>%
  ungroup()%>%
  complete(mut_type,nesting(Animal),fill=list(freq=0,count=0))

#means and ci for error bars
fig4ad_data.error <- fig4ad_data %>% ungroup() %>%
  group_by(mut_type) %>%
  summarise(ci_count=ci95(count),ci_freq=ci95(freq),count=mean(count),freq=mean(freq))

#Aggregates mut count data by animal, tissue, som germ status, and mutation type
fig4be_data <- PolGData %>%
  filter(tissue == "Liver"&!is.na(mut_type)) %>%
  group_by(Animal,som_germ,mut_type) %>%
  summarise(freq = sum(mut_freq), count = n()) %>%
  mutate(freq = freq/mt_genome_length,count=count/mt_genome_length)%>%
  ungroup%>%
  complete(mut_type,nesting(som_germ,Animal))

#Fig 4 position graphs
fig4cf_position_data <- PolGData %>%
  filter(tissue == "Liver"&!is.na(position)) %>%
  group_by(Animal,position) %>%
  summarise(freq = sum(mut_freq), count = n()) %>%
  mutate(freq = freq/mt_genome_length,count=count/mt_genome_length)%>%
  mutate(count_cube_root = count^(1/3),freq_cube_root = freq^(1/3))

fig4cf_position.error <- fig4cf_position_data %>% ungroup() %>%
  group_by(position) %>%
  summarise(ci_count=ci95(count),ci_freq=ci95(freq),count=mean(count),freq=mean(freq))


######Fig 4 Plotting######

foura<-
  ggplot(fig4ad_data,aes(x =factor(mut_type,level=level_order), y=count))+
  geom_dotplot(binwidth = 0.00032,binaxis="y",stackdir="center",fill="darkgrey")+
  geom_errorbar(data=fig4ad_data.error, aes(ymax=count+ci_count, ymin=count-ci_count),color="black",position=position_dodge(width=0.7),size=.6,width=0.5)+
  stat_summary(fun=median,geom="point",position=position_dodge(width=0.7),color="black",show.legend=FALSE,size=3)+
  ylab("count")+
  scale_fill_grey()+
  theme_classic()+
  labs(x="",y="Mutation Count",size=12)+
  theme(axis.text=element_text(size=10),axis.title=element_text(size=12))

fourb<-
  ggplot(fig4be_data,aes(factor(mut_type,level=level_order),Animal,fill=count))+
  geom_tile(color="grey")+
  facet_grid(rows=factor(fig4be_data$som_germ))+
  scale_fill_continuous_sequential(palette = "Reds 2",begin=0.1,p1=1.1,p2=.9,na.value="white")+
  theme_minimal()+
  ggtitle("Mutation Count")+
  theme(legend.position="bottom")+
  theme(axis.title.x=element_blank(),legend.position="bottom",axis.text=element_text(size=10),axis.title=element_text(size=10),legend.title=element_blank(),title=element_text(size=8),legend.text=element_text(size=8),legend.key.width=unit(35,"pt"))

fourc<-
  ggplot(na.omit(fig4cf_position_data),aes(x=factor(position),y=count,fill="grey"))+
  geom_dotplot(binwidth = 0.00030,binaxis="y",stackdir="center",position=position_dodge(width=0.7),fill="darkgrey")+
  ylab("count")+
  geom_errorbar(data=fig4cf_position.error, aes(ymax=count+ci_count, ymin=count-ci_count),color="black",position=position_dodge(width=0.7),size=.6,width=0.5)+
  stat_summary(fun=median,geom="point",position=position_dodge(width=0.7),color="black",show.legend=FALSE,size=3.5)+
  theme_classic()+
  labs(x="Codon Position",y="Mutation Count",size= fig2_text_size)+
  scale_y_continuous(expand = c(0.02, 0),limits=c(0,0.02))+
  theme(legend.position ="none",legend.text=element_text(size=fig2_text_size,face="bold"),legend.title=element_blank(),axis.text=element_text(size = 10),axis.title=element_text(size=12))

fourd<-
  ggplot(fig4ad_data,aes(x =factor(mut_type,level=level_order), y=freq))+
  geom_dotplot(binwidth = .000004,binaxis="y",stackdir="center",fill="darkgrey")+
  geom_errorbar(data=na.omit(fig4ad_data.error), aes(ymax=freq+ci_freq, ymin=freq-ci_freq),color="black",position=position_dodge(width=0.7),size=.6,width=0.5)+
  stat_summary(fun=median,geom="point",position=position_dodge(width=0.7),color="black",show.legend=FALSE,size=3)+
  ylab("count")+
  xlab("")+
  theme_classic()+
  labs(x="",y="Mutation Frequency",size=12)+
  theme(axis.text=element_text(size=10),axis.title=element_text(size=12))

foure<-
  ggplot(fig4be_data,aes(factor(mut_type,level=level_order),Animal,fill=freq))+
  geom_tile(color="grey")+
  facet_grid(rows=factor(fig4be_data$som_germ))+
  scale_fill_continuous_sequential(palette = "Reds 2",begin=0.1,p1=1.1,p2=.9,na.value="white")+
  theme_minimal()+
  ggtitle("Mutation Frequency")+
  theme(legend.position="bottom")+
  theme(axis.title.x=element_blank(),legend.position="bottom",axis.text=element_text(size=10),axis.title=element_text(size=10),legend.title=element_blank(),title=element_text(size=8),legend.text=element_text(size=8),legend.key.width=unit(35,"pt"))

fourf<-
  ggplot(na.omit(fig4cf_position_data),aes(x=factor(position),y=freq,fill="grey"))+
  geom_dotplot(binwidth = .000004,binaxis="y",stackdir="center",position=position_dodge(width=0.7),fill="darkgrey")+
  ylab("freq")+
  scale_fill_grey()+
  geom_errorbar(data=fig4cf_position.error, aes(ymax=freq+ci_freq, ymin=freq-ci_freq),color="black",position=position_dodge(width=0.7),size=.6,width=0.5)+
  stat_summary(fun=median,geom="point",position=position_dodge(width=0.7),color="black",show.legend=FALSE,size=3.5)+
  theme_classic()+
  labs(x="Codon Position",y="Mutation Frequency",size= fig2_text_size)+
  scale_y_continuous(expand = c(0.02, 0),limits=c(0,0.0003))+
  theme(legend.position = "none",legend.text=element_text(size=fig2_text_size,face="bold"),legend.title=element_blank(),axis.text=element_text(size = 10),axis.title=element_text(size=12))


fourad<-ggarrange(foura,fourd,labels = c("A","D"),ncol=1,align="hv")
fourbe<-ggarrange(fourb,foure,labels = c("B","E"),ncol=1,align="hv")
fourcf<-ggarrange(fourc,fourf,labels = c("C","F"),ncol=1,align="hv")


ggarrange(fourad,fourbe,fourcf,ncol=3,widths=c(1,1,0.75))

######Fig 5 Data Prep######

#filters to only liver, replaces redundant mutations
fig5ab_data <- PolGData %>%
  filter(tissue=="Liver") %>%
  unite("mut",ref,mutated_base) %>%
  mutate(type=str_replace_all(mut,
                              c(    "C_T"="C->T(G->A)","G_A"="C->T(G->A)",
                                    "T_C"="T->C(A->G)","A_G"="T->C(A->G)",
                                    "C_A"="C->A(G->T)","G_T"="C->A(G->T)",
                                    "C_G"="C->G(G->C)","G_C"="C->G(G->C)",
                                    "T_A"="T->A(A->T)","A_T"="T->A(A->T)",
                                    "T_G"="T->G(A->C)","A_C"="T->G(A->C)")
  )  
  ) %>%
  group_by(Animal,type) %>%
  summarise(freq = sum(mut_freq), count = n()) %>%
  mutate(freq = freq/mt_genome_length,count=count/mt_genome_length) %>%
  ungroup %>%
  complete(type,nesting(Animal),fill=list(freq=0,count=0))%>%
  mutate(count_cube_root = count^(1/3),freq_cube_root = freq^(1/3))

#mean, ci for graph
fig5ab_data.error <- fig5ab_data %>% 
  ungroup() %>%
  group_by(type) %>%
  summarise(ci_count=ci95(count),ci_freq=ci95(freq),count=mean(count),freq=mean(freq))


#Need this for plotting. Has all of the groups
fig5c_data <- PolGData %>%
  filter(tissue=="Liver") %>%
  filter(mut_type != "silent")%>%
  unite("mut",ref,mutated_base) %>%
  mutate(type=str_replace_all(mut,
                              c("C_T"="CT","G_A"="CT",
                                "T_C"="TC","A_G"="TC",
                                "C_A"="CA","G_T"="CA",
                                "C_G"=NA,"G_C"=NA,
                                "T_A"="TA","A_T"="TA",
                                "T_G"=NA,"A_C"=NA)
  )  
  ) %>%
  drop_na%>%
  group_by(Animal,type,amino_start_group,amino_mut_group)%>%
  summarise(freq = sum(mut_freq), count = n()) %>%
  ungroup %>%
  mutate(ratio=freq/count,freq = freq/mt_genome_length,count=count/mt_genome_length) %>%
  complete(type,amino_mut_group,amino_start_group,nesting(Animal),fill=list(freq=NA,count=NA))


#Need this for plotting. Has all of the groups
fig5c_data <- PolGData %>%
  filter(tissue=="Liver") %>%
  filter(mut_type != "silent")%>%
  unite("mut",ref,mutated_base) %>%
  mutate(type=str_replace_all(mut,
                              c("C_T"="CT","G_A"="CT",
                                "T_C"="TC","A_G"="TC",
                                "C_A"="CA","G_T"="CA",
                                "C_G"=NA,"G_C"=NA,
                                "T_A"="TA","A_T"="TA",
                                "T_G"=NA,"A_C"=NA)
  )  
  ) %>%
  drop_na%>%
  group_by(Animal,type,amino_start_group,amino_mut_group)%>%
  summarise(freq = sum(mut_freq), count = n()) %>%
  ungroup %>%
  mutate(ratio=freq/count,freq = freq/mt_genome_length,count=count/mt_genome_length) %>%
  complete(type,amino_mut_group,amino_start_group,nesting(Animal),fill=list(freq=NA,count=NA))

#This is for stats. Only C to T hydrophobic and hydrophilic
fig5c_data_ratio <- PolGData %>%
  filter(tissue=="Liver") %>%
  filter(mut_type != "silent")%>%
  unite("mut",ref,mutated_base) %>%
  mutate(type=str_replace_all(mut,
                              c("C_T"="C->T(G->A)","G_A"="C->T(G->A)",
                                "T_C"="T->C(A->G)","A_G"="T->C(A->G)",
                                "C_A"="C->A(G->T)","G_T"="C->A(G->T)",
                                "C_G"=NA,"G_C"=NA,
                                "T_A"="T->A(A->T)","A_T"="T->A(A->T)",
                                "T_G"=NA,"A_C"=NA)
  )  
  ) %>%
  drop_na%>%
  group_by(type,amino_start_group,amino_mut_group)%>%
  summarise(freq = sum(mut_freq), count = n()) %>%
  ungroup %>%
  mutate(ratio=freq/count,freq = freq/mt_genome_length,count=count/mt_genome_length) %>%
  complete(type,amino_mut_group,amino_start_group,fill=list(freq=NA,count=NA))%>%
  filter((amino_start_group == "Hydrophobic" | amino_start_group =="Hydrophilic") & (amino_mut_group == "Hydrophilic" | amino_mut_group =="Hydrophobic"))

######Fig 5 Plotting######

fivea<-
  ggplot(fig5ab_data,aes(x =factor(type), y=count))+
  geom_dotplot(binwidth = .0005,binaxis="y",stackdir="center",fill="darkgrey")+
  geom_errorbar(data=fig5ab_data.error, aes(ymax=count+ci_count, ymin=count-ci_count),color="black",position=position_dodge(width=0.5),size=.6,width=0.3)+
  stat_summary(fun=median,geom="point",position=position_dodge(width=0.7),color="black",show.legend=FALSE,size=3)+
  ylab("Mutation Count")+
  xlab("")+
  scale_fill_grey()+
  theme_classic()+
  labs(x="",y="Mutation Count",size=10)+
  theme(axis.text=element_text(size=8),axis.title=element_text(size=10))

fiveb<-
  ggplot(fig5ab_data,aes(x =factor(type), y=freq))+
  geom_dotplot(binwidth = .0000075,binaxis="y",stackdir="center",fill="darkgrey")+
  geom_errorbar(data=fig5ab_data.error, aes(ymax=freq+ci_freq, ymin=freq-ci_freq),color="black",position=position_dodge(width=0.5),size=.6,width=0.3)+
  stat_summary(fun=median,geom="point",position=position_dodge(width=0.7),color="black",show.legend=FALSE,size=3)+
  ylab("Mutation Count")+
  xlab("")+
  scale_fill_grey()+
  theme_classic()+
  labs(x="",y="Mutation Frequency",size=10)+
  theme(axis.text=element_text(size=8),axis.title=element_text(size=10))

fivec<-
  ggplot(fig5c_data_ratio, aes(x=factor(type),y=amino_start_group))+
  geom_tile(aes(fill=count),color="grey")+
  theme_minimal()+
  facet_grid(~amino_mut_group)+
  scale_fill_continuous_sequential(palette = "YlOrBr",begin=0.0001,p1=1.1,p2=.9,na.value="white")+
  ylab("Reference Amino Acid ")+
  xlab("Mutation Type")+
  ggtitle("Count")+
  theme(axis.text.y=element_text(angle=90,hjust=0.5),axis.text=element_text(size=8),axis.title=element_text(size=10),legend.title=element_blank(),title=element_text(size=8),legend.text=element_text(size=8),plot.title=element_text(size=14),legend.position="right")

fived<-
  ggplot(fig5c_data_ratio, aes(x=factor(type),y=amino_start_group))+
  geom_tile(aes(fill=freq),color="grey")+
  theme_minimal()+
  facet_grid(~amino_mut_group)+
  scale_fill_continuous_sequential(palette = "YlOrBr",begin=0.0001,p1=1.1,p2=.9,na.value="white")+
  ylab("Reference Amino Acid ")+
  xlab("Mutation Type")+
  ggtitle("Frequency")+
  theme(axis.text.y=element_text(angle=90,hjust=0.5),axis.text=element_text(size=8),axis.title=element_text(size=10),legend.title=element_blank(),title=element_text(size=8),legend.text=element_text(size=8),plot.title=element_text(size=14),legend.position="right")

ggarrange(fivea,fiveb,fivec,fived,labels=c('A','B','C','D'),ncol=1)


######Fig 6 Data Prep######

#filters to only liver, no redudant mutations
fig6a_data <- PolGData %>%
  filter(tissue=="Liver",som_germ=="Somatic") %>%
  unite("mut",ref,mutated_base) %>%
  mutate(mut=str_replace_all(mut,
                             c(    "C_T"="C->T","G_A"="G->A",
                                   "T_C"="T->C","A_G"="A->G",
                                   "C_A"="C->A","G_T"="G->T",
                                   "C_G"="C->G","G_C"="G->C",
                                   "T_A"="T->A","A_T"="A->T",
                                   "T_G"="T->G","A_C"="A->C")
  )  
  ) %>%
  group_by(Animal,mut) %>%
  summarise(freq = sum(mut_freq), count = n()) %>%
  mutate(ref = str_split(mut,"-",simplify = TRUE)[ , 1]) %>%
  left_join(.,c_bias,by = c("ref" = "Nucleotide","Animal")) %>%
  mutate(freq = (freq/C_normalized)/mt_genome_length,count=(count/C_normalized)/mt_genome_length) %>%
  ungroup %>%
  complete(mut,nesting(Animal),fill=list(freq=0,count=0))%>%
  mutate(count_cube_root = count^(1/3),freq_cube_root = freq^(1/3))%>%
  filter(mut!="T->G",mut!="A->C",mut!="C->G",mut!="G->C")


#mean, ci for fig 6
fig6a_data.error <- fig6a_data %>% 
  ungroup() %>%
  group_by(mut) %>%
  summarise(ci_count=ci95(count),ci_freq=ci95(freq),count=mean(count),freq=mean(freq))


fig6b_data <-PolGData %>%
  filter(tissue=="Liver",som_germ=="Somatic") %>%
  unite("mut",ref,mutated_base) %>%
  mutate(mut=str_replace_all(mut,
                             c(    "C_T"="C->T","G_A"="G->A",
                                   "T_C"="T->C","A_G"="A->G",
                                   "C_A"="C->A","G_T"="G->T",
                                   "C_G"="C->G","G_C"="G->C",
                                   "T_A"="T->A","A_T"="A->T",
                                   "T_G"="T->G","A_C"="A->C")
  )  
  ) %>%
  filter((mut=="C->T" | mut=="G->A")&( mut_type=="missense"|mut_type=="silent"))%>%
  group_by(Animal,mut,mut_type) %>%
  summarise(freq = sum(mut_freq), count = n()) %>%
  mutate(freq = (freq)/mt_genome_length,count=(count)/mt_genome_length) %>%
  ungroup %>%
  complete(mut,nesting(Animal),fill=list(freq=0,count=0))%>%
  mutate(count_cube_root = count^(1/3),freq_cube_root = freq^(1/3))


#mean, ci for graph no redund
fig6b_data.error <- fig6b_data %>% 
  ungroup() %>%
  group_by(mut,mut_type) %>%
  summarise(ci_count=ci95(count),count=mean(count))

sixa<-
  ggplot(fig6a_data,aes(x =factor(mut, levels=c("C->A","G->T","C->T","G->A","T->A","A->T","T->C","A->G")), y=count))+
  geom_dotplot(binwidth = .0002,binaxis="y",stackdir="center",fill="darkgrey")+
  stat_summary(fun=median,geom="point",position=position_dodge(width=0.7),color="black",show.legend=FALSE,size=3)+
  geom_errorbar(data=fig6a_data.error, aes(ymax=count+ci_count, ymin=count-ci_count),color="black",position=position_dodge(width=0.5),size=.6,width=0.3)+
  scale_fill_grey()+
  theme_classic()+
  labs(x="Light Strand Mutation",y="Nucleotide-bias Corrected Mutation Count",size=10,title="")+
  theme(axis.text=element_text(size=12),axis.title=element_text(size=14))+
  geom_vline(xintercept=c(2.5,4.5,6.5,8.5,10.5))+
  geom_rect(xmin=2.75,xmax=4.25,ymin=0,ymax=0.018,fill="transparent",color="red")

sixb<-ggplot(fig6b_data,aes(x =factor(mut, levels=c("C->T","G->A")), y=count, fill=mut_type))+
  geom_dotplot(binwidth = .0002,binaxis="y",stackdir="center",position=position_dodge(width=0.7))+
  geom_errorbar(data=fig6b_data.error, aes(ymax=count+ci_count, ymin=count-ci_count),color="black",position=position_dodge(width=0.7),size=1,width=0.2)+
  stat_summary(fun=median,geom="point",position=position_dodge(width=0.7),color="black",show.legend=FALSE,size=3)+
  scale_fill_grey(start = 0.5)+
  geom_vline(xintercept = 1.5)+
  theme_classic()+
  labs(x="Light Strand Mutation",y="Mutation Count",size=10,title="")+
  theme(legend.position = c(0.2, 0.95),legend.text=element_text(size=fig2_text_size,face="bold"),legend.title=element_blank(),axis.text=element_text(size = fig2_axis_size-2),axis.title=element_text(size=fig2_text_size-2),plot.margin = unit(c(0.5,-0.5,0.5,0.5),"cm"))


ggarrange(sixa,sixb,labels=c("A","B"),align="h",widths=c(1,0.75))


######FIG 7 Data Prep######
PolGData_indels_L<-filter(PolGData_indels,tissue=="Liver")

#collapse by animal and divide by genome length, alose label as liver
WT.fig7 <- WTData_indels %>%
  group_by(Animal) %>%
  filter(tissue=="Liver")%>%
  summarise(freq = sum(mut_freq), count = n()) %>%
  mutate(count = count/mt_genome_length,freq = freq/mt_genome_length,WT_Liver = "WT Liver")

#Get the standard error of the count values
WT.fig7.error <- WT.fig7 %>%
  summarise(ci95(count),ci95(freq),.groups=drop)

#Need for 7A
fig7_data_dots <- PolGData_indels %>% 
  filter(tissue == "Liver") %>%
  group_by(refl=ref_num,gene=coding_non) %>%
  summarise(freq=sum(mut_freq),count=n()) %>%
  ungroup %>%
  mutate(normal_freq = normal(freq),normal_count = normal(count))%>% 
  complete(refl=1:16299,fill=list(freq=0,count=0,normal_freq=0,normal_count=0))


#Need for stats. Excludes somgerm totals
fig_7_data_exclude_total <- PolGData_indels_L %>%
  group_by(Animal, tissue, som_germ) %>%
  summarise(freq = sum(mut_freq), count = n())%>%
  mutate(count = count/mt_genome_length,freq = freq/mt_genome_length) %>%
  mutate(count_cube_root = count^(1/3),freq_cube_root = freq^(1/3))

#includes totals for graphing
fig7_data <- bind_rows (fig_7_data_exclude_total,
                        PolGData_indels_L %>%
                          group_by(Animal, tissue) %>%
                          summarise(freq = sum(mut_freq), count = n())%>%
                          mutate(count = count/mt_genome_length,freq = freq/mt_genome_length,som_germ = "Total")
)%>%
  mutate(count_no_brn_germ=replace(count, tissue=="Brain"&som_germ =="Germline", NA))

#error bars for graphing
fig7_data.error <- fig7_data %>% ungroup() %>%
  group_by(som_germ,tissue) %>%
  summarise(ci_count=ci95(count),ci_freq=ci95(freq),count=mean(count),freq=mean(freq))

######Fig 7 Plotting######
y_pos_labels_fig7=.2

sevena<-
  ggplot(fig7_data_dots, aes(x=refl, y=freq)) +
  geom_rect(data=coding_status_sheet, mapping=aes(xmin=start, xmax=end, ymin=-Inf, ymax=Inf,fill=factor(coding_status,levels = c("tRNA","rRNA","CDS","D-loop"))),inherit.aes = FALSE,alpha=0.8)+
  geom_vline(xintercept=coding_status_sheet$start,color="black",size=0.1,alpha=1)+
  scale_fill_discrete_sequential(palette = "YlOrBr",nmax = 6, order = 2:6)+
  geom_point(size=0.5) +
  scale_x_continuous(limits = c(0,16299), expand = c(.01, .01))+
  scale_y_continuous(limits = c(0,.22), expand = c(0.001, 0.0001))+
  theme_classic()+
  xlab("Reference")+
  ylab("Mean Mutation Frequency")+
  annotate(geom="text", x=c(550,1800,3229,4432.5,6100,7354.5,8267,8998.5,10855.5,12653.5,13811,14716.5), y=y_pos_labels_fig7, label=c("12S rRNA","16S rRNA","ND1","ND2","COXI","COXII","ATP6","COXIII","ND4","ND5","ND6","CYTB"),color="Black",size=3)+
  annotate(geom="text", x=c(7867.5,9632.5,10025), y=y_pos_labels_fig7, label=c("ATP8","ND3","ND4L"),color="Black",size=3,angle=-90)+
  theme(legend.title=element_blank(),axis.text=element_text(size=fig3A_text_size),axis.title=element_text(size=fig3A_text_size+4),plot.margin = unit(c(0,.10,0,.10), "cm"),axis.ticks.length.x  = unit(0, "mm"),legend.position="top")

sevenba<-
  ggplot(fig7_data,aes(x =som_germ, y=count))+
  geom_dotplot(binwidth = .0002,binaxis="y",stackdir="center",position=position_dodge(width=0.7),fill="darkgrey")+
  geom_errorbar(data=fig7_data.error, aes(ymax=count+ci_count, ymin=count-ci_count),color="black",position=position_dodge(width=0.7),size=.6,width=0.5)+
  stat_summary(fun=median,geom="point",position=position_dodge(width=.7),color="black",show.legend=FALSE,size=3)+
  scale_fill_grey()+
  theme_classic()+
  scale_y_continuous(expand = c(0.02, 0),limits=c(0,0.0075))+
  labs(x="PolG",y="Mutation Count")+
  theme(axis.text=element_text(size=fig2_text_size-4),axis.title=element_text(size=fig2_text_size),plot.margin = unit(c(0.5,-0.5,0.5,0.5),"cm"))

sevenbb<-
  ggplot(WT.fig7,aes(x=factor("Total"),y=count))+
  geom_dotplot(binwidth = .0002,binaxis="y",stackdir="center",position=position_dodge(width=0.7),fill="darkgrey")+
  scale_fill_grey()+
  theme_classic()+
  scale_y_continuous(expand = c(0.02, 0),limits=c(0,0.0075))+
  labs(x="WT",y="",size= fig2_text_size)+
  theme(axis.text.y=element_blank(),axis.text=element_text(size = fig2_axis_size-2),axis.title=element_text(size=fig2_text_size),plot.margin = unit(c(0.5,0.5,0.5,-0.5),"cm"))

sevenb<-grid.arrange(sevenba,sevenbb,widths=c(1,0.2),ncol=2)

sevenca<-
  ggplot(fig7_data,aes(x =som_germ, y=freq))+
  geom_dotplot(binwidth = .000003,binaxis="y",stackdir="center",position=position_dodge(width=0.7),fill="darkgrey")+
  scale_fill_grey()+
  geom_errorbar(data=fig7_data.error, aes(ymax=freq+ci_freq, ymin=freq-ci_freq),color="black",position=position_dodge(width=0.7),size=.6,width=0.5)+
  stat_summary(fun=median,geom="point",position=position_dodge(width=.7),color="black",show.legend=FALSE,size=3)+
  scale_y_continuous(expand = c(0.02, 0),limits=c(0,1.2e-04))+
  theme_classic()+
  labs(x="PolG",y="Mutation Frequency")+
  theme(axis.text=element_text(size=fig2_text_size-4),axis.title=element_text(size=fig2_text_size),plot.margin = unit(c(0.5,-0.5,0.5,0.5),"cm"))

sevencb<-ggplot(WT.fig7,aes(x=factor("Total"),y=freq))+
  geom_dotplot(binwidth = .000003,binaxis="y",stackdir="center",position=position_dodge(width=0.7),fill="darkgrey")+
  scale_fill_grey()+
  theme_classic()+
  scale_y_continuous(expand = c(0.02, 0),limits=c(0,1.2e-04))+
  labs(x="WT",y="",size= fig2_text_size)+
  theme(axis.text.y=element_blank(),axis.text=element_text(size = fig2_axis_size-2),axis.title=element_text(size=fig2_text_size),plot.margin = unit(c(0.5,0.5,0.5,-0.5),"cm"))

sevenc<-grid.arrange(sevenca,sevencb,widths=c(1,0.2),ncol=2)


sevend<-
  ggoutlier_hist(PolGData_indels_L,"Change",-15,15,binwidth=1,fill="grey")+
  theme_bw()+
  scale_y_continuous(trans = log2_trans(),
                     breaks = trans_breaks("log2", function(x) 2^x),
                     labels = trans_format("log2", math_format(2^.x)))+
  ylab("Count")+
  theme_classic()+
  theme(axis.text=element_text(size = fig2_axis_size-5),axis.title=element_text(size=fig2_text_size),plot.margin = unit(c(0.5,0.5,0.5,-0.5),"cm"))


ggarrange(sevena,ggarrange(sevenb,sevenc,sevend,ncol=3,labels=c("B","C","D"),widths=c(1,1,1),align="hv"),nrow=2,labels=c("A"),heights=c(1.5,2))


#KM 08/30/2021
#Statistics for "The mtDNA mutation spectrum in the PolG mutator mouse reveals germline and somatic selection"
#Need to run figure file first

######FIG 2 Stats######

#count_pct_change_tissue
fig2_data.error %>%
  ungroup%>%
  filter(som_germ=="Total")%>%
  select(count_no_brn_germ,tissue)%>%
  pivot_wider(names_from=tissue,values_from=count_no_brn_germ)%>%
  mutate(percent_diff = (Liver-Brain)/abs(Brain)*100)

#freq_pct_change_tissue
fig2_data.error %>%
  ungroup%>%
  filter(som_germ=="Total")%>%
  select(freq,tissue)%>%
  pivot_wider(names_from=tissue,values_from=freq)%>%
  mutate(percent_diff = (Liver-Brain)/abs(Brain)*100)


#tissue_t_tests_dataframe
tissue_stats <-PolGData %>%
  group_by(Animal, tissue) %>%
  summarise(freq = sum(mut_freq), count = n())%>%
  mutate(count = count/mt_genome_length,freq = freq/mt_genome_length,som_germ = "Total")%>%
  mutate(count_cube_root = count^(1/3), freq_cube_root= freq^(1/3))

##count_t_test
#significant
shapiro_test(tissue_stats$count)
#not significant
shapiro_test(tissue_stats$count_cube_root)
#equal variance not significant
var.test(count_cube_root~tissue,tissue_stats)

#t_test_count_tissue
tissue_stats %>%
  ungroup%>%
  t_test(.,count_cube_root~tissue,paired=TRUE,ref.group = "Liver")

##frequency_t_test
#barely not significant
shapiro_test(tissue_stats$freq)
#not significant
shapiro_test(tissue_stats$freq_cube_root)
#equal variance not significant
var.test(freq_cube_root~tissue,tissue_stats)

#t_test_frequency_tissue
tissue_stats %>%
  ungroup%>%
  t_test(.,freq_cube_root~tissue,paired=TRUE,ref.group = "Liver")


#############Here forward, looking at liver only
fig_2_data_exclude_total_liver <- fig_2_data_exclude_total%>%filter(tissue=="Liver")  

#som_germ_count_pct_change_liver <-
fig_2_data_exclude_total_liver %>%
  ungroup%>%
  group_by(som_germ)%>%
  summarise(mean_count = mean(count))%>%
  select(mean_count,som_germ)%>%
  pivot_wider(names_from=som_germ,values_from=mean_count)%>% 
  mutate(percent_diff = (Somatic-Germline)/abs(Germline)*100)

#som_germ_freq_pct_change_liver <-
fig_2_data_exclude_total_liver%>%
  ungroup%>%
  group_by(som_germ)%>%
  summarise(mean_freq = mean(freq))%>%
  select(mean_freq,som_germ)%>%
  pivot_wider(names_from=som_germ,values_from=mean_freq)%>% 
  mutate(percent_diff = (Somatic-Germline)/abs(Germline)*100)


##2A##

#lmer for somatic germline status with animal as random effect for count
fig2A.lmer<- lmer(count~som_germ+(1|Animal),fig_2_data_exclude_total_liver)
summary(fig2A.lmer)
#homogeniety test for lmer
leveneTest(residuals(fig2A.lmer) ~ fig_2_data_exclude_total_liver$som_germ)
#normality test
qqmath(fig2A.lmer, id=0.05)

#cube root transform. This is on manuscript
fig2A.lmer.cube_root<- lmer(count_cube_root~som_germ+(1|Animal),fig_2_data_exclude_total_liver)
summary(fig2A.lmer.cube_root)
#homogeniety test for cube root lmer
leveneTest(residuals(fig2A.lmer.cube_root) ~ fig_2_data_exclude_total_liver$som_germ)
#normality test
qqmath(fig2A.lmer.cube_root, id=0.05)


##2B##

#lmer for somatic germline status with animal as random effect for count
fig2B.lmer<- lmer(freq~som_germ+(1|Animal),fig_2_data_exclude_total_liver)
summary(fig2B.lmer)
#homogeniety test for lmer
leveneTest(residuals(fig2B.lmer) ~ fig_2_data_exclude_total_liver$som_germ)
#normality test
qqmath(fig2B.lmer, id=0.05)

#cube root transform. This is on manuscript
fig2B.lmer.cube_root<- lmer(freq_cube_root~som_germ+(1|Animal),fig_2_data_exclude_total_liver)
summary(fig2B.lmer.cube_root)
#homogeniety test for cube root lmer
leveneTest(residuals(fig2B.lmer.cube_root) ~ fig_2_data_exclude_total_liver$som_germ)
#normality test
qqmath(fig2B.lmer.cube_root, id=0.05)

######FIG 3 Stats######

#need NAs to show up as white on graph, but zeroes for stats
fig3_data_stats <- fig3ce_data %>%
  replace_na(list(count=0,freq=0))%>%
  mutate(count_cube_root = count^(1/3),freq_cube_root = freq^(1/3))
fig3_data_stats$coding_status <- factor(fig3_data_stats$coding_status, levels=c("CDS","D-loop","tRNA","rRNA"))

#count percent change d loop coding region
fig3bd_data.error %>%
  ungroup%>%
  select(count,coding_status)%>%
  pivot_wider(names_from=coding_status,values_from=count)%>%
  mutate(percent_diff_dloopcds = (`D-loop`-CDS)/abs(CDS)*100,percent_diff_trnacds=(tRNA-CDS)/abs(CDS)*100)

#freq percent change
fig3bd_data.error %>%
  ungroup%>%
  select(freq,coding_status)%>%
  pivot_wider(names_from=coding_status,values_from=freq)%>%
  mutate(percent_diff_dloopcds = (`D-loop`-CDS)/abs(CDS)*100,percent_diff_trnacds=(tRNA-CDS)/abs(CDS)*100,percent_diff_rrnacds=(rRNA-CDS)/abs(CDS)*100)

#BC
fig3bd_data_stats.lmer<- lmer(count~som_germ*coding_status+(1|Animal),fig3_data_stats)
summary(fig3bd_data_stats.lmer)
qqmath(fig3bd_data_stats.lmer, id=0.05)

#BC on manuscript
fig3bd_data_stats.lmer.cube_root<- lmer(count_cube_root~som_germ*coding_status+(1|Animal),fig3_data_stats)
qqmath(fig3bd_data_stats.lmer.cube_root, id=0.05)
summary(fig3bd_data_stats.lmer.cube_root)

#3CD
fig3ce_data_stats.lmer<- lmer(freq~som_germ+coding_status+(1|Animal),fig3_data_stats)
summary(fig3ce_data_stats.lmer)
qqmath(fig3ce_data_stats.lmer, id=0.05)

#3CE on manuscript
fig3ce_data_stats.lmer.cube_root<- lmer(freq_cube_root~som_germ*coding_status+(1|Animal),fig3_data_stats)
qqmath(fig3ce_data_stats.lmer.cube_root, id=0.05)
summary(fig3ce_data_stats.lmer.cube_root)


######FIG 4 Stats######
#need NA for graph, zeroes for stats
fig4_data_stats <- PolGData %>%
  filter(tissue == "Liver"&!is.na(mut_type)) %>%
  group_by(Animal,som_germ,mut_type) %>%
  summarise(freq = sum(mut_freq), count = n()) %>%
  mutate(freq = freq/mt_genome_length,count=count/mt_genome_length)%>%
  ungroup%>%
  complete(mut_type,nesting(som_germ,Animal),fill=list(freq=0,count=0))%>%
  mutate(count_cube_root = count^(1/3),freq_cube_root = freq^(1/3))

#count_percent_diff
fig4ad_data.error %>%
  ungroup%>%
  select(count,mut_type)%>%
  pivot_wider(names_from=mut_type,values_from=count)%>%
  mutate(percent_diff_missilet = (missense-silent)/abs(silent)*100)

#freq_percent_diff
fig4ad_data.error %>%
  ungroup%>%
  select(freq,mut_type)%>%
  pivot_wider(names_from=mut_type,values_from=freq)%>%
  mutate(percent_diff_missilet = (missense-silent)/abs(silent)*100)

#4B
#lmer for somatic germline status and mutation type(silent,missense,nonsense) with animal as random effect for count
fig4b_data_stats.lmer<- lmer(count~som_germ*mut_type+(1|Animal),fig4_data_stats)
summary(fig4b_data_stats.lmer)
#homogeniety test for lmer
leveneTest(residuals(fig4b_data_stats.lmer) ~ factor(fig4_data_stats$som_germ)*fig4_data_stats$mut_type)
#normality test
qqmath(fig4b_data_stats.lmer, id=0.05)

#cube root transform. This is on manuscript
fig4b_data_stats.lmer.cube_root<- lmer(count_cube_root~som_germ*mut_type+(1|Animal),fig4_data_stats%>%mutate(mut_type=fct_relevel(mut_type,"silent","missense")))
summary(fig4b_data_stats.lmer.cube_root)
#homogeniety test for cube root lmer
leveneTest(residuals(fig4b_data_stats.lmer.cube_root) ~ factor(fig4_data_stats$som_germ)*fig4_data_stats$mut_type)
#normality test
qqmath(fig4b_data_stats.lmer.cube_root, id=0.05)

#4E
#lmer for somatic germline status and mutation type(silent,missense,nonsense) with animal as random effect for freq
fig4e_data_stats.lmer<- lmer(freq~som_germ*mut_type+(1|Animal),fig4_data_stats)
summary(fig4e_data_stats.lmer)
#homogeniety test for lmer
leveneTest(residuals(fig4e_data_stats.lmer) ~ factor(fig4_data_stats$som_germ)*fig4_data_stats$mut_type)
#normality test
qqmath(fig4e_data_stats.lmer, id=0.05)

#cube root transform. This is on manuscript
fig4e_data_stats.lmer.cube_root<- lmer(freq_cube_root~som_germ*mut_type+(1|Animal),fig4_data_stats%>%mutate(mut_type=fct_relevel(mut_type,"silent","missense")))
summary(fig4e_data_stats.lmer.cube_root)
#homogeniety test for cube root lmer
leveneTest(residuals(fig4e_data_stats.lmer.cube_root) ~ factor(fig4_data_stats$som_germ)*fig4_data_stats$mut_type)
#normality test
qqmath(fig4e_data_stats.lmer.cube_root, id=0.05)

#4C
##codon position anova tukey for count
fig4C.aov<-aov(count~factor(position),data=fig4cf_position_data)
summary(fig4C.aov)
TukeyHSD(fig4C.aov)
#Normality
qqnorm(fig4cf_position_data$count)
qqline(fig4cf_position_data$count)

##codon position anova tukey cube root for count
fig4C.aov.cuberoot<-aov(count_cube_root~factor(position),data=fig4cf_position_data)
summary(fig4C.aov.cuberoot)
TukeyHSD(fig4C.aov.cuberoot)
#Normality
qqnorm(fig4cf_position_data$count_cube_root)
qqline(fig4cf_position_data$count_cube_root)

#4F
##codon position anova tukey for freq
fig4F.aov<-aov(freq~factor(position),data=fig4cf_position_data)
summary(fig4F.aov)
TukeyHSD(fig4F.aov)
#Normality
qqnorm(fig4cf_position_data$freq)
qqline(fig4cf_position_data$freq)

##codon position anova tukey cube root for freq
fig4F.aov.cuberoot<-aov(freq~factor(position),data=fig4cf_position_data)
summary(fig4F.aov.cuberoot)
TukeyHSD(fig4F.aov.cuberoot)
#Normality
qqnorm(fig4cf_position_data$freq_cube_root)
qqline(fig4cf_position_data$freq_cube_root)

#percent diffs
fig4cf_position.error %>%
  ungroup%>%
  select(freq,position)%>%
  pivot_wider(names_from=position,values_from=freq)%>%
  mutate(percent_diff_position23 = (`3`-`2`)/abs(`2`)*100,percent_diff_position13 = (`3`-`1`)/abs(`1`)*100)


######FIG 5 Stats######
#5A anova count
fig5a.aov<-aov(count~factor(type),data=fig5ab_data)
summary(fig5a.aov)
#Normality
qqnorm(fig5ab_data$count)
qqline(fig5ab_data$count)

#5A anova with cube root transformation manuscript
fig5a.aov_cube<-aov(count_cube_root~factor(type),data=fig5ab_data)
summary(fig5a.aov_cube)
#Tukey tests
TukeyHSD(fig5a.aov_cube)
#Normality
qqnorm(fig5ab_data$count_cube_root)
qqline(fig5ab_data$count_cube_root)

#5B anova frequency
fig5b.aov<-aov(freq~factor(type),data=fig5ab_data)
summary(fig5b.aov)
#Normality
qqnorm(fig5ab_data$freq)
qqline(fig5ab_data$freq)

#5B anova with cube root transformation manuscript
fig5b.aov_cube<-aov(freq_cube_root~factor(type),data=fig5ab_data)
summary(fig5b.aov_cube)
#Tukey Tests
TukeyHSD(fig5b.aov_cube)
#Normality
qqnorm(fig5ab_data$freq_cube_root)
qqline(fig5ab_data$freq_cube_root)

#5C
#need to make dataframe that only has hydrophobic and hydrophillic and has zeroes
#old way, remember to delete
fig5c_data.stats_<- fig5c_data %>%
  filter(type=="CT"&Animal!="b"&Animal!="d"&Animal!="g")%>%
  filter((amino_start_group == "Hydrophobic" | amino_start_group =="Hydrophilic") & (amino_mut_group == "Hydrophilic" | amino_mut_group =="Hydrophobic")) %>%
  replace_na(list(freq=0,count=0))%>%
  mutate(amino_start_group=fct_relevel(amino_start_group,"Hydrophobic","Hydrophilic"))%>%
  mutate(amino_mut_group=fct_relevel(amino_mut_group,"Hydrophobic","Hydrophilic"))%>%
  unite("both",amino_start_group,amino_mut_group)


fig5c_data.stats<- fig5c_data %>%
  filter(type=="CT"&Animal!="b"&Animal!="d"&Animal!="g")%>%
  filter((amino_start_group == "Hydrophobic" | amino_start_group =="Hydrophilic") & (amino_mut_group == "Hydrophilic" | amino_mut_group =="Hydrophobic")) %>%
  replace_na(list(freq=0,count=0))%>%
  mutate(amino_start_group=fct_relevel(amino_start_group,"Hydrophobic","Hydrophilic"))%>%
  mutate(amino_mut_group=fct_relevel(amino_mut_group,"Hydrophilic","Hydrophobic"))%>%
  mutate(count_cube_root = count^(1/3),freq_cube_root = freq^(1/3))


#fig5c_data.error <- 

fig5c_data.stats %>% ungroup() %>%
  group_by(amino_start_group,amino_mut_group) %>%
  summarise(ci_count=ci95(count),ci_freq=ci95(freq),count=mean(count),freq=mean(freq))

fig5c_data.stats %>% ungroup() %>%
  group_by(amino_start_group) %>%
  summarise(ci_count=ci95(count),ci_freq=ci95(freq),count=mean(count),freq=mean(freq))

fig5c_data.stats %>% ungroup() %>%
  group_by(amino_mut_group) %>%
  summarise(ci_count=ci95(count),ci_freq=ci95(freq),count=mean(count),freq=mean(freq))


#untransformed data was better
#linear mixed model for count for mutation type as fixed effect and animal as random effect
fig_5c.lmer<- lmer(count~amino_start_group+amino_mut_group+(1|Animal),fig5c_data.stats)
summary(fig_5c.lmer)
#not significant homogeniety test for lmer
leveneTest(residuals(fig_5c.lmer) ~ fig5c_data.stats$amino_start_group*fig5c_data.stats$amino_mut_group)
#Normality
qqmath(fig_5c.lmer, id=0.05)

#linear mixed model for count for mutation type as fixed effect and animal as random effect
fig_5c.lmer.cuberoot<- lmer(count_cube_root~amino_start_group*amino_mut_group+(1|Animal),fig5c_data.stats)
summary(fig_5c.lmer.cuberoot)
#Signifcant homogeniety test for lmer
leveneTest(residuals(fig_5c.lmer.cuberoot) ~ fig5c_data.stats$amino_start_group*fig5c_data.stats$amino_mut_group)
#Normality
qqmath(fig_5c.lmer.cuberoot, id=0.05)


#linear mixed model for count for mutation type as fixed effect and animal as random effect
fig_5d.lmer<- lmer(freq~amino_start_group*amino_mut_group+(1|Animal),fig5c_data.stats)
summary(fig_5d.lmer)
#Signifcant homogeniety test for lmer
leveneTest(residuals(fig_5d.lmer) ~ fig5c_data.stats$amino_start_group*fig5c_data.stats$amino_mut_group)
#Normality
qqmath(fig_5d.lmer, id=0.05)

#transformed data was better
#linear mixed model for count for mutation type as fixed effect and animal as random effect
fig_5d.lmer.cuberoot<- lmer(freq_cube_root~amino_start_group+amino_mut_group+(1|Animal),fig5c_data.stats)
summary(fig_5d.lmer.cuberoot)
#Signifcant homogeniety test for lmer
leveneTest(residuals(fig_5d.lmer.cuberoot) ~ fig5c_data.stats$amino_start_group*fig5c_data.stats$amino_mut_group)
#Normality
qqmath(fig_5d.lmer.cuberoot, id=0.05)


######FIG 6 Stats######

##6A
fig6a_stats <- fig6a_data %>%
  filter(mut=="C->T" | mut=="G->A")

fig_6a.aov<-aov(count_cube_root~factor(mut),data=fig6a_stats)
summary(fig_6a.aov)

#Normality
qqnorm(fig_6a.aov$count_cube_root)
qqline(fig_6a.aov$count_cube_root)


###6B
fig6b_data_C <- fig6b_data %>%
  filter(mut=="C->T")

#anova for C to T somatic changes between missense and silent
fig_6_C.aov<-aov(count_cube_root~factor(mut_type),data=fig6b_data_C)
summary(fig_6_C.aov)

#Normality
qqnorm(fig6b_data_C$count_cube_root)
qqline(fig6b_data_C$count_cube_root)


#anova for G to A somatic changes between missense and silent
fig6b_data_G <- fig6b_data %>%
  filter(mut=="G->A")

fig_C_3.aov<-aov(count_cube_root~factor(mut_type),data=fig6b_data_G)
summary(fig_C_3.aov)

#Normality
qqnorm(fig6b_data_G$count_cube_root)
qqline(fig6b_data_G$count_cube_root)


######FIG 7 Stats######

#count_pct_change_somgerm
fig7_data.error %>%
  ungroup%>%
  filter(som_germ!="Total")%>%
  select(count,som_germ)%>%
  pivot_wider(names_from=som_germ,values_from=count)%>%
  mutate(percent_diff = (Somatic-Germline)/abs(Germline)*100)

#freq_pct_change_som_germ
fig7_data.error %>%
  ungroup%>%
  filter(som_germ!="Total")%>%
  select(freq,som_germ)%>%
  pivot_wider(names_from=som_germ,values_from=freq)%>%
  mutate(percent_diff = (Somatic-Germline)/abs(Germline)*100)

#7B
#linear mixed model for count somgerm status indels
fig7b.lmer<- lmer(count~som_germ+(1|Animal),fig_7_data_exclude_total)
summary(fig7b.lmer)
#homogeniety test for lmer
leveneTest(residuals(fig7b.lmer) ~ fig_7_data_exclude_total$som_germ)
#normality test
qqmath(fig7b.lmer, id=0.05)

#linear mixed model for count cube root somgerm status indels
fig7b.lmer.cuberoot<- lmer(count_cube_root~som_germ+(1|Animal),fig_7_data_exclude_total)
summary(fig7b.lmer.cuberoot)
#homogeniety test for lmer
leveneTest(residuals(fig7b.lmer) ~ fig_7_data_exclude_total$som_germ)
#normality test
qqmath(fig7b.lmer, id=0.05)

#7C
#linear mixed model for freq somgerm status indels
fig7c.lmer<- lmer(freq~som_germ+(1|Animal),fig_7_data_exclude_total)
summary(fig7c.lmer)
#homogeniety test for lmer
leveneTest(residuals(fig7c.lmer) ~ fig_7_data_exclude_total$som_germ)
#normality test
qqmath(fig7c.lmer, id=0.05)

#linear mixed model for freq cube root somgerm status indels
fig7c.lmer.cuberoot<- lmer(freq_cube_root~som_germ+(1|Animal),fig_7_data_exclude_total)
summary(fig7c.lmer.cuberoot)
#homogeniety test for lmer
leveneTest(residuals(fig7c.lmer) ~ fig_7_data_exclude_total$som_germ)
#normality test
qqmath(fig7c.lmer, id=0.05)

#7D
PolGData_indels_L%>%
  group_by(frame,i_d,coding_non)%>%
  summarise(sum=n())


PolGData_indels_L%>%
  group_by(i_d)%>%
  summarise(sum=n())

PolGData_indels_L%>%
  group_by(frame,coding_non)%>%
  summarise(sum=n())


## Edited 8_30_21
##This is the supplementary figures
## Author: KM

#data processing and graphing
library(tidyverse)
library(gridExtra)
library(ggpubr)
library(colorspace)
library(ggoutlier)

#statistics
library(lmerTest)
library(lattice)
library(car)
library(zoo)
library(scales)
library(rstatix)


#Open PolG files, guess max allows for proper identification of some of the columns that have NAs early on
PolGData = read_csv("Additional_File_5.csv",guess_max = 5000,skip=1);
PolGData_indels = read_csv("Additional_File_6.csv",skip=1);

#Open coding status file, this has all the gene annotations
coding_status_sheet = read_csv("Additional_File_7.csv",skip=1);

#Open WT file
WTData = read_csv("Additional_File_3.csv",skip=1)
WTData_indels = read_csv("Additional_File_4.csv",skip=1);


#ci95 function
ci95 <- function(x) sd(x)/sqrt(length(x))*qt(1 - (0.05 / 2), n() - 1)
mt_genome_length = 16299
#function to normalize count and freq lines
#changed min to zero
normal <- function(x){(x/max(x))}


######Supplementary Figure 1######
#Supp1 AA Data Prep
level_order=c("CDS","tRNA","rRNA","D-loop")

#Supp1 AB Data Prep
#filters by brain, groups by reference number and gene
supp1a_data <- PolGData %>% 
  filter(tissue == "Brain") %>%
  group_by(refl=ref_num,gene=coding_non) %>%
  summarise(freq=mean(mut_freq),count=n()) %>%
  ungroup %>%
  mutate(normal_freq = normal(freq),normal_count = normal(count))%>% 
  complete(refl=1:16299,fill=list(freq=0,count=0,normal_freq=0,normal_count=0))


#supp1B,D Data Prep
#Filters by brain, groups by coding status
supp1bd_data <- PolGData %>%
  filter(tissue =="Brain") %>%
  group_by(Animal,coding_status=coding_non) %>%
  summarise(freq = sum(mut_freq_div_len), count = sum(count_div_len)) %>%
  filter(coding_status!="")
#supp1B,C error
supp1bd_data.error <- supp1bd_data %>% ungroup() %>%
  group_by(coding_status) %>%
  summarise(ci_count=ci95(count),ci_freq=ci95(freq),count=mean(count),freq=mean(freq))

#supp1
supp1ce_data <- PolGData %>%
  filter(tissue =="Brain") %>%
  group_by(Animal,coding_status=coding_non,som_germ) %>%
  summarise(freq = sum(mut_freq_div_len), count = sum(count_div_len)) %>%
  filter(coding_status!="")%>%
  ungroup%>%
  complete(coding_status,nesting(som_germ,Animal))


######Supp1 Plotting######
supp1_median_dot_size = 2.5
supp1A_text_size=7
y_pos_labels=.28
supp1aa<-
  ggplot(supp1a_data, aes(x=refl, y=freq)) +
  geom_rect(data=coding_status_sheet, mapping=aes(xmin=start, xmax=end, ymin=-Inf, ymax=Inf,fill=factor(coding_status,levels = c("tRNA","rRNA","CDS","D-loop"))),inherit.aes = FALSE,alpha=0.8)+
  geom_vline(xintercept=coding_status_sheet$start,color="black",size=0.1,alpha=1)+
  scale_fill_discrete_sequential(palette = "YlOrBr",nmax = 6, order = 2:6)+
  geom_point(size=0.5) +
  scale_x_continuous(limits = c(0,mt_genome_length), expand = c(.01, .01))+
  scale_y_continuous(limits = c(0,.3), expand = c(0.001, 0.0001))+
  theme_classic()+
  ylab("Mean Mutation Frequency")+
  annotate(geom="text", x=c(550,1800,3229,4432.5,6100,7354.5,8267,8998.5,10855.5,12653.5,13811,14716.5), y=y_pos_labels, label=c("12S rRNA","16S rRNA","ND1","ND2","COXI","COXII","ATP6","COXIII","ND4","ND5","ND6","CYTB"),color="Black",size=3)+
  annotate(geom="text", x=c(7867.5,9632.5,10025), y=y_pos_labels, label=c("ATP8","ND3","ND4L"),color="Black",size=3,angle=-90)+
  theme(legend.title=element_blank(),axis.text=element_text(size=supp1A_text_size-2),axis.title=element_text(size=supp1A_text_size),axis.title.x=element_blank(),axis.text.x=element_blank(),axis.title.y = element_text(margin = margin(t = 0, r = 5.2, b = 0, l = 0)),plot.margin = unit(c(0,.10,0,.10), "cm"),axis.ticks.length.x  = unit(0, "mm"),legend.position="top")

supp1ab<-
  ggplot(supp1a_data) +
  geom_rect(data=coding_status_sheet, mapping=aes(xmin=start, xmax=end, ymin=-Inf, ymax=Inf,fill=factor(coding_status,levels = c("tRNA","rRNA","CDS","D-loop"))),inherit.aes = FALSE,alpha=0.8)+
  geom_vline(xintercept=coding_status_sheet$start,color="black",size=0.1,alpha=1)+
  guides(fill=FALSE)+
  scale_fill_discrete_sequential(palette = "YlOrBr",nmax = 6, order = 2:6)+
  geom_line(aes(x=refl,y=normal(rollmean(count,250,na.pad=TRUE,fill=0)),color="black"))+
  geom_line(aes(x=refl,y=normal(rollmean(freq,250,na.pad=TRUE,fill=0)),color="darkgrey"))+
  scale_colour_manual("", values = c("black", "darkgrey"),labels=c("Frequency","Count")) +
  scale_x_continuous(limits = c(0,mt_genome_length), expand = c(.01, .01))+
  scale_y_continuous(limits = c(0,1.05))+
  xlab("Reference")+
  ylab("Relative Rolling Mean")+
  theme_classic()+
  theme(
    axis.text.y=element_text(size=supp1A_text_size-2),axis.text.x=element_text(size=supp1A_text_size),axis.title.y=element_text(size=supp1A_text_size),axis.title.x=element_text(size=supp1A_text_size+2),
    plot.margin = unit(c(0.05,.10,.10,.10), "cm"),legend.position=c(.09,.87),legend.background = element_rect(color="white"),legend.margin = margin(0.1, 0.02,2, 0.02),legend.direction = "horizontal",
    plot.background = element_rect(fill = "transparent", color = NA),legend.text = element_text(size=supp1A_text_size-1)
  )

#combines supp1Aa and supp1Ab
supp1a<-grid.arrange(supp1aa,supp1ab,heights=c(1,.75))

supp1b<-ggplot(supp1bd_data,aes(x =factor(coding_status,level=level_order), y=count))+
  geom_dotplot(binwidth = .0007,binaxis="y",stackdir="center",fill="darkgrey")+
  stat_summary(fun=median,geom="point",position=position_dodge(width=0.7),color="black",size=supp1_median_dot_size,show.legend=FALSE)+
  geom_errorbar(data=supp1bd_data.error, aes(ymax=count+ci_count, ymin=count-ci_count),color="black",position=position_dodge(width=0.7),size=.6,width=0.5)+
  theme_classic()+
  labs(x="",y="Mutation Count")+
  theme(axis.text=element_text(size=8),axis.title=element_text(size=10))

supp1c<-ggplot(supp1ce_data,aes(factor(coding_status,level=level_order),Animal,fill=count))+
  geom_tile(color="darkgrey")+
  scale_fill_continuous_sequential(palette = "Blues",begin=0.1,p1=1.1,p2=.9,na.value="white")+
  theme_minimal()+
  labs(title="Mutation Count")+
  facet_grid(rows=factor(supp1ce_data$som_germ))+
  theme(axis.title.x=element_blank(),legend.position="bottom",axis.text=element_text(size=8),axis.title=element_text(size=10),legend.title=element_blank(),title=element_text(size=8))

supp1d<-ggplot(supp1bd_data,aes(x =factor(coding_status,level=level_order), y=freq))+
  geom_dotplot(binwidth = .000015,binaxis="y",stackdir="center",fill="darkgrey")+
  geom_errorbar(data=supp1bd_data.error, aes(ymax=freq+ci_freq, ymin=freq-ci_freq),color="black",position=position_dodge(width=0.7),size=.6,width=0.5)+
  stat_summary(fun=median,geom="point",position=position_dodge(width=0.7),color="black",size=supp1_median_dot_size,show.legend=FALSE)+
  theme_classic()+
  labs(x="",y="Mutation Frequency",size=10)+
  theme(axis.text=element_text(size=8),axis.title=element_text(size=10))

supp1e<-ggplot(supp1ce_data,aes(factor(coding_status,level=level_order),Animal,fill=freq))+
  geom_tile(color="darkgrey")+
  facet_grid(rows=factor(supp1ce_data$som_germ))+
  scale_fill_continuous_sequential(palette = "Blues",begin=0.1,p1=1.1,p2=.9,na.value="white")+
  theme_minimal()+
  ggtitle("Mutation Frequency")+
  theme(legend.position="bottom")+
  theme(axis.title.x=element_blank(),legend.position="bottom",axis.text=element_text(size=8),axis.title=element_text(size=10),legend.title=element_blank(),title=element_text(size=8),legend.text=element_text(size=5))

#combines all of supp1
ggarrange(supp1a,ggarrange(supp1b,supp1c,supp1d,supp1e,ncol=4,labels=c("B","C","D","E"),widths=c(1,1,1,1)),nrow=2,labels=c("A"),heights=c(1.5,2))


######Supplementary Figure 2######
level_order=c("silent","missense","nonsense")

#gets rid of non coding regions, groups by animal, mut type and completes the dataframe with zeroes
supp2ad_data <- PolGData %>%
  filter(tissue == "Brain"&!is.na(mut_type)) %>%
  group_by(Animal,mut_type) %>%
  summarise(freq = sum(mut_freq), count = n()) %>%
  mutate(freq = freq/mt_genome_length,count=count/mt_genome_length)%>%
  ungroup()%>%
  complete(mut_type,nesting(Animal),fill=list(freq=0,count=0))

#means and ci for error bars
supp2ad_data.error <- supp2ad_data %>% ungroup() %>%
  group_by(mut_type) %>%
  summarise(ci_count=ci95(count),ci_freq=ci95(freq),count=mean(count),freq=mean(freq))

#Aggregates mut count data by animal, tissue, som germ status, and mutation type
supp2be_data <- PolGData %>%
  filter(tissue == "Brain"&!is.na(mut_type)) %>%
  group_by(Animal,som_germ,mut_type) %>%
  summarise(freq = sum(mut_freq), count = n()) %>%
  mutate(freq = freq/mt_genome_length,count=count/mt_genome_length)%>%
  ungroup%>%
  complete(mut_type,nesting(som_germ,Animal))

#supp2 position graphs
supp2cf_position_data <- PolGData %>%
  filter(tissue == "Brain"&!is.na(position)) %>%
  group_by(Animal,position) %>%
  summarise(freq = sum(mut_freq), count = n()) %>%
  mutate(freq = freq/mt_genome_length,count=count/mt_genome_length)%>%
  mutate(count_cube_root = count^(1/3),freq_cube_root = freq^(1/3))

supp2cf_position.error <- supp2cf_position_data %>% ungroup() %>%
  group_by(position) %>%
  summarise(ci_count=ci95(count),ci_freq=ci95(freq),count=mean(count),freq=mean(freq))


supp2a<-
  ggplot(supp2ad_data,aes(x =factor(mut_type,level=level_order), y=count))+
  geom_dotplot(binwidth = 0.00032,binaxis="y",stackdir="center",fill="darkgrey")+
  geom_errorbar(data=supp2ad_data.error, aes(ymax=count+ci_count, ymin=count-ci_count),color="black",position=position_dodge(width=0.7),size=.6,width=0.5)+
  stat_summary(fun=median,geom="point",position=position_dodge(width=0.7),color="black",show.legend=FALSE,size=3)+
  ylab("count")+
  scale_fill_grey()+
  theme_classic()+
  labs(x="",y="Mutation Count",size=12)+
  theme(axis.text=element_text(size=10),axis.title=element_text(size=12))

supp2b<-
  ggplot(supp2be_data,aes(factor(mut_type,level=level_order),Animal,fill=count))+
  geom_tile(color="grey")+
  facet_grid(rows=factor(supp2be_data$som_germ))+
  scale_fill_continuous_sequential(palette = "Reds 2",begin=0.1,p1=1.1,p2=.9,na.value="white")+
  theme_minimal()+
  ggtitle("Mutation Count")+
  theme(legend.position="bottom")+
  theme(axis.title.x=element_blank(),legend.position="bottom",axis.text=element_text(size=10),axis.title=element_text(size=10),legend.title=element_blank(),title=element_text(size=8),legend.text=element_text(size=8),legend.key.width=unit(35,"pt"))

supp2c<-
  ggplot(na.omit(supp2cf_position_data),aes(x=factor(position),y=count,fill="grey"))+
  geom_dotplot(binwidth = 0.00030,binaxis="y",stackdir="center",position=position_dodge(width=0.7),fill="darkgrey")+
  ylab("count")+
  geom_errorbar(data=supp2cf_position.error, aes(ymax=count+ci_count, ymin=count-ci_count),color="black",position=position_dodge(width=0.7),size=.6,width=0.5)+
  stat_summary(fun=median,geom="point",position=position_dodge(width=0.7),color="black",show.legend=FALSE,size=3.5)+
  theme_classic()+
  labs(x="Codon Position",y="Mutation Count",size= 12)+
  scale_y_continuous(expand = c(0.02, 0),limits=c(0,0.02))+
  theme(legend.position ="none",legend.text=element_text(size=12,face="bold"),legend.title=element_blank(),axis.text=element_text(size = 10),axis.title=element_text(size=12))

supp2d<-
  ggplot(supp2ad_data,aes(x =factor(mut_type,level=level_order), y=freq))+
  geom_dotplot(binwidth = .000004,binaxis="y",stackdir="center",fill="darkgrey")+
  geom_errorbar(data=na.omit(supp2ad_data.error), aes(ymax=freq+ci_freq, ymin=freq-ci_freq),color="black",position=position_dodge(width=0.7),size=.6,width=0.5)+
  stat_summary(fun=median,geom="point",position=position_dodge(width=0.7),color="black",show.legend=FALSE,size=3)+
  ylab("count")+
  xlab("")+
  theme_classic()+
  labs(x="",y="Mutation Frequency",size=12)+
  theme(axis.text=element_text(size=10),axis.title=element_text(size=12))

supp2e<-
  ggplot(supp2be_data,aes(factor(mut_type,level=level_order),Animal,fill=freq))+
  geom_tile(color="grey")+
  facet_grid(rows=factor(supp2be_data$som_germ))+
  scale_fill_continuous_sequential(palette = "Reds 2",begin=0.1,p1=1.1,p2=.9,na.value="white")+
  theme_minimal()+
  ggtitle("Mutation Frequency")+
  theme(legend.position="bottom")+
  theme(axis.title.x=element_blank(),legend.position="bottom",axis.text=element_text(size=10),axis.title=element_text(size=10),legend.title=element_blank(),title=element_text(size=8),legend.text=element_text(size=8),legend.key.width=unit(35,"pt"))

supp2f<-
  ggplot(na.omit(supp2cf_position_data),aes(x=factor(position),y=freq,fill="grey"))+
  geom_dotplot(binwidth = .000004,binaxis="y",stackdir="center",position=position_dodge(width=0.7),fill="darkgrey")+
  ylab("freq")+
  scale_fill_grey()+
  geom_errorbar(data=supp2cf_position.error, aes(ymax=freq+ci_freq, ymin=freq-ci_freq),color="black",position=position_dodge(width=0.7),size=.6,width=0.5)+
  stat_summary(fun=median,geom="point",position=position_dodge(width=0.7),color="black",show.legend=FALSE,size=3.5)+
  theme_classic()+
  labs(x="Codon Position",y="Mutation Frequency",size= 12)+
  scale_y_continuous(expand = c(0.02, 0),limits=c(0,0.0003))+
  theme(legend.position = "none",legend.text=element_text(size=12,face="bold"),legend.title=element_blank(),axis.text=element_text(size = 10),axis.title=element_text(size=12))


supp2ad<-ggarrange(supp2a,supp2d,labels = c("A","D"),ncol=1,align="hv")
supp2be<-ggarrange(supp2b,supp2e,labels = c("B","E"),ncol=1,align="hv")
supp2cf<-ggarrange(supp2c,supp2f,labels = c("C","F"),ncol=1,align="hv")


ggarrange(supp2ad,supp2be,supp2cf,ncol=3,widths=c(1,1,0.75))

######Supplementary Figure 3######
#filters to only brain, replaces redundant mutations
supp3ab_data <- PolGData %>%
  filter(tissue=="Brain") %>%
  unite("mut",ref,mutated_base) %>%
  mutate(type=str_replace_all(mut,
                              c(    "C_T"="C->T(G->A)","G_A"="C->T(G->A)",
                                    "T_C"="T->C(A->G)","A_G"="T->C(A->G)",
                                    "C_A"="C->A(G->T)","G_T"="C->A(G->T)",
                                    "C_G"="C->G(G->C)","G_C"="C->G(G->C)",
                                    "T_A"="T->A(A->T)","A_T"="T->A(A->T)",
                                    "T_G"="T->G(A->C)","A_C"="T->G(A->C)")
  )  
  ) %>%
  group_by(Animal,type) %>%
  summarise(freq = sum(mut_freq), count = n()) %>%
  mutate(freq = freq/mt_genome_length,count=count/mt_genome_length) %>%
  ungroup %>%
  complete(type,nesting(Animal),fill=list(freq=0,count=0))%>%
  mutate(count_cube_root = count^(1/3),freq_cube_root = freq^(1/3))

#mean, ci for graph
supp3ab_data.error <- supp3ab_data %>% 
  ungroup() %>%
  group_by(type) %>%
  summarise(ci_count=ci95(count),ci_freq=ci95(freq),count=mean(count),freq=mean(freq))

#Need this for plotting. Has all of the groups
supp3c_data <- PolGData %>%
  filter(tissue=="Brain") %>%
  filter(mut_type != "silent")%>%
  unite("mut",ref,mutated_base) %>%
  mutate(type=str_replace_all(mut,
                              c("C_T"="CT","G_A"="CT",
                                "T_C"="TC","A_G"="TC",
                                "C_A"="CA","G_T"="CA",
                                "C_G"=NA,"G_C"=NA,
                                "T_A"="TA","A_T"="TA",
                                "T_G"=NA,"A_C"=NA)
  )  
  ) %>%
  drop_na%>%
  group_by(Animal,type,amino_start_group,amino_mut_group)%>%
  summarise(freq = sum(mut_freq), count = n()) %>%
  ungroup %>%
  mutate(ratio=freq/count,freq = freq/mt_genome_length,count=count/mt_genome_length) %>%
  complete(type,amino_mut_group,amino_start_group,nesting(Animal),fill=list(freq=NA,count=NA))

#This is for stats. Only C to T hydrophobic and hydrophilic
supp3c_data_ratio <- PolGData %>%
  filter(tissue=="Brain") %>%
  filter(mut_type != "silent")%>%
  unite("mut",ref,mutated_base) %>%
  mutate(type=str_replace_all(mut,
                              c("C_T"="C>T","G_A"="C>T",
                                "T_C"="T>C","A_G"="T>C",
                                "C_A"="C>A","G_T"="C>A",
                                "C_G"=NA,"G_C"=NA,
                                "T_A"="T>A","A_T"="T>A",
                                "T_G"=NA,"A_C"=NA)
  )  
  ) %>%
  drop_na%>%
  group_by(type,amino_start_group,amino_mut_group)%>%
  summarise(freq = sum(mut_freq), count = n()) %>%
  ungroup %>%
  mutate(ratio=freq/count,freq = freq/mt_genome_length,count=count/mt_genome_length) %>%
  complete(type,amino_mut_group,amino_start_group,fill=list(freq=NA,count=NA))%>%
  filter((amino_start_group == "Hydrophobic" | amino_start_group =="Hydrophilic") & (amino_mut_group == "Hydrophilic" | amino_mut_group =="Hydrophobic"))

######supp3 Plotting######

supp3a<-
  ggplot(supp3ab_data,aes(x =factor(type), y=count))+
  geom_dotplot(binwidth = .0005,binaxis="y",stackdir="center",fill="darkgrey")+
  geom_errorbar(data=supp3ab_data.error, aes(ymax=count+ci_count, ymin=count-ci_count),color="black",position=position_dodge(width=0.7),size=.6,width=0.5)+
  stat_summary(fun=median,geom="point",position=position_dodge(width=0.7),color="black",show.legend=FALSE,size=3)+
  ylab("Mutation Count")+
  xlab("")+
  scale_fill_grey()+
  theme_classic()+
  labs(x="",y="Mutation Count",size=10)+
  theme(axis.text=element_text(size=8),axis.title=element_text(size=10))

supp3b<-
  ggplot(supp3ab_data,aes(x =factor(type), y=freq))+
  geom_dotplot(binwidth = .0000075,binaxis="y",stackdir="center",fill="darkgrey")+
  geom_errorbar(data=supp3ab_data.error, aes(ymax=freq+ci_freq, ymin=freq-ci_freq),color="black",position=position_dodge(width=0.7),size=.6,width=0.5)+
  stat_summary(fun=median,geom="point",position=position_dodge(width=0.7),color="black",show.legend=FALSE,size=3)+
  ylab("Mutation Count")+
  xlab("")+
  scale_fill_grey()+
  theme_classic()+
  labs(x="",y="Mutation Frequency",size=10)+
  theme(axis.text=element_text(size=8),axis.title=element_text(size=10))

supp3c<-
  ggplot(supp3c_data_ratio, aes(x=factor(type),y=amino_start_group))+
  geom_tile(aes(fill=count),color="grey")+
  theme_minimal()+
  facet_grid(~amino_mut_group)+
  scale_fill_continuous_sequential(palette = "YlOrBr",begin=0.0001,p1=1.1,p2=.9,na.value="white")+
  ylab("Reference Amino Acid ")+
  xlab("Mutation Type")+
  ggtitle("Count")+
  theme(axis.text.y=element_text(angle=90,hjust=0.5),axis.text=element_text(size=10),axis.title=element_text(size=10),legend.title=element_blank(),title=element_text(size=8),legend.text=element_text(size=8),plot.title=element_text(size=14),legend.position="right")

supp3d<-
  ggplot(supp3c_data_ratio, aes(x=factor(type),y=amino_start_group))+
  geom_tile(aes(fill=freq),color="grey")+
  theme_minimal()+
  facet_grid(~amino_mut_group)+
  scale_fill_continuous_sequential(palette = "YlOrBr",begin=0.0001,p1=1.1,p2=.9,na.value="white")+
  ylab("Reference Amino Acid ")+
  xlab("Mutation Type")+
  ggtitle("Frequency")+
  theme(axis.text.y=element_text(angle=90,hjust=0.5),axis.text=element_text(size=10),axis.title=element_text(size=10),legend.title=element_blank(),title=element_text(size=8),legend.text=element_text(size=8),plot.title=element_text(size=14),legend.position="right")

ggarrange(supp3a,supp3b,supp3c,supp3d,labels=c('A','B','C'),ncol=1)

######Supplementary Figure 4-7######
supp4_7_data_brain <- PolGData %>%
  filter(tissue=="Brain") %>%
  filter(mut_type != "silent")%>%
  unite("mut",ref,mutated_base) %>%
  mutate(type=str_replace_all(mut,
                              c("C_T"="CT","G_A"="CT",
                                "T_C"="TC","A_G"="TC",
                                "C_A"="CA","G_T"="CA",
                                "C_G"=NA,"G_C"=NA,
                                "T_A"="TA","A_T"="TA",
                                "T_G"=NA,"A_C"=NA)
  )  
  ) %>%
  drop_na%>%
  group_by(Animal,type,amino_start_group,amino_mut_group)%>%
  summarise(freq = sum(mut_freq), count = n()) %>%
  ungroup %>%
  mutate(freq = freq/mt_genome_length,count=count/mt_genome_length) %>%
  complete(type,amino_mut_group,amino_start_group,nesting(Animal),fill=list(freq=NA,count=NA))

supp4_7_data_liver <- PolGData %>%
  filter(tissue=="Liver") %>%
  filter(mut_type != "silent")%>%
  unite("mut",ref,mutated_base) %>%
  mutate(type=str_replace_all(mut,
                              c("C_T"="CT","G_A"="CT",
                                "T_C"="TC","A_G"="TC",
                                "C_A"="CA","G_T"="CA",
                                "C_G"=NA,"G_C"=NA,
                                "T_A"="TA","A_T"="TA",
                                "T_G"=NA,"A_C"=NA)
  )  
  ) %>%
  drop_na%>%
  group_by(Animal,type,amino_start_group,amino_mut_group)%>%
  summarise(freq = sum(mut_freq), count = n()) %>%
  ungroup %>%
  mutate(freq = freq/mt_genome_length,count=count/mt_genome_length) %>%
  complete(type,amino_mut_group,amino_start_group,nesting(Animal),fill=list(freq=NA,count=NA))


######Supplementary Figure 4######
ggplot(supp4_7_data_brain, aes(x=factor(type), y=Animal))+
  geom_tile(aes(fill=count),color="grey")+
  theme_minimal()+
  facet_grid(factor(supp4_7_data_brain$amino_start_group,level=c("Acidic","Basic","Hydrophilic","Hydrophobic","Stop"))~factor(supp4_7_data_brain$amino_mut_group))+
  scale_fill_continuous_sequential(palette = "YlOrBr",begin=0.1,p1=1.1,p2=.9,na.value="white")+
  ggtitle("Brain Mutation Count")+
  theme(axis.title.x=element_blank(),axis.text=element_text(size=8),axis.title=element_text(size=10),legend.title=element_blank(),title=element_text(size=8),legend.text=element_text(size=8),plot.title=element_text(size=14))

######Supplementary Figure 5######
ggplot(supp4_7_data_liver, aes(x=factor(type), y=Animal))+
  geom_tile(aes(fill=count),color="grey")+
  theme_minimal()+
  facet_grid(factor(supp4_7_data_liver$amino_start_group,level=c("Acidic","Basic","Hydrophilic","Hydrophobic","Stop"))~factor(supp4_7_data_liver$amino_mut_group))+
  scale_fill_continuous_sequential(palette = "YlOrBr",begin=0.1,p1=1.1,p2=.9,na.value="white")+
  ggtitle("Liver Mutation Count")+
  theme(axis.title.x=element_blank(),axis.text=element_text(size=8),axis.title=element_text(size=10),legend.title=element_blank(),title=element_text(size=8),legend.text=element_text(size=8),plot.title=element_text(size=14))

######Supplementary Figure 6######
ggplot(supp4_7_data_brain, aes(x=factor(type), y=Animal))+
  geom_tile(aes(fill=freq),color="grey")+
  theme_minimal()+
  facet_grid(factor(supp4_7_data_brain$amino_start_group,level=c("Acidic","Basic","Hydrophilic","Hydrophobic","Stop"))~factor(supp4_7_data_brain$amino_mut_group))+
  scale_fill_continuous_sequential(palette = "YlOrBr",begin=0.1,p1=1.1,p2=.9,na.value="white")+
  ggtitle("Brain Mutation Frequency")+
  theme(axis.title.x=element_blank(),axis.text=element_text(size=8),axis.title=element_text(size=10),legend.title=element_blank(),title=element_text(size=8),legend.text=element_text(size=8),plot.title=element_text(size=14))

######Supplementary Figure 7######
ggplot(supp4_7_data_liver, aes(x=factor(type), y=Animal))+
  geom_tile(aes(fill=freq),color="grey")+
  theme_minimal()+
  facet_grid(factor(supp4_7_data_liver$amino_start_group,level=c("Acidic","Basic","Hydrophilic","Hydrophobic","Stop"))~factor(supp4_7_data_liver$amino_mut_group))+
  scale_fill_continuous_sequential(palette = "YlOrBr",begin=0.1,p1=1.1,p2=.9,na.value="white")+
  ggtitle("Liver Mutation Frequency")+
  theme(axis.title.x=element_blank(),axis.text=element_text(size=8),axis.title=element_text(size=10),legend.title=element_blank(),title=element_text(size=8),legend.text=element_text(size=8),plot.title=element_text(size=14))


######Supplementary Figure 8######
PolGData_indels_B<-filter(PolGData_indels,tissue=="Brain")

#collapse by animal and divide by genome length, alose label as liver
WT.supp8 <- WTData_indels %>%
  group_by(Animal) %>%
  filter(tissue=="Brain")%>%
  summarise(freq = sum(mut_freq), count = n()) %>%
  mutate(count = count/mt_genome_length,freq = freq/mt_genome_length,WT_Liver = "WT Brain")

#Get the standard error of the count values
WT.supp8.error <- WT.supp8 %>%
  summarise(ci95(count),ci95(freq),.groups=drop)


#Need for 5A
supp8_data_dots <- PolGData_indels %>% 
  filter(tissue == "Brain") %>%
  group_by(refl=ref_num,gene=coding_non) %>%
  summarise(freq=sum(mut_freq),count=n()) %>%
  ungroup %>%
  mutate(normal_freq = normal(freq),normal_count = normal(count))%>% 
  complete(refl=1:16299,fill=list(freq=0,count=0,normal_freq=0,normal_count=0))


#Need for stats. Excludes somgerm totals
fig_5_data_exclude_total <- PolGData_indels_B %>%
  group_by(Animal, tissue, som_germ) %>%
  summarise(freq = sum(mut_freq), count = n())%>%
  mutate(count = count/mt_genome_length,freq = freq/mt_genome_length) %>%
  mutate(count_cube_root = count^(1/3),freq_cube_root = freq^(1/3))

#includes totals for graphing
supp8_data <- bind_rows (fig_5_data_exclude_total,
                         PolGData_indels_B %>%
                           group_by(Animal, tissue) %>%
                           summarise(freq = sum(mut_freq), count = n())%>%
                           mutate(count = count/mt_genome_length,freq = freq/mt_genome_length,som_germ = "Total")
)%>%
  mutate(count_no_brn_germ=replace(count, tissue=="Brain"&som_germ =="Germline", NA))

#error bars for graphing
supp8_data.error <- supp8_data %>% ungroup() %>%
  group_by(som_germ,tissue) %>%
  summarise(ci_count=ci95(count),ci_freq=ci95(freq),count=mean(count),freq=mean(freq))


y_pos_labels_supp8=.2

supp8a<-
  ggplot(supp8_data_dots, aes(x=refl, y=freq)) +
  geom_rect(data=coding_status_sheet, mapping=aes(xmin=start, xmax=end, ymin=-Inf, ymax=Inf,fill=factor(coding_status,levels = c("tRNA","rRNA","CDS","D-loop"))),inherit.aes = FALSE,alpha=0.8)+
  geom_vline(xintercept=coding_status_sheet$start,color="black",size=0.1,alpha=1)+
  scale_fill_discrete_sequential(palette = "YlOrBr",nmax = 6, order = 2:6)+
  geom_point(size=0.5) +
  scale_x_continuous(limits = c(0,16299), expand = c(.01, .01))+
  scale_y_continuous(limits = c(0,.22), expand = c(0.001, 0.0001))+
  theme_classic()+
  xlab("Reference")+
  ylab("Mean Mutation Frequency")+
  annotate(geom="text", x=c(550,1800,3229,4432.5,6100,7354.5,8267,8998.5,10855.5,12653.5,13811,14716.5), y=y_pos_labels_supp8, label=c("12S rRNA","16S rRNA","ND1","ND2","COXI","COXII","ATP6","COXIII","ND4","ND5","ND6","CYTB"),color="Black",size=3)+
  annotate(geom="text", x=c(7867.5,9632.5,10025), y=y_pos_labels_supp8, label=c("ATP8","ND3","ND4L"),color="Black",size=3,angle=-90)+
  theme(legend.title=element_blank(),axis.text=element_text(size=supp1A_text_size),axis.title=element_text(size=supp1A_text_size+2),plot.margin = unit(c(0,.10,0,.10), "cm"),axis.ticks.length.x  = unit(0, "mm"),legend.position="top")

supp8ba<-
  ggplot(supp8_data,aes(x =som_germ, y=count))+
  geom_dotplot(binwidth = .00007,binaxis="y",stackdir="center",position=position_dodge(width=0.7))+
  geom_errorbar(data=supp8_data.error, aes(ymax=count+ci_count, ymin=count-ci_count),color="black",position=position_dodge(width=0.7),size=.6,width=0.5)+
  stat_summary(fun=median,geom="point",position=position_dodge(width=.7),color="black",show.legend=FALSE,size=3)+
  scale_fill_grey(start = 0.35)+
  theme_classic()+
  scale_y_continuous(expand = c(0.02, 0),limits=c(0,0.0075))+
  labs(x="PolG",y="Mutation Count",size=12)+
  theme(legend.position = c(0.2, 0.90),legend.text=element_text(size=12,face="bold"),legend.title=element_blank(),axis.text=element_text(size=8),axis.title=element_text(size=12),plot.margin = unit(c(0.5,-0.5,0.5,0.5),"cm"))

supp8bb<-
  ggplot(WT.supp8,aes(x=factor("Total"),y=count))+
  geom_dotplot(binwidth = .00007,binaxis="y",stackdir="center",position=position_dodge(width=0.7),fill="darkgrey")+
  scale_fill_grey()+
  theme_classic()+
  scale_y_continuous(expand = c(0.02, 0),limits=c(0,0.0075))+
  labs(x="WT",y="",size= fig2_text_size)+
  theme(axis.text.y=element_blank(),axis.text=element_text(size = 8),axis.title=element_text(size=12),plot.margin = unit(c(0.5,0.5,0.5,-0.5),"cm"))

supp8b<-grid.arrange(supp8ba,supp8bb,widths=c(1,0.2),ncol=2)


supp8ca<-
  ggplot(supp8_data,aes(x =som_germ, y=freq))+
  geom_dotplot(binwidth = .000001,binaxis="y",stackdir="center",position=position_dodge(width=0.7))+
  geom_errorbar(data=supp8_data.error, aes(ymax=freq+ci_freq, ymin=freq-ci_freq),color="black",position=position_dodge(width=0.7),size=.6,width=0.5)+
  stat_summary(fun=median,geom="point",position=position_dodge(width=.7),color="black",show.legend=FALSE,size=3)+
  scale_fill_grey()+
  scale_y_continuous(expand = c(0.02, 0),limits=c(0,1.2e-04))+
  theme_classic()+
  labs(x="PolG",y="Mutation Frequency",size=10)+
  theme(legend.position = c(0.2, 0.90),legend.text=element_text(size=12,face="bold"),legend.title=element_blank(),axis.text=element_text(size=8),axis.title=element_text(size=12),plot.margin = unit(c(0.5,-0.5,0.5,0.5),"cm"))

supp8cb<-
  ggplot(WT.supp8,aes(x=factor("Total"),y=freq))+
  geom_dotplot(binwidth = .00007,binaxis="y",stackdir="center",position=position_dodge(width=0.7),fill="darkgrey")+
  scale_fill_grey()+
  theme_classic()+
  scale_y_continuous(expand = c(0.02, 0),limits=c(0,0.0075))+
  labs(x="WT",y="",size= fig2_text_size)+
  theme(axis.text.y=element_blank(),axis.text=element_text(size = 8),axis.title=element_text(size=12),plot.margin = unit(c(0.5,0.5,0.5,-0.5),"cm"))

supp8c<-grid.arrange(supp8ca,supp8cb,widths=c(1,0.2),ncol=2)


supp8d<-ggoutlier_hist(PolGData_indels_B,"Change",-20,10,binwidth=1,fill="grey")+theme_bw()  +
  scale_y_continuous(trans = log2_trans(),
                     breaks = trans_breaks("log2", function(x) 2^x),
                     labels = trans_format("log2", math_format(2^.x)))+
  theme_classic()

ggarrange(supp8a,ggarrange(supp8b,supp8c,supp8d,ncol=3,labels=c("B","C","D"),widths=c(1,1,.75),align="hv"),nrow=2,labels=c("A"),heights=c(1.5,2))


###supplementary analysis

brain_liver_missense_test <- PolGData %>%
  filter(!is.na(mut_type),mut_type!="nonsense",som_germ=="Somatic") %>%
  group_by(Animal,tissue,mut_type)%>%
  summarise(freq = sum(mut_freq), count = n())%>%
  mutate(count = count/mt_genome_length,freq = freq/mt_genome_length) %>%
  mutate(count_cube_root = count^(1/3),freq_cube_root = freq^(1/3))


brain_liver_missense_test$mut_type <- factor(brain_liver_missense_test$mut_type, levels=c("silent","missense"))


brain_liver_missense_test.lmer<- lmer(count~tissue*mut_type+(1|Animal),brain_liver_missense_test)
summary(brain_liver_missense_test.lmer)
#homogeniety test for lmer
leveneTest(residuals(brain_liver_missense_test.lmer) ~ brain_liver_missense_test$mut_type*brain_liver_missense_test$tissue)
#normality test
qqmath(brain_liver_missense_test.lmer, id=0.05)


brain_liver_missense_test.cube.lmer<- lmer(count_cube_root~tissue*mut_type+(1|Animal),brain_liver_missense_test)
summary(brain_liver_missense_test.cube.lmer)
#homogeniety test for lmer
leveneTest(residuals(brain_liver_missense_test.cube.lmer) ~ brain_liver_missense_test$mut_type*brain_liver_missense_test$tissue)
#normality test
qqmath(brain_liver_missense_test.cube.lmer, id=0.05)


brain_liver_missense_test.lmer<- lmer(freq~tissue*mut_type+(1|Animal),brain_liver_missense_test)
summary(brain_liver_missense_test.lmer)
#homogeniety test for lmer
leveneTest(residuals(brain_liver_missense_test.lmer) ~ brain_liver_missense_test$mut_type*brain_liver_missense_test$tissue)
#normality test
qqmath(brain_liver_missense_test.lmer, id=0.05)


brain_liver_missense_test.cube.lmer<- lmer(freq_cube_root~tissue*mut_type+(1|Animal),brain_liver_missense_test)
summary(brain_liver_missense_test.cube.lmer)
#homogeniety test for lmer
leveneTest(residuals(brain_liver_missense_test.cube.lmer) ~ brain_liver_missense_test$mut_type*brain_liver_missense_test$tissue)
#normality test
qqmath(brain_liver_missense_test.cube.lmer, id=0.05)
