# Supplementary material for: The mtDNA mutation spectrum in the PolG mutator mouse reveals germline and somatic selection
Source: BMC Genom Data. 2021 Nov 26;22:52. doi: 10.1186/s12863-021-01005-x (PMC8620558; doi:10.1186/s12863-021-01005-x)
Supplement: Supplementary file 3 — Additional file 3. Wild Type Point Mutations Dataset. Dataset containing all Wild Type Point mutations. Output from the script “PolG_bcf_to_excel” [file 12863_2021_1005_MOESM3_ESM.csv]

The mtDNA mutation spectrum in the PolG mutator mouse reveals germline and somatic selection; Maclaine, Kendra D, Stebbings, Kevin A, Havird, Justin C; Additional File 3: Point mtDNA mutations in Wild type mice N=3. Information on column headers are in Additional File 9												*Note: Liver/Brain tissues may be from the same animal
old_animal	Animal	tissue	sample_name	ref_num	ref	mut_freq	ref_allele_count	mut_allele_count	mutated_base	som_germ	gene	coding_non	surrounding	mut_freq_div_gene_len	mut_freq_div_len	count_div_gene_len	count_div_len	amino_start	amino_start_group	amino_mut	amino_mut_group	mut_type	conserve_non
59	a	Liver	59L	9858	G	0.023	10503	268	A	Somatic	tRNA	tRNA	TA	1.53E-05	1.53E-05	0.000665779	0.000665779	NA	NA	NA	NA	NA	NA
57	b	Liver	57L	5171	G	0.0009948	9166	61	A	Somatic	NA	NA	CA	NA	NA	NA	NA	NA	NA	NA	NA	NA	NA
59	a	Liver	59L	5171	G	0.001335	8875	68	A	Somatic	NA	NA	CA	NA	NA	NA	NA	NA	NA	NA	NA	NA	NA
61	c	Liver	61L	5171	G	0.001538	9173	51	A	Somatic	NA	NA	CA	NA	NA	NA	NA	NA	NA	NA	NA	NA	NA
47	d	Brain	47B	9820	T	0.001309	131	30	A	Somatic	tRNA	tRNA	TA	8.72E-07	8.72E-07	0.000665779	0.000665779	NA	NA	NA	NA	NA	NA
49	e	Brain	49B	9820	T	0.0008958	108	17	A	Somatic	tRNA	tRNA	TA	5.96E-07	5.96E-07	0.000665779	0.000665779	NA	NA	NA	NA	NA	NA
47	d	Brain	47B	12889	T	0.115	10455	1380	C	Somatic	ND5	CDS	AA	6.30E-05	1.01E-05	0.000548246	8.77E-05	M	Hydrophobic	I	Hydrophobic	missense	conservative
49	e	Brain	49B	12889	T	0.032	11416	378	C	Somatic	ND5	CDS	AA	1.75E-05	2.81E-06	0.000548246	8.77E-05	M	Hydrophobic	I	Hydrophobic	missense	conservative
47	d	Brain	47B	5171	G	0.001769	9340	59	A	Somatic	NA	NA	CA	NA	NA	NA	NA	NA	NA	NA	NA	NA	NA
49	e	Brain	49B	5171	G	0.001073	9257	51	A	Somatic	NA	NA	CA	NA	NA	NA	NA	NA	NA	NA	NA	NA	NA
