# Supplementary material for: The mtDNA mutation spectrum in the PolG mutator mouse reveals germline and somatic selection
Source: BMC Genom Data. 2021 Nov 26;22:52. doi: 10.1186/s12863-021-01005-x (PMC8620558; doi:10.1186/s12863-021-01005-x)
Supplement: Supplementary file 4 — Additional file 4. Wild Type Indel Mutations Dataset. Dataset containing all Wild Type Indel mutations. Output from the script “PolG_bcf_to_excel” [file 12863_2021_1005_MOESM4_ESM.csv]

The mtDNA mutation spectrum in the PolG mutator mouse reveals germline and somatic selection; Maclaine, Kendra D, Stebbings, Kevin A, Havird, Justin C; Additional File 4: Indel mtDNA mutations in Wild type mice N=3. Information on column headers are in Additional File 9												*Note: Liver/Brain tissues may be from the same animal
old_animal	Animal	tissue	sample_name	ref_num	ref	mut_freq	ref_allele_count	mut_allele_count	mutated_base	som_germ	i_d	frame	gene	coding_non	mut_freq_div_gene_len	mut_freq_div_len	count_div_gene_len	count_div_len	Change
57	a	Liver	57L	9820	T	0.002912	48	69	TAA	Somatic	insertion	frameshift	tRNA	tRNA	1.94E-06	1.94E-06	0.000665779	0.000665779	2
59	c	Liver	59L	9820	T	0.003054	52	61	TAA	Somatic	insertion	frameshift	tRNA	tRNA	2.03E-06	2.03E-06	0.000665779	0.000665779	2
61	b	Liver	61L	9820	T	0.001658	30	27	TAAA	Somatic	insertion	no frameshift	tRNA	tRNA	1.10E-06	1.10E-06	0.000665779	0.000665779	3
61	b	Liver	61L	9820	T	0.312	30	3348	TAA	Somatic	insertion	frameshift	tRNA	tRNA	0.000207723	0.000207723	0.000665779	0.000665779	2
57	a	Liver	57L	10554	CTTA	0.003994	10407	40	CTTATTA	Somatic	insertion	frameshift	ND4	CDS	2.90E-06	3.50E-07	0.000725689	8.77E-05	3
57	a	Liver	57L	10554	CTTA	0.001393	10407	16	C	Somatic	deletion	frameshift	ND4	CDS	1.01E-06	1.22E-07	0.000725689	8.77E-05	-3
57	a	Liver	57L	5171	GA	0.028	9166	315	GAA	Somatic	insertion	frameshift	None	None	NA	NA	NA	NA	1
57	a	Liver	57L	5171	GA	0.04	9166	449	G	Somatic	deletion	frameshift	None	None	NA	NA	NA	NA	-1
59	c	Liver	59L	5171	GA	0.033	8875	352	GAA	Somatic	insertion	frameshift	None	None	NA	NA	NA	NA	1
59	c	Liver	59L	5171	GA	0.042	8875	447	G	Somatic	deletion	frameshift	None	None	NA	NA	NA	NA	-1
61	b	Liver	61L	5171	GA	0.026	9173	290	GAA	Somatic	insertion	frameshift	None	None	NA	NA	NA	NA	1
61	b	Liver	61L	5171	GA	0.049	9173	537	G	Somatic	deletion	frameshift	None	None	NA	NA	NA	NA	-1
47	d	Brain	47B	5171	GAA	0.003253	9340	39	GAAAA	Somatic	insertion	frameshift	None	None	NA	NA	NA	NA	2
47	d	Brain	47B	5171	GAA	0.05	9340	556	GAAA	Somatic	insertion	frameshift	None	None	NA	NA	NA	NA	1
47	d	Brain	47B	5171	GAA	0.063	9340	719	GA	Somatic	deletion	frameshift	None	None	NA	NA	NA	NA	-1
47	d	Brain	47B	5171	GAA	0.003717	9340	46	G	Somatic	deletion	frameshift	None	None	NA	NA	NA	NA	-2
47	d	Brain	47B	370	TATAA	0.001198	11426	14	T	Somatic	deletion	frameshift	rRNA	rRNA	4.72E-07	4.72E-07	0.000394166	0.000394166	-4
47	d	Brain	47B	4051	CA	0.00567	10873	81	CAA	Somatic	insertion	frameshift	ND2	CDS	5.46E-06	4.97E-07	0.000963391	8.77E-05	1
47	d	Brain	47B	4051	CA	0.003333	10873	57	C	Somatic	deletion	frameshift	ND2	CDS	3.21E-06	2.92E-07	0.000963391	8.77E-05	-1
47	d	Brain	47B	9820	T	0.007435	131	102	TAA	Somatic	insertion	frameshift	tRNA	tRNA	4.95E-06	4.95E-06	0.000665779	0.000665779	2
47	d	Brain	47B	9820	T	0.983	131	10870	TA	Somatic	insertion	frameshift	tRNA	tRNA	0.000654461	0.000654461	0.000665779	0.000665779	1
49	e	Brain	49B	5171	GAA	0.002667	9257	34	GAAAA	Somatic	insertion	frameshift	None	None	NA	NA	NA	NA	2
49	e	Brain	49B	5171	GAA	0.054	9257	591	GAAA	Somatic	insertion	frameshift	None	None	NA	NA	NA	NA	1
49	e	Brain	49B	5171	GAA	0.064	9257	742	GA	Somatic	deletion	frameshift	None	None	NA	NA	NA	NA	-1
49	e	Brain	49B	5171	GAA	0.003378	9257	41	G	Somatic	deletion	frameshift	None	None	NA	NA	NA	NA	-2
49	e	Brain	49B	370	TATAA	0.001537	11431	19	T	Somatic	deletion	frameshift	rRNA	rRNA	6.06E-07	6.06E-07	0.000394166	0.000394166	-4
49	e	Brain	49B	4051	CA	0.00721	11042	100	CAA	Somatic	insertion	frameshift	ND2	CDS	6.95E-06	6.32E-07	0.000963391	8.77E-05	1
49	e	Brain	49B	4051	CA	0.00265	11042	52	C	Somatic	deletion	frameshift	ND2	CDS	2.55E-06	2.32E-07	0.000963391	8.77E-05	-1
49	e	Brain	49B	9820	T	0.002584	108	33	TAAA	Somatic	insertion	no frameshift	tRNA	tRNA	1.72E-06	1.72E-06	0.000665779	0.000665779	3
49	e	Brain	49B	9820	T	0.11	108	1227	TAA	Somatic	insertion	frameshift	tRNA	tRNA	7.32E-05	7.32E-05	0.000665779	0.000665779	2
49	e	Brain	49B	9820	T	0.88	108	9842	TA	Somatic	insertion	frameshift	tRNA	tRNA	0.000585885	0.000585885	0.000665779	0.000665779	1
49	e	Brain	49B	10554	CTTA	0.001451	11262	15	C	Somatic	deletion	frameshift	ND4	CDS	1.05E-06	1.27E-07	0.000725689	8.77E-05	-3
