# Supplementary material for: The mtDNA mutation spectrum in the PolG mutator mouse reveals germline and somatic selection
Source: BMC Genom Data. 2021 Nov 26;22:52. doi: 10.1186/s12863-021-01005-x (PMC8620558; doi:10.1186/s12863-021-01005-x)
Supplement: Supplementary file 5 — Additional file 5. PolG Point Mutations Dataset. Dataset containing all PolG Point mutations. Output from the script “PolG_bcf_to_excel” [file 12863_2021_1005_MOESM5_ESM.csv]

The mtDNA mutation spectrum in the PolG mutator mouse reveals germline and somatic selection; Maclaine, Kendra D, Stebbings, Kevin A, Havird, Justin C; Additional File 5: Point mtDNA mutations in PolG mice N=14. Information on column headers are in Additional File 9
old_animal	Animal	tissue	sample_name	ref_num	ref	mut_freq	ref_allele_count	mut_allele_count	mutated_base	som_germ	gene	coding_non	surrounding	mut_freq_div_gene_len	mut_freq_div_len	count_div_gene_len	count_div_len	amino_start	amino_start_group	amino_mut	amino_mut_group	mut_type	conserve_non	position	surrounding reverse complement
11	a	Brain	11B	50	T	0.015	1350	21	C	Somatic	tRNA	tRNA	AA	9.99E-06	9.99E-06	0.000665779	0.000665779	NA	NA	NA	NA	NA	NA	NA	TT
11	a	Brain	11B	56	T	0.013	1523	21	A	Somatic	tRNA	tRNA	GA	8.66E-06	8.66E-06	0.000665779	0.000665779	NA	NA	NA	NA	NA	NA	NA	TC
22	d	Brain	22B	55	G	0.02	488	10	A	Germline	tRNA	tRNA	TT	1.33E-05	1.33E-05	0.000665779	0.000665779	NA	NA	NA	NA	NA	NA	NA	AA
22	d	Liver	22L	55	G	0.03	1418	46	A	Germline	tRNA	tRNA	TT	2.00E-05	2.00E-05	0.000665779	0.000665779	NA	NA	NA	NA	NA	NA	NA	AA
24	f	Brain	24B	27	A	0.011	568	9	G	Somatic	tRNA	tRNA	AG	7.32E-06	7.32E-06	0.000665779	0.000665779	NA	NA	NA	NA	NA	NA	NA	CT
24	f	Brain	24B	66	A	0.01	1348	16	G	Somatic	tRNA	tRNA	AC	6.66E-06	6.66E-06	0.000665779	0.000665779	NA	NA	NA	NA	NA	NA	NA	GT
G	h	Brain	GB	30	A	0.022	133	2	G	Somatic	tRNA	tRNA	CC	1.46E-05	1.46E-05	0.000665779	0.000665779	NA	NA	NA	NA	NA	NA	NA	GG
J	i	Liver	JL	55	G	0.00716	573	5	A	Somatic	tRNA	tRNA	TT	4.77E-06	4.77E-06	0.000665779	0.000665779	NA	NA	NA	NA	NA	NA	NA	AA
O	k	Brain	OB	18	A	0.014	416	6	G	Somatic	tRNA	tRNA	AC	9.32E-06	9.32E-06	0.000665779	0.000665779	NA	NA	NA	NA	NA	NA	NA	GT
O	k	Liver	OL	56	T	0.013	528	6	A	Somatic	tRNA	tRNA	GA	8.66E-06	8.66E-06	0.000665779	0.000665779	NA	NA	NA	NA	NA	NA	NA	TC
R	l	Brain	RB	55	G	0.249	1366	468	A	Germline	tRNA	tRNA	TT	0.000165779	0.000165779	0.000665779	0.000665779	NA	NA	NA	NA	NA	NA	NA	AA
R	l	Liver	RL	55	G	0.1	335	38	A	Germline	tRNA	tRNA	TT	6.66E-05	6.66E-05	0.000665779	0.000665779	NA	NA	NA	NA	NA	NA	NA	AA
11	a	Brain	11B	78	G	0.013	2212	32	A	Somatic	rRNA	rRNA	TG	5.12E-06	5.12E-06	0.000394166	0.000394166	NA	NA	NA	NA	NA	NA	NA	CA
11	a	Brain	11B	276	A	0.008819	3606	31	T	Somatic	rRNA	rRNA	TA	3.48E-06	3.48E-06	0.000394166	0.000394166	NA	NA	NA	NA	NA	NA	NA	TA
11	a	Brain	11B	564	A	0.004973	6618	36	T	Somatic	rRNA	rRNA	TC	1.96E-06	1.96E-06	0.000394166	0.000394166	NA	NA	NA	NA	NA	NA	NA	GA
11	a	Brain	11B	609	C	0.007283	6609	55	T	Somatic	rRNA	rRNA	TC	2.87E-06	2.87E-06	0.000394166	0.000394166	NA	NA	NA	NA	NA	NA	NA	GA
11	a	Brain	11B	635	C	0.009627	6511	73	T	Somatic	rRNA	rRNA	TG	3.79E-06	3.79E-06	0.000394166	0.000394166	NA	NA	NA	NA	NA	NA	NA	CA
11	a	Brain	11B	714	T	0.00538	6474	39	A	Somatic	rRNA	rRNA	AT	2.12E-06	2.12E-06	0.000394166	0.000394166	NA	NA	NA	NA	NA	NA	NA	AT
11	a	Brain	11B	832	A	0.011	6416	71	T	Somatic	rRNA	rRNA	AA	4.34E-06	4.34E-06	0.000394166	0.000394166	NA	NA	NA	NA	NA	NA	NA	TT
11	a	Liver	11L	221	C	0.023	347	7	T	Somatic	rRNA	rRNA	AA	9.07E-06	9.07E-06	0.000394166	0.000394166	NA	NA	NA	NA	NA	NA	NA	TT
11	a	Liver	11L	223	C	0.012	351	3	T	Somatic	rRNA	rRNA	AC	4.73E-06	4.73E-06	0.000394166	0.000394166	NA	NA	NA	NA	NA	NA	NA	GT
11	a	Liver	11L	336	C	0.01	405	4	T	Somatic	rRNA	rRNA	CA	3.94E-06	3.94E-06	0.000394166	0.000394166	NA	NA	NA	NA	NA	NA	NA	TG
11	a	Liver	11L	635	C	0.014	423	6	A	Somatic	rRNA	rRNA	TG	5.52E-06	5.52E-06	0.000394166	0.000394166	NA	NA	NA	NA	NA	NA	NA	CA
11	a	Liver	11L	733	C	0.015	480	6	T	Somatic	rRNA	rRNA	TA	5.91E-06	5.91E-06	0.000394166	0.000394166	NA	NA	NA	NA	NA	NA	NA	TA
11	a	Liver	11L	898	C	0.018	392	8	T	Somatic	rRNA	rRNA	AG	7.09E-06	7.09E-06	0.000394166	0.000394166	NA	NA	NA	NA	NA	NA	NA	CT
11	a	Liver	11L	899	G	0.015	395	5	A	Somatic	rRNA	rRNA	CC	5.91E-06	5.91E-06	0.000394166	0.000394166	NA	NA	NA	NA	NA	NA	NA	GG
11	a	Liver	11L	989	C	0.013	410	4	T	Somatic	rRNA	rRNA	AA	5.12E-06	5.12E-06	0.000394166	0.000394166	NA	NA	NA	NA	NA	NA	NA	TT
12	b	Brain	12B	500	A	0.004771	6698	32	T	Somatic	rRNA	rRNA	TC	1.88E-06	1.88E-06	0.000394166	0.000394166	NA	NA	NA	NA	NA	NA	NA	GA
12	b	Brain	12B	678	T	0.026	6451	180	C	Germline	rRNA	rRNA	CA	1.02E-05	1.02E-05	0.000394166	0.000394166	NA	NA	NA	NA	NA	NA	NA	TG
12	b	Brain	12B	759	G	0.067	6062	436	A	Germline	rRNA	rRNA	TT	2.64E-05	2.64E-05	0.000394166	0.000394166	NA	NA	NA	NA	NA	NA	NA	AA
12	b	Brain	12B	760	T	0.002622	6423	19	A	Germline	rRNA	rRNA	GA	1.03E-06	1.03E-06	0.000394166	0.000394166	NA	NA	NA	NA	NA	NA	NA	TC
12	b	Brain	12B	760	T	0.00643	6423	45	C	Germline	rRNA	rRNA	GA	2.53E-06	2.53E-06	0.000394166	0.000394166	NA	NA	NA	NA	NA	NA	NA	TC
12	b	Brain	12B	788	A	0.159	5466	1045	T	Germline	rRNA	rRNA	TC	6.27E-05	6.27E-05	0.000394166	0.000394166	NA	NA	NA	NA	NA	NA	NA	GA
12	b	Brain	12B	959	C	0.052	6387	355	T	Germline	rRNA	rRNA	AA	2.05E-05	2.05E-05	0.000394166	0.000394166	NA	NA	NA	NA	NA	NA	NA	TT
12	b	Liver	12L	470	C	0.014	4311	62	T	Somatic	rRNA	rRNA	AG	5.52E-06	5.52E-06	0.000394166	0.000394166	NA	NA	NA	NA	NA	NA	NA	CT
12	b	Liver	12L	497	G	0.006035	4366	29	A	Somatic	rRNA	rRNA	AA	2.38E-06	2.38E-06	0.000394166	0.000394166	NA	NA	NA	NA	NA	NA	NA	TT
12	b	Liver	12L	596	C	0.012	4009	52	T	Somatic	rRNA	rRNA	GG	4.73E-06	4.73E-06	0.000394166	0.000394166	NA	NA	NA	NA	NA	NA	NA	CC
12	b	Liver	12L	596	C	0.003392	4009	14	A	Somatic	rRNA	rRNA	GG	1.34E-06	1.34E-06	0.000394166	0.000394166	NA	NA	NA	NA	NA	NA	NA	CC
12	b	Liver	12L	635	C	0.011	3782	43	T	Somatic	rRNA	rRNA	TG	4.34E-06	4.34E-06	0.000394166	0.000394166	NA	NA	NA	NA	NA	NA	NA	CA
12	b	Liver	12L	635	C	0.003897	3782	16	A	Somatic	rRNA	rRNA	TG	1.54E-06	1.54E-06	0.000394166	0.000394166	NA	NA	NA	NA	NA	NA	NA	CA
12	b	Liver	12L	678	T	0.038	3714	148	C	Germline	rRNA	rRNA	CA	1.50E-05	1.50E-05	0.000394166	0.000394166	NA	NA	NA	NA	NA	NA	NA	TG
12	b	Liver	12L	759	G	0.074	3712	294	A	Germline	rRNA	rRNA	TT	2.92E-05	2.92E-05	0.000394166	0.000394166	NA	NA	NA	NA	NA	NA	NA	AA
12	b	Liver	12L	760	T	0.001971	3946	8	A	Germline	rRNA	rRNA	GA	7.77E-07	7.77E-07	0.000394166	0.000394166	NA	NA	NA	NA	NA	NA	NA	TC
12	b	Liver	12L	760	T	0.011	3946	46	C	Germline	rRNA	rRNA	GA	4.34E-06	4.34E-06	0.000394166	0.000394166	NA	NA	NA	NA	NA	NA	NA	TC
12	b	Liver	12L	788	A	0.145	3432	581	T	Germline	rRNA	rRNA	TC	5.72E-05	5.72E-05	0.000394166	0.000394166	NA	NA	NA	NA	NA	NA	NA	GA
12	b	Liver	12L	816	A	0.005762	4018	24	T	Somatic	rRNA	rRNA	TC	2.27E-06	2.27E-06	0.000394166	0.000394166	NA	NA	NA	NA	NA	NA	NA	GA
12	b	Liver	12L	898	C	0.008674	3761	34	T	Somatic	rRNA	rRNA	AG	3.42E-06	3.42E-06	0.000394166	0.000394166	NA	NA	NA	NA	NA	NA	NA	CT
12	b	Liver	12L	898	C	0.003201	3761	15	A	Somatic	rRNA	rRNA	AG	1.26E-06	1.26E-06	0.000394166	0.000394166	NA	NA	NA	NA	NA	NA	NA	CT
12	b	Liver	12L	899	G	0.006918	3781	26	A	Somatic	rRNA	rRNA	CC	2.73E-06	2.73E-06	0.000394166	0.000394166	NA	NA	NA	NA	NA	NA	NA	GG
12	b	Liver	12L	959	C	0.033	3681	129	T	Germline	rRNA	rRNA	AA	1.30E-05	1.30E-05	0.000394166	0.000394166	NA	NA	NA	NA	NA	NA	NA	TT
12	b	Liver	12L	998	C	0.00569	3889	23	T	Somatic	rRNA	rRNA	GA	2.24E-06	2.24E-06	0.000394166	0.000394166	NA	NA	NA	NA	NA	NA	NA	TC
15	c	Brain	15B	420	G	0.011	4721	52	A	Somatic	rRNA	rRNA	TT	4.34E-06	4.34E-06	0.000394166	0.000394166	NA	NA	NA	NA	NA	NA	NA	AA
15	c	Brain	15B	564	A	0.005447	4827	27	T	Somatic	rRNA	rRNA	TC	2.15E-06	2.15E-06	0.000394166	0.000394166	NA	NA	NA	NA	NA	NA	NA	GA
15	c	Brain	15B	564	A	0.002172	4827	15	G	Somatic	rRNA	rRNA	TC	8.56E-07	8.56E-07	0.000394166	0.000394166	NA	NA	NA	NA	NA	NA	NA	GA
15	c	Brain	15B	621	G	0.019	4526	91	A	Germline	rRNA	rRNA	AC	7.49E-06	7.49E-06	0.000394166	0.000394166	NA	NA	NA	NA	NA	NA	NA	GT
15	c	Brain	15B	899	G	0.044	4088	187	A	Germline	rRNA	rRNA	CC	1.73E-05	1.73E-05	0.000394166	0.000394166	NA	NA	NA	NA	NA	NA	NA	GG
15	c	Brain	15B	1020	A	0.06	3881	253	G	Germline	rRNA	rRNA	AT	2.36E-05	2.36E-05	0.000394166	0.000394166	NA	NA	NA	NA	NA	NA	NA	AT
15	c	Liver	15L	78	G	0.048	201	10	A	Somatic	rRNA	rRNA	TG	1.89E-05	1.89E-05	0.000394166	0.000394166	NA	NA	NA	NA	NA	NA	NA	CA
15	c	Liver	15L	222	A	0.01	390	4	T	Somatic	rRNA	rRNA	CC	3.94E-06	3.94E-06	0.000394166	0.000394166	NA	NA	NA	NA	NA	NA	NA	GG
15	c	Liver	15L	621	G	0.022	508	11	A	Germline	rRNA	rRNA	AC	8.67E-06	8.67E-06	0.000394166	0.000394166	NA	NA	NA	NA	NA	NA	NA	GT
15	c	Liver	15L	635	C	0.018	512	9	T	Somatic	rRNA	rRNA	TG	7.09E-06	7.09E-06	0.000394166	0.000394166	NA	NA	NA	NA	NA	NA	NA	CA
15	c	Liver	15L	759	G	0.008565	617	5	A	Somatic	rRNA	rRNA	TT	3.38E-06	3.38E-06	0.000394166	0.000394166	NA	NA	NA	NA	NA	NA	NA	AA
15	c	Liver	15L	763	C	0.005223	612	5	A	Somatic	rRNA	rRNA	GC	2.06E-06	2.06E-06	0.000394166	0.000394166	NA	NA	NA	NA	NA	NA	NA	GC
15	c	Liver	15L	763	C	0.004984	612	3	T	Somatic	rRNA	rRNA	GC	1.96E-06	1.96E-06	0.000394166	0.000394166	NA	NA	NA	NA	NA	NA	NA	GC
15	c	Liver	15L	899	G	0.021	557	12	A	Germline	rRNA	rRNA	CC	8.28E-06	8.28E-06	0.000394166	0.000394166	NA	NA	NA	NA	NA	NA	NA	GG
15	c	Liver	15L	932	T	0.012	586	7	C	Somatic	rRNA	rRNA	AT	4.73E-06	4.73E-06	0.000394166	0.000394166	NA	NA	NA	NA	NA	NA	NA	AT
15	c	Liver	15L	1020	A	0.021	530	11	G	Germline	rRNA	rRNA	AT	8.28E-06	8.28E-06	0.000394166	0.000394166	NA	NA	NA	NA	NA	NA	NA	AT
15	c	Liver	15L	1023	A	0.03	521	17	G	Somatic	rRNA	rRNA	AT	1.18E-05	1.18E-05	0.000394166	0.000394166	NA	NA	NA	NA	NA	NA	NA	AT
22	d	Brain	22B	80	T	0.006484	662	5	C	Somatic	rRNA	rRNA	GC	2.56E-06	2.56E-06	0.000394166	0.000394166	NA	NA	NA	NA	NA	NA	NA	GC
22	d	Brain	22B	220	A	0.015	1210	18	T	Somatic	rRNA	rRNA	CC	5.91E-06	5.91E-06	0.000394166	0.000394166	NA	NA	NA	NA	NA	NA	NA	GG
22	d	Brain	22B	242	T	0.004333	1241	7	C	Somatic	rRNA	rRNA	GG	1.71E-06	1.71E-06	0.000394166	0.000394166	NA	NA	NA	NA	NA	NA	NA	CC
22	d	Brain	22B	730	A	0.047	1154	58	G	Germline	rRNA	rRNA	GA	1.85E-05	1.85E-05	0.000394166	0.000394166	NA	NA	NA	NA	NA	NA	NA	TC
22	d	Brain	22B	758	T	0.019	1222	23	C	Germline	rRNA	rRNA	GG	7.49E-06	7.49E-06	0.000394166	0.000394166	NA	NA	NA	NA	NA	NA	NA	CC
22	d	Brain	22B	809	T	0.113	1128	140	C	Germline	rRNA	rRNA	AT	4.45E-05	4.45E-05	0.000394166	0.000394166	NA	NA	NA	NA	NA	NA	NA	AT
22	d	Brain	22B	959	C	0.008055	1112	8	T	Somatic	rRNA	rRNA	AA	3.18E-06	3.18E-06	0.000394166	0.000394166	NA	NA	NA	NA	NA	NA	NA	TT
22	d	Liver	22L	115	C	0.056	261	14	T	Somatic	rRNA	rRNA	AA	2.21E-05	2.21E-05	0.000394166	0.000394166	NA	NA	NA	NA	NA	NA	NA	TT
22	d	Liver	22L	347	T	0.008117	5565	47	C	Somatic	rRNA	rRNA	AC	3.20E-06	3.20E-06	0.000394166	0.000394166	NA	NA	NA	NA	NA	NA	NA	GT
22	d	Liver	22L	470	C	0.008608	6387	56	T	Somatic	rRNA	rRNA	AG	3.39E-06	3.39E-06	0.000394166	0.000394166	NA	NA	NA	NA	NA	NA	NA	CT
22	d	Liver	22L	480	G	0.005181	6449	35	A	Somatic	rRNA	rRNA	AA	2.04E-06	2.04E-06	0.000394166	0.000394166	NA	NA	NA	NA	NA	NA	NA	TT
22	d	Liver	22L	540	A	0.005013	6562	33	G	Somatic	rRNA	rRNA	TA	1.98E-06	1.98E-06	0.000394166	0.000394166	NA	NA	NA	NA	NA	NA	NA	TA
22	d	Liver	22L	542	C	0.004808	6592	33	T	Somatic	rRNA	rRNA	AA	1.90E-06	1.90E-06	0.000394166	0.000394166	NA	NA	NA	NA	NA	NA	NA	TT
22	d	Liver	22L	596	C	0.006505	6509	47	T	Somatic	rRNA	rRNA	GG	2.56E-06	2.56E-06	0.000394166	0.000394166	NA	NA	NA	NA	NA	NA	NA	CC
22	d	Liver	22L	596	C	0.003091	6509	22	A	Somatic	rRNA	rRNA	GG	1.22E-06	1.22E-06	0.000394166	0.000394166	NA	NA	NA	NA	NA	NA	NA	CC
22	d	Liver	22L	635	C	0.012	6427	79	T	Somatic	rRNA	rRNA	TG	4.73E-06	4.73E-06	0.000394166	0.000394166	NA	NA	NA	NA	NA	NA	NA	CA
22	d	Liver	22L	635	C	0.003842	6427	27	A	Somatic	rRNA	rRNA	TG	1.51E-06	1.51E-06	0.000394166	0.000394166	NA	NA	NA	NA	NA	NA	NA	CA
22	d	Liver	22L	685	C	0.006416	6483	46	T	Somatic	rRNA	rRNA	CG	2.53E-06	2.53E-06	0.000394166	0.000394166	NA	NA	NA	NA	NA	NA	NA	CG
22	d	Liver	22L	730	A	0.054	6009	353	G	Germline	rRNA	rRNA	GA	2.13E-05	2.13E-05	0.000394166	0.000394166	NA	NA	NA	NA	NA	NA	NA	TC
22	d	Liver	22L	758	T	0.025	6131	166	C	Germline	rRNA	rRNA	GG	9.85E-06	9.85E-06	0.000394166	0.000394166	NA	NA	NA	NA	NA	NA	NA	CC
22	d	Liver	22L	809	T	0.145	5388	923	C	Germline	rRNA	rRNA	AT	5.72E-05	5.72E-05	0.000394166	0.000394166	NA	NA	NA	NA	NA	NA	NA	AT
22	d	Liver	22L	847	T	0.005218	6352	40	C	Somatic	rRNA	rRNA	AT	2.06E-06	2.06E-06	0.000394166	0.000394166	NA	NA	NA	NA	NA	NA	NA	AT
22	d	Liver	22L	899	G	0.002309	6384	19	T	Somatic	rRNA	rRNA	CC	9.10E-07	9.10E-07	0.000394166	0.000394166	NA	NA	NA	NA	NA	NA	NA	GG
22	d	Liver	22L	899	G	0.007196	6384	48	A	Somatic	rRNA	rRNA	CC	2.84E-06	2.84E-06	0.000394166	0.000394166	NA	NA	NA	NA	NA	NA	NA	GG
22	d	Liver	22L	965	T	0.004057	6223	35	A	Somatic	rRNA	rRNA	GT	1.60E-06	1.60E-06	0.000394166	0.000394166	NA	NA	NA	NA	NA	NA	NA	AC
23	e	Brain	23B	174	G	0.019	832	15	A	Somatic	rRNA	rRNA	AA	7.49E-06	7.49E-06	0.000394166	0.000394166	NA	NA	NA	NA	NA	NA	NA	TT
23	e	Brain	23B	283	A	0.014	3973	57	T	Germline	rRNA	rRNA	TC	5.52E-06	5.52E-06	0.000394166	0.000394166	NA	NA	NA	NA	NA	NA	NA	GA
23	e	Brain	23B	322	T	0.015	5210	81	G	Somatic	rRNA	rRNA	GC	5.91E-06	5.91E-06	0.000394166	0.000394166	NA	NA	NA	NA	NA	NA	NA	GC
23	e	Brain	23B	332	A	0.008897	5497	49	T	Somatic	rRNA	rRNA	TA	3.51E-06	3.51E-06	0.000394166	0.000394166	NA	NA	NA	NA	NA	NA	NA	TA
23	e	Brain	23B	336	C	0.03	5519	169	T	Germline	rRNA	rRNA	CA	1.18E-05	1.18E-05	0.000394166	0.000394166	NA	NA	NA	NA	NA	NA	NA	TG
23	e	Brain	23B	420	G	0.036	6142	227	A	Germline	rRNA	rRNA	TT	1.42E-05	1.42E-05	0.000394166	0.000394166	NA	NA	NA	NA	NA	NA	NA	AA
23	e	Brain	23B	470	C	0.007568	6546	50	T	Germline	rRNA	rRNA	AG	2.98E-06	2.98E-06	0.000394166	0.000394166	NA	NA	NA	NA	NA	NA	NA	CT
23	e	Brain	23B	484	C	0.009487	6583	68	T	Germline	rRNA	rRNA	CA	3.74E-06	3.74E-06	0.000394166	0.000394166	NA	NA	NA	NA	NA	NA	NA	TG
23	e	Brain	23B	515	G	0.008374	6659	60	A	Germline	rRNA	rRNA	AC	3.30E-06	3.30E-06	0.000394166	0.000394166	NA	NA	NA	NA	NA	NA	NA	GT
23	e	Brain	23B	564	A	0.004542	6505	39	T	Somatic	rRNA	rRNA	TC	1.79E-06	1.79E-06	0.000394166	0.000394166	NA	NA	NA	NA	NA	NA	NA	GA
23	e	Brain	23B	635	C	0.006471	6568	44	T	Somatic	rRNA	rRNA	TG	2.55E-06	2.55E-06	0.000394166	0.000394166	NA	NA	NA	NA	NA	NA	NA	CA
23	e	Brain	23B	641	A	0.004516	6554	31	T	Somatic	rRNA	rRNA	AC	1.78E-06	1.78E-06	0.000394166	0.000394166	NA	NA	NA	NA	NA	NA	NA	GT
23	e	Brain	23B	651	A	0.003316	6530	25	T	Somatic	rRNA	rRNA	TC	1.31E-06	1.31E-06	0.000394166	0.000394166	NA	NA	NA	NA	NA	NA	NA	GA
23	e	Brain	23B	651	A	0.007771	6530	57	G	Somatic	rRNA	rRNA	TC	3.06E-06	3.06E-06	0.000394166	0.000394166	NA	NA	NA	NA	NA	NA	NA	GA
23	e	Brain	23B	655	C	0.005478	6604	39	T	Somatic	rRNA	rRNA	TA	2.16E-06	2.16E-06	0.000394166	0.000394166	NA	NA	NA	NA	NA	NA	NA	TA
23	e	Brain	23B	666	G	0.014	6567	97	A	Somatic	rRNA	rRNA	TC	5.52E-06	5.52E-06	0.000394166	0.000394166	NA	NA	NA	NA	NA	NA	NA	GA
23	e	Brain	23B	758	T	0.01	6427	71	A	Somatic	rRNA	rRNA	GG	3.94E-06	3.94E-06	0.000394166	0.000394166	NA	NA	NA	NA	NA	NA	NA	CC
23	e	Brain	23B	816	A	0.005997	6375	41	T	Somatic	rRNA	rRNA	TC	2.36E-06	2.36E-06	0.000394166	0.000394166	NA	NA	NA	NA	NA	NA	NA	GA
23	e	Brain	23B	989	C	0.009254	6529	64	T	Germline	rRNA	rRNA	AA	3.65E-06	3.65E-06	0.000394166	0.000394166	NA	NA	NA	NA	NA	NA	NA	TT
23	e	Brain	23B	1018	G	0.008718	6544	60	A	Germline	rRNA	rRNA	GA	3.44E-06	3.44E-06	0.000394166	0.000394166	NA	NA	NA	NA	NA	NA	NA	TC
23	e	Liver	23L	79	G	0.016	241	3	A	Somatic	rRNA	rRNA	GT	6.31E-06	6.31E-06	0.000394166	0.000394166	NA	NA	NA	NA	NA	NA	NA	AC
23	e	Liver	23L	149	T	0.016	315	4	C	Somatic	rRNA	rRNA	TA	6.31E-06	6.31E-06	0.000394166	0.000394166	NA	NA	NA	NA	NA	NA	NA	TA
23	e	Liver	23L	283	A	0.014	483	8	T	Germline	rRNA	rRNA	TC	5.52E-06	5.52E-06	0.000394166	0.000394166	NA	NA	NA	NA	NA	NA	NA	GA
23	e	Liver	23L	336	C	0.025	656	16	T	Germline	rRNA	rRNA	CA	9.85E-06	9.85E-06	0.000394166	0.000394166	NA	NA	NA	NA	NA	NA	NA	TG
23	e	Liver	23L	420	G	0.024	954	22	A	Germline	rRNA	rRNA	TT	9.46E-06	9.46E-06	0.000394166	0.000394166	NA	NA	NA	NA	NA	NA	NA	AA
23	e	Liver	23L	470	C	0.011	1012	12	T	Germline	rRNA	rRNA	AG	4.34E-06	4.34E-06	0.000394166	0.000394166	NA	NA	NA	NA	NA	NA	NA	CT
23	e	Liver	23L	484	C	0.028	1008	30	T	Germline	rRNA	rRNA	CA	1.10E-05	1.10E-05	0.000394166	0.000394166	NA	NA	NA	NA	NA	NA	NA	TG
23	e	Liver	23L	515	G	0.009052	1011	9	A	Germline	rRNA	rRNA	AC	3.57E-06	3.57E-06	0.000394166	0.000394166	NA	NA	NA	NA	NA	NA	NA	GT
23	e	Liver	23L	645	C	0.007984	890	7	T	Somatic	rRNA	rRNA	CG	3.15E-06	3.15E-06	0.000394166	0.000394166	NA	NA	NA	NA	NA	NA	NA	CG
23	e	Liver	23L	760	T	0.008498	916	7	A	Somatic	rRNA	rRNA	GA	3.35E-06	3.35E-06	0.000394166	0.000394166	NA	NA	NA	NA	NA	NA	NA	TC
23	e	Liver	23L	989	C	0.008318	874	6	T	Germline	rRNA	rRNA	AA	3.28E-06	3.28E-06	0.000394166	0.000394166	NA	NA	NA	NA	NA	NA	NA	TT
23	e	Liver	23L	1018	G	0.017	877	14	A	Germline	rRNA	rRNA	GA	6.70E-06	6.70E-06	0.000394166	0.000394166	NA	NA	NA	NA	NA	NA	NA	TC
24	f	Brain	24B	148	T	0.008886	2684	23	C	Somatic	rRNA	rRNA	CT	3.50E-06	3.50E-06	0.000394166	0.000394166	NA	NA	NA	NA	NA	NA	NA	AG
24	f	Brain	24B	157	T	0.035	2644	96	A	Germline	rRNA	rRNA	TA	1.38E-05	1.38E-05	0.000394166	0.000394166	NA	NA	NA	NA	NA	NA	NA	TA
24	f	Brain	24B	180	A	0.007732	2637	23	G	Somatic	rRNA	rRNA	TT	3.05E-06	3.05E-06	0.000394166	0.000394166	NA	NA	NA	NA	NA	NA	NA	AA
24	f	Brain	24B	239	C	0.02	2472	53	T	Germline	rRNA	rRNA	GA	7.88E-06	7.88E-06	0.000394166	0.000394166	NA	NA	NA	NA	NA	NA	NA	TC
24	f	Brain	24B	467	A	0.007892	4165	33	G	Germline	rRNA	rRNA	TC	3.11E-06	3.11E-06	0.000394166	0.000394166	NA	NA	NA	NA	NA	NA	NA	GA
24	f	Brain	24B	522	A	0.005749	4157	25	G	Germline	rRNA	rRNA	AC	2.27E-06	2.27E-06	0.000394166	0.000394166	NA	NA	NA	NA	NA	NA	NA	GT
24	f	Brain	24B	595	G	0.017	3885	69	A	Germline	rRNA	rRNA	GC	6.70E-06	6.70E-06	0.000394166	0.000394166	NA	NA	NA	NA	NA	NA	NA	GC
24	f	Brain	24B	683	A	0.006108	3633	23	G	Somatic	rRNA	rRNA	TC	2.41E-06	2.41E-06	0.000394166	0.000394166	NA	NA	NA	NA	NA	NA	NA	GA
24	f	Brain	24B	816	A	0.005143	3886	21	T	Somatic	rRNA	rRNA	TC	2.03E-06	2.03E-06	0.000394166	0.000394166	NA	NA	NA	NA	NA	NA	NA	GA
24	f	Brain	24B	883	T	0.007489	3608	27	C	Germline	rRNA	rRNA	AT	2.95E-06	2.95E-06	0.000394166	0.000394166	NA	NA	NA	NA	NA	NA	NA	AT
24	f	Liver	24L	157	T	0.027	750	21	A	Germline	rRNA	rRNA	TA	1.06E-05	1.06E-05	0.000394166	0.000394166	NA	NA	NA	NA	NA	NA	NA	TA
24	f	Liver	24L	221	C	0.009434	928	8	T	Somatic	rRNA	rRNA	AA	3.72E-06	3.72E-06	0.000394166	0.000394166	NA	NA	NA	NA	NA	NA	NA	TT
24	f	Liver	24L	239	C	0.025	1053	26	T	Germline	rRNA	rRNA	GA	9.85E-06	9.85E-06	0.000394166	0.000394166	NA	NA	NA	NA	NA	NA	NA	TC
24	f	Liver	24L	402	T	0.006048	3592	26	C	Somatic	rRNA	rRNA	TA	2.38E-06	2.38E-06	0.000394166	0.000394166	NA	NA	NA	NA	NA	NA	NA	TA
24	f	Liver	24L	467	A	0.009567	4283	42	G	Germline	rRNA	rRNA	TC	3.77E-06	3.77E-06	0.000394166	0.000394166	NA	NA	NA	NA	NA	NA	NA	GA
24	f	Liver	24L	470	C	0.008954	4304	40	T	Somatic	rRNA	rRNA	AG	3.53E-06	3.53E-06	0.000394166	0.000394166	NA	NA	NA	NA	NA	NA	NA	CT
24	f	Liver	24L	522	A	0.011	4484	49	G	Germline	rRNA	rRNA	AC	4.34E-06	4.34E-06	0.000394166	0.000394166	NA	NA	NA	NA	NA	NA	NA	GT
24	f	Liver	24L	595	G	0.02	4234	94	A	Germline	rRNA	rRNA	GC	7.88E-06	7.88E-06	0.000394166	0.000394166	NA	NA	NA	NA	NA	NA	NA	GC
24	f	Liver	24L	596	C	0.00778	4267	38	T	Somatic	rRNA	rRNA	GG	3.07E-06	3.07E-06	0.000394166	0.000394166	NA	NA	NA	NA	NA	NA	NA	CC
24	f	Liver	24L	596	C	0.00454	4267	22	A	Somatic	rRNA	rRNA	GG	1.79E-06	1.79E-06	0.000394166	0.000394166	NA	NA	NA	NA	NA	NA	NA	CC
24	f	Liver	24L	635	C	0.003923	3947	15	A	Somatic	rRNA	rRNA	TG	1.55E-06	1.55E-06	0.000394166	0.000394166	NA	NA	NA	NA	NA	NA	NA	CA
24	f	Liver	24L	635	C	0.013	3947	55	T	Somatic	rRNA	rRNA	TG	5.12E-06	5.12E-06	0.000394166	0.000394166	NA	NA	NA	NA	NA	NA	NA	CA
24	f	Liver	24L	761	A	0.005821	3986	27	G	Somatic	rRNA	rRNA	TG	2.29E-06	2.29E-06	0.000394166	0.000394166	NA	NA	NA	NA	NA	NA	NA	CA
24	f	Liver	24L	764	C	0.007009	3992	28	T	Somatic	rRNA	rRNA	CA	2.76E-06	2.76E-06	0.000394166	0.000394166	NA	NA	NA	NA	NA	NA	NA	TG
24	f	Liver	24L	883	T	0.008673	3493	31	C	Germline	rRNA	rRNA	AT	3.42E-06	3.42E-06	0.000394166	0.000394166	NA	NA	NA	NA	NA	NA	NA	AT
24	f	Liver	24L	898	C	0.006595	3469	23	T	Somatic	rRNA	rRNA	AG	2.60E-06	2.60E-06	0.000394166	0.000394166	NA	NA	NA	NA	NA	NA	NA	CT
24	f	Liver	24L	898	C	0.003119	3469	14	A	Somatic	rRNA	rRNA	AG	1.23E-06	1.23E-06	0.000394166	0.000394166	NA	NA	NA	NA	NA	NA	NA	CT
24	f	Liver	24L	899	G	0.008417	3470	35	A	Somatic	rRNA	rRNA	CC	3.32E-06	3.32E-06	0.000394166	0.000394166	NA	NA	NA	NA	NA	NA	NA	GG
C	g	Brain	CB	366	C	0.058	1757	113	T	Germline	rRNA	rRNA	TA	2.29E-05	2.29E-05	0.000394166	0.000394166	NA	NA	NA	NA	NA	NA	NA	TA
C	g	Brain	CB	485	A	0.016	2706	46	G	Germline	rRNA	rRNA	CA	6.31E-06	6.31E-06	0.000394166	0.000394166	NA	NA	NA	NA	NA	NA	NA	TG
C	g	Brain	CB	495	T	0.004757	2758	15	C	Somatic	rRNA	rRNA	TA	1.88E-06	1.88E-06	0.000394166	0.000394166	NA	NA	NA	NA	NA	NA	NA	TA
C	g	Brain	CB	499	T	0.015	2728	41	C	Germline	rRNA	rRNA	AA	5.91E-06	5.91E-06	0.000394166	0.000394166	NA	NA	NA	NA	NA	NA	NA	TT
C	g	Brain	CB	639	A	0.022	2270	52	T	Germline	rRNA	rRNA	TA	8.67E-06	8.67E-06	0.000394166	0.000394166	NA	NA	NA	NA	NA	NA	NA	TA
C	g	Brain	CB	760	T	0.006709	2235	16	A	Somatic	rRNA	rRNA	GA	2.64E-06	2.64E-06	0.000394166	0.000394166	NA	NA	NA	NA	NA	NA	NA	TC
C	g	Brain	CB	788	A	0.005497	2172	13	T	Somatic	rRNA	rRNA	TC	2.17E-06	2.17E-06	0.000394166	0.000394166	NA	NA	NA	NA	NA	NA	NA	GA
C	g	Brain	CB	827	A	0.103	1971	227	G	Germline	rRNA	rRNA	AA	4.06E-05	4.06E-05	0.000394166	0.000394166	NA	NA	NA	NA	NA	NA	NA	TT
C	g	Brain	CB	988	A	0.007653	1943	16	G	Somatic	rRNA	rRNA	AC	3.02E-06	3.02E-06	0.000394166	0.000394166	NA	NA	NA	NA	NA	NA	NA	GT
C	g	Brain	CB	1002	C	0.062	1850	126	T	Germline	rRNA	rRNA	AT	2.44E-05	2.44E-05	0.000394166	0.000394166	NA	NA	NA	NA	NA	NA	NA	AT
C	g	Liver	CL	75	T	0.00603	838	7	G	Somatic	rRNA	rRNA	GT	2.38E-06	2.38E-06	0.000394166	0.000394166	NA	NA	NA	NA	NA	NA	NA	AC
C	g	Liver	CL	122	A	0.003734	1079	5	G	Somatic	rRNA	rRNA	AC	1.47E-06	1.47E-06	0.000394166	0.000394166	NA	NA	NA	NA	NA	NA	NA	GT
C	g	Liver	CL	122	A	0.006427	1079	11	C	Somatic	rRNA	rRNA	AC	2.53E-06	2.53E-06	0.000394166	0.000394166	NA	NA	NA	NA	NA	NA	NA	GT
C	g	Liver	CL	220	A	0.012	1335	15	T	Somatic	rRNA	rRNA	CC	4.73E-06	4.73E-06	0.000394166	0.000394166	NA	NA	NA	NA	NA	NA	NA	GG
C	g	Liver	CL	366	C	0.059	1936	124	T	Germline	rRNA	rRNA	TA	2.33E-05	2.33E-05	0.000394166	0.000394166	NA	NA	NA	NA	NA	NA	NA	TA
C	g	Liver	CL	485	A	0.008382	2511	26	G	Germline	rRNA	rRNA	CA	3.30E-06	3.30E-06	0.000394166	0.000394166	NA	NA	NA	NA	NA	NA	NA	TG
C	g	Liver	CL	499	T	0.014	2526	37	C	Germline	rRNA	rRNA	AA	5.52E-06	5.52E-06	0.000394166	0.000394166	NA	NA	NA	NA	NA	NA	NA	TT
C	g	Liver	CL	590	A	0.01	2330	27	G	Somatic	rRNA	rRNA	GC	3.94E-06	3.94E-06	0.000394166	0.000394166	NA	NA	NA	NA	NA	NA	NA	GC
C	g	Liver	CL	596	C	0.01	2307	25	T	Somatic	rRNA	rRNA	GG	3.94E-06	3.94E-06	0.000394166	0.000394166	NA	NA	NA	NA	NA	NA	NA	CC
C	g	Liver	CL	596	C	0.00388	2307	10	A	Somatic	rRNA	rRNA	GG	1.53E-06	1.53E-06	0.000394166	0.000394166	NA	NA	NA	NA	NA	NA	NA	CC
C	g	Liver	CL	635	C	0.008653	2173	20	T	Somatic	rRNA	rRNA	TG	3.41E-06	3.41E-06	0.000394166	0.000394166	NA	NA	NA	NA	NA	NA	NA	CA
C	g	Liver	CL	635	C	0.007329	2173	16	A	Somatic	rRNA	rRNA	TG	2.89E-06	2.89E-06	0.000394166	0.000394166	NA	NA	NA	NA	NA	NA	NA	CA
C	g	Liver	CL	639	A	0.013	2198	29	T	Germline	rRNA	rRNA	TA	5.12E-06	5.12E-06	0.000394166	0.000394166	NA	NA	NA	NA	NA	NA	NA	TA
C	g	Liver	CL	674	A	0.008199	2248	18	G	Somatic	rRNA	rRNA	CG	3.23E-06	3.23E-06	0.000394166	0.000394166	NA	NA	NA	NA	NA	NA	NA	CG
C	g	Liver	CL	827	A	0.125	2042	294	G	Germline	rRNA	rRNA	AA	4.93E-05	4.93E-05	0.000394166	0.000394166	NA	NA	NA	NA	NA	NA	NA	TT
C	g	Liver	CL	899	G	0.004702	2281	12	T	Somatic	rRNA	rRNA	CC	1.85E-06	1.85E-06	0.000394166	0.000394166	NA	NA	NA	NA	NA	NA	NA	GG
C	g	Liver	CL	899	G	0.011	2281	28	A	Somatic	rRNA	rRNA	CC	4.34E-06	4.34E-06	0.000394166	0.000394166	NA	NA	NA	NA	NA	NA	NA	GG
C	g	Liver	CL	1001	A	0.008448	2299	20	G	Somatic	rRNA	rRNA	TC	3.33E-06	3.33E-06	0.000394166	0.000394166	NA	NA	NA	NA	NA	NA	NA	GA
C	g	Liver	CL	1002	C	0.074	2181	173	T	Germline	rRNA	rRNA	AT	2.92E-05	2.92E-05	0.000394166	0.000394166	NA	NA	NA	NA	NA	NA	NA	AT
C	g	Liver	CL	1023	A	0.01	2313	25	G	Somatic	rRNA	rRNA	AT	3.94E-06	3.94E-06	0.000394166	0.000394166	NA	NA	NA	NA	NA	NA	NA	AT
G	h	Brain	GB	157	T	0.027	543	14	A	Germline	rRNA	rRNA	TA	1.06E-05	1.06E-05	0.000394166	0.000394166	NA	NA	NA	NA	NA	NA	NA	TA
G	h	Brain	GB	326	A	0.024	621	15	G	Somatic	rRNA	rRNA	TC	9.46E-06	9.46E-06	0.000394166	0.000394166	NA	NA	NA	NA	NA	NA	NA	GA
G	h	Brain	GB	391	A	0.009351	657	5	T	Somatic	rRNA	rRNA	TA	3.69E-06	3.69E-06	0.000394166	0.000394166	NA	NA	NA	NA	NA	NA	NA	TA
G	h	Brain	GB	786	C	0.022	600	12	T	Germline	rRNA	rRNA	GT	8.67E-06	8.67E-06	0.000394166	0.000394166	NA	NA	NA	NA	NA	NA	NA	AC
G	h	Liver	GL	157	T	0.015	1399	24	A	Germline	rRNA	rRNA	TA	5.91E-06	5.91E-06	0.000394166	0.000394166	NA	NA	NA	NA	NA	NA	NA	TA
G	h	Liver	GL	200	T	0.007506	1510	12	C	Somatic	rRNA	rRNA	CT	2.96E-06	2.96E-06	0.000394166	0.000394166	NA	NA	NA	NA	NA	NA	NA	AG
G	h	Liver	GL	287	C	0.012	1945	25	T	Somatic	rRNA	rRNA	TT	4.73E-06	4.73E-06	0.000394166	0.000394166	NA	NA	NA	NA	NA	NA	NA	AA
G	h	Liver	GL	470	C	0.011	3456	38	T	Somatic	rRNA	rRNA	AG	4.34E-06	4.34E-06	0.000394166	0.000394166	NA	NA	NA	NA	NA	NA	NA	CT
G	h	Liver	GL	596	C	0.007425	3167	26	T	Somatic	rRNA	rRNA	GG	2.93E-06	2.93E-06	0.000394166	0.000394166	NA	NA	NA	NA	NA	NA	NA	CC
G	h	Liver	GL	607	A	0.014	3114	44	G	Somatic	rRNA	rRNA	TT	5.52E-06	5.52E-06	0.000394166	0.000394166	NA	NA	NA	NA	NA	NA	NA	AA
G	h	Liver	GL	635	C	0.004649	2954	13	A	Somatic	rRNA	rRNA	TG	1.83E-06	1.83E-06	0.000394166	0.000394166	NA	NA	NA	NA	NA	NA	NA	CA
G	h	Liver	GL	635	C	0.011	2954	33	T	Somatic	rRNA	rRNA	TG	4.34E-06	4.34E-06	0.000394166	0.000394166	NA	NA	NA	NA	NA	NA	NA	CA
G	h	Liver	GL	694	C	0.005162	3023	16	A	Somatic	rRNA	rRNA	TA	2.03E-06	2.03E-06	0.000394166	0.000394166	NA	NA	NA	NA	NA	NA	NA	TA
G	h	Liver	GL	694	C	0.012	3023	39	T	Somatic	rRNA	rRNA	TA	4.73E-06	4.73E-06	0.000394166	0.000394166	NA	NA	NA	NA	NA	NA	NA	TA
G	h	Liver	GL	786	C	0.006935	3175	23	T	Germline	rRNA	rRNA	GT	2.73E-06	2.73E-06	0.000394166	0.000394166	NA	NA	NA	NA	NA	NA	NA	AC
G	h	Liver	GL	994	T	0.00706	2855	20	C	Somatic	rRNA	rRNA	GA	2.78E-06	2.78E-06	0.000394166	0.000394166	NA	NA	NA	NA	NA	NA	NA	TC
J	i	Brain	JB	484	C	0.004999	6922	92	T	Somatic	rRNA	rRNA	CA	1.97E-06	1.97E-06	0.000394166	0.000394166	NA	NA	NA	NA	NA	NA	NA	TG
J	i	Brain	JB	635	C	0.005466	6655	37	T	Germline	rRNA	rRNA	TG	2.15E-06	2.15E-06	0.000394166	0.000394166	NA	NA	NA	NA	NA	NA	NA	CA
J	i	Brain	JB	734	A	0.006229	6488	41	T	Somatic	rRNA	rRNA	CA	2.46E-06	2.46E-06	0.000394166	0.000394166	NA	NA	NA	NA	NA	NA	NA	TG
J	i	Brain	JB	770	A	0.102	5808	664	G	Germline	rRNA	rRNA	AA	4.02E-05	4.02E-05	0.000394166	0.000394166	NA	NA	NA	NA	NA	NA	NA	TT
J	i	Brain	JB	816	A	0.004926	6434	35	T	Germline	rRNA	rRNA	TC	1.94E-06	1.94E-06	0.000394166	0.000394166	NA	NA	NA	NA	NA	NA	NA	GA
J	i	Brain	JB	959	C	0.006505	6591	46	T	Germline	rRNA	rRNA	AA	2.56E-06	2.56E-06	0.000394166	0.000394166	NA	NA	NA	NA	NA	NA	NA	TT
J	i	Liver	JL	141	A	0.021	861	18	T	Somatic	rRNA	rRNA	AA	8.28E-06	8.28E-06	0.000394166	0.000394166	NA	NA	NA	NA	NA	NA	NA	TT
J	i	Liver	JL	219	C	0.008943	1296	13	T	Somatic	rRNA	rRNA	CA	3.53E-06	3.53E-06	0.000394166	0.000394166	NA	NA	NA	NA	NA	NA	NA	TG
J	i	Liver	JL	221	C	0.01	1314	13	T	Somatic	rRNA	rRNA	AA	3.94E-06	3.94E-06	0.000394166	0.000394166	NA	NA	NA	NA	NA	NA	NA	TT
J	i	Liver	JL	336	C	0.004797	2589	15	T	Somatic	rRNA	rRNA	CA	1.89E-06	1.89E-06	0.000394166	0.000394166	NA	NA	NA	NA	NA	NA	NA	TG
J	i	Liver	JL	470	C	0.009884	3767	40	T	Somatic	rRNA	rRNA	AG	3.90E-06	3.90E-06	0.000394166	0.000394166	NA	NA	NA	NA	NA	NA	NA	CT
J	i	Liver	JL	554	C	0.003278	3743	12	T	Somatic	rRNA	rRNA	GC	1.29E-06	1.29E-06	0.000394166	0.000394166	NA	NA	NA	NA	NA	NA	NA	GC
J	i	Liver	JL	554	C	0.004099	3743	18	A	Somatic	rRNA	rRNA	GC	1.62E-06	1.62E-06	0.000394166	0.000394166	NA	NA	NA	NA	NA	NA	NA	GC
J	i	Liver	JL	596	C	0.012	3705	47	T	Somatic	rRNA	rRNA	GG	4.73E-06	4.73E-06	0.000394166	0.000394166	NA	NA	NA	NA	NA	NA	NA	CC
J	i	Liver	JL	635	C	0.019	3478	70	T	Germline	rRNA	rRNA	TG	7.49E-06	7.49E-06	0.000394166	0.000394166	NA	NA	NA	NA	NA	NA	NA	CA
J	i	Liver	JL	635	C	0.007445	3478	29	A	Somatic	rRNA	rRNA	TG	2.93E-06	2.93E-06	0.000394166	0.000394166	NA	NA	NA	NA	NA	NA	NA	CA
J	i	Liver	JL	646	G	0.004554	3565	17	A	Somatic	rRNA	rRNA	CC	1.80E-06	1.80E-06	0.000394166	0.000394166	NA	NA	NA	NA	NA	NA	NA	GG
J	i	Liver	JL	770	A	0.063	3345	232	G	Germline	rRNA	rRNA	AA	2.48E-05	2.48E-05	0.000394166	0.000394166	NA	NA	NA	NA	NA	NA	NA	TT
J	i	Liver	JL	816	A	0.002624	3444	14	G	Somatic	rRNA	rRNA	TC	1.03E-06	1.03E-06	0.000394166	0.000394166	NA	NA	NA	NA	NA	NA	NA	GA
J	i	Liver	JL	816	A	0.00851	3444	30	T	Germline	rRNA	rRNA	TC	3.35E-06	3.35E-06	0.000394166	0.000394166	NA	NA	NA	NA	NA	NA	NA	GA
J	i	Liver	JL	898	C	0.007499	3231	24	T	Somatic	rRNA	rRNA	AG	2.96E-06	2.96E-06	0.000394166	0.000394166	NA	NA	NA	NA	NA	NA	NA	CT
J	i	Liver	JL	899	G	0.003709	3230	13	T	Somatic	rRNA	rRNA	CC	1.46E-06	1.46E-06	0.000394166	0.000394166	NA	NA	NA	NA	NA	NA	NA	GG
J	i	Liver	JL	899	G	0.006856	3230	22	A	Somatic	rRNA	rRNA	CC	2.70E-06	2.70E-06	0.000394166	0.000394166	NA	NA	NA	NA	NA	NA	NA	GG
J	i	Liver	JL	959	C	0.015	3164	48	T	Germline	rRNA	rRNA	AA	5.91E-06	5.91E-06	0.000394166	0.000394166	NA	NA	NA	NA	NA	NA	NA	TT
M	j	Brain	MB	251	T	0.012	2864	34	C	Somatic	rRNA	rRNA	AT	4.73E-06	4.73E-06	0.000394166	0.000394166	NA	NA	NA	NA	NA	NA	NA	AT
M	j	Brain	MB	256	C	0.115	2739	361	T	Germline	rRNA	rRNA	GA	4.53E-05	4.53E-05	0.000394166	0.000394166	NA	NA	NA	NA	NA	NA	NA	TC
M	j	Brain	MB	368	A	0.029	5804	174	G	Germline	rRNA	rRNA	AC	1.14E-05	1.14E-05	0.000394166	0.000394166	NA	NA	NA	NA	NA	NA	NA	GT
M	j	Brain	MB	407	G	0.026	6044	166	A	Germline	rRNA	rRNA	TT	1.02E-05	1.02E-05	0.000394166	0.000394166	NA	NA	NA	NA	NA	NA	NA	AA
M	j	Brain	MB	635	C	0.004906	6433	33	T	Germline	rRNA	rRNA	TG	1.93E-06	1.93E-06	0.000394166	0.000394166	NA	NA	NA	NA	NA	NA	NA	CA
M	j	Brain	MB	760	T	0.006471	6309	44	A	Somatic	rRNA	rRNA	GA	2.55E-06	2.55E-06	0.000394166	0.000394166	NA	NA	NA	NA	NA	NA	NA	TC
M	j	Brain	MB	816	A	0.006188	6402	44	T	Somatic	rRNA	rRNA	TC	2.44E-06	2.44E-06	0.000394166	0.000394166	NA	NA	NA	NA	NA	NA	NA	GA
M	j	Liver	ML	115	C	0.021	600	12	T	Somatic	rRNA	rRNA	AA	8.28E-06	8.28E-06	0.000394166	0.000394166	NA	NA	NA	NA	NA	NA	NA	TT
M	j	Liver	ML	256	C	0.128	1240	178	T	Germline	rRNA	rRNA	GA	5.05E-05	5.05E-05	0.000394166	0.000394166	NA	NA	NA	NA	NA	NA	NA	TC
M	j	Liver	ML	368	A	0.032	3039	101	G	Germline	rRNA	rRNA	AC	1.26E-05	1.26E-05	0.000394166	0.000394166	NA	NA	NA	NA	NA	NA	NA	GT
M	j	Liver	ML	407	G	0.031	3664	120	A	Germline	rRNA	rRNA	TT	1.22E-05	1.22E-05	0.000394166	0.000394166	NA	NA	NA	NA	NA	NA	NA	AA
M	j	Liver	ML	470	C	0.007911	4038	35	T	Somatic	rRNA	rRNA	AG	3.12E-06	3.12E-06	0.000394166	0.000394166	NA	NA	NA	NA	NA	NA	NA	CT
M	j	Liver	ML	596	C	0.012	4084	50	T	Somatic	rRNA	rRNA	GG	4.73E-06	4.73E-06	0.000394166	0.000394166	NA	NA	NA	NA	NA	NA	NA	CC
M	j	Liver	ML	596	C	0.004159	4084	20	A	Somatic	rRNA	rRNA	GG	1.64E-06	1.64E-06	0.000394166	0.000394166	NA	NA	NA	NA	NA	NA	NA	CC
M	j	Liver	ML	635	C	0.004967	3835	23	A	Somatic	rRNA	rRNA	TG	1.96E-06	1.96E-06	0.000394166	0.000394166	NA	NA	NA	NA	NA	NA	NA	CA
M	j	Liver	ML	635	C	0.02	3835	85	T	Germline	rRNA	rRNA	TG	7.88E-06	7.88E-06	0.000394166	0.000394166	NA	NA	NA	NA	NA	NA	NA	CA
M	j	Liver	ML	646	G	0.004642	3961	20	A	Somatic	rRNA	rRNA	CC	1.83E-06	1.83E-06	0.000394166	0.000394166	NA	NA	NA	NA	NA	NA	NA	GG
M	j	Liver	ML	676	C	0.007049	3855	28	T	Somatic	rRNA	rRNA	GC	2.78E-06	2.78E-06	0.000394166	0.000394166	NA	NA	NA	NA	NA	NA	NA	GC
M	j	Liver	ML	898	C	0.007169	3662	27	T	Somatic	rRNA	rRNA	AG	2.83E-06	2.83E-06	0.000394166	0.000394166	NA	NA	NA	NA	NA	NA	NA	CT
M	j	Liver	ML	898	C	0.002427	3662	13	A	Somatic	rRNA	rRNA	AG	9.57E-07	9.57E-07	0.000394166	0.000394166	NA	NA	NA	NA	NA	NA	NA	CT
M	j	Liver	ML	899	G	0.008537	3657	35	A	Somatic	rRNA	rRNA	CC	3.36E-06	3.36E-06	0.000394166	0.000394166	NA	NA	NA	NA	NA	NA	NA	GG
O	k	Brain	OB	157	T	0.014	2818	42	A	Somatic	rRNA	rRNA	TA	5.52E-06	5.52E-06	0.000394166	0.000394166	NA	NA	NA	NA	NA	NA	NA	TA
O	k	Brain	OB	166	T	0.005751	2809	16	C	Germline	rRNA	rRNA	AT	2.27E-06	2.27E-06	0.000394166	0.000394166	NA	NA	NA	NA	NA	NA	NA	AT
O	k	Brain	OB	256	C	0.029	3084	97	T	Germline	rRNA	rRNA	GA	1.14E-05	1.14E-05	0.000394166	0.000394166	NA	NA	NA	NA	NA	NA	NA	TC
O	k	Brain	OB	721	A	0.008241	3014	26	G	Somatic	rRNA	rRNA	TA	3.25E-06	3.25E-06	0.000394166	0.000394166	NA	NA	NA	NA	NA	NA	NA	TA
O	k	Liver	OL	166	T	0.007934	949	7	C	Germline	rRNA	rRNA	AT	3.13E-06	3.13E-06	0.000394166	0.000394166	NA	NA	NA	NA	NA	NA	NA	AT
O	k	Liver	OL	256	C	0.025	1141	29	T	Germline	rRNA	rRNA	GA	9.85E-06	9.85E-06	0.000394166	0.000394166	NA	NA	NA	NA	NA	NA	NA	TC
O	k	Liver	OL	470	C	0.012	2013	28	T	Somatic	rRNA	rRNA	AG	4.73E-06	4.73E-06	0.000394166	0.000394166	NA	NA	NA	NA	NA	NA	NA	CT
O	k	Liver	OL	596	C	0.009202	2077	23	T	Somatic	rRNA	rRNA	GG	3.63E-06	3.63E-06	0.000394166	0.000394166	NA	NA	NA	NA	NA	NA	NA	CC
O	k	Liver	OL	635	C	0.005091	1958	9	A	Somatic	rRNA	rRNA	TG	2.01E-06	2.01E-06	0.000394166	0.000394166	NA	NA	NA	NA	NA	NA	NA	CA
O	k	Liver	OL	635	C	0.011	1958	23	T	Somatic	rRNA	rRNA	TG	4.34E-06	4.34E-06	0.000394166	0.000394166	NA	NA	NA	NA	NA	NA	NA	CA
O	k	Liver	OL	686	G	0.005743	1941	11	A	Somatic	rRNA	rRNA	CC	2.26E-06	2.26E-06	0.000394166	0.000394166	NA	NA	NA	NA	NA	NA	NA	GG
O	k	Liver	OL	898	C	0.009141	1896	18	T	Somatic	rRNA	rRNA	AG	3.60E-06	3.60E-06	0.000394166	0.000394166	NA	NA	NA	NA	NA	NA	NA	CT
O	k	Liver	OL	899	G	0.006649	1897	13	A	Somatic	rRNA	rRNA	CC	2.62E-06	2.62E-06	0.000394166	0.000394166	NA	NA	NA	NA	NA	NA	NA	GG
O	k	Liver	OL	998	C	0.005683	1931	13	T	Somatic	rRNA	rRNA	GA	2.24E-06	2.24E-06	0.000394166	0.000394166	NA	NA	NA	NA	NA	NA	NA	TC
R	l	Brain	RB	280	T	0.005348	5026	28	C	Somatic	rRNA	rRNA	TA	2.11E-06	2.11E-06	0.000394166	0.000394166	NA	NA	NA	NA	NA	NA	NA	TA
R	l	Brain	RB	564	A	0.004923	6686	36	T	Somatic	rRNA	rRNA	TC	1.94E-06	1.94E-06	0.000394166	0.000394166	NA	NA	NA	NA	NA	NA	NA	GA
R	l	Brain	RB	564	A	0.001583	6686	12	G	Somatic	rRNA	rRNA	TC	6.24E-07	6.24E-07	0.000394166	0.000394166	NA	NA	NA	NA	NA	NA	NA	GA
R	l	Brain	RB	570	C	0.021	6612	146	T	Germline	rRNA	rRNA	CA	8.28E-06	8.28E-06	0.000394166	0.000394166	NA	NA	NA	NA	NA	NA	NA	TG
R	l	Brain	RB	635	C	0.005878	6740	42	T	Germline	rRNA	rRNA	TG	2.32E-06	2.32E-06	0.000394166	0.000394166	NA	NA	NA	NA	NA	NA	NA	CA
R	l	Brain	RB	758	T	0.029	6441	202	C	Germline	rRNA	rRNA	GG	1.14E-05	1.14E-05	0.000394166	0.000394166	NA	NA	NA	NA	NA	NA	NA	CC
R	l	Brain	RB	809	T	0.01	6556	68	C	Germline	rRNA	rRNA	AT	3.94E-06	3.94E-06	0.000394166	0.000394166	NA	NA	NA	NA	NA	NA	NA	AT
R	l	Liver	RL	157	T	0.033	799	26	A	Somatic	rRNA	rRNA	TA	1.30E-05	1.30E-05	0.000394166	0.000394166	NA	NA	NA	NA	NA	NA	NA	TA
R	l	Liver	RL	239	C	0.018	882	16	T	Somatic	rRNA	rRNA	GA	7.09E-06	7.09E-06	0.000394166	0.000394166	NA	NA	NA	NA	NA	NA	NA	TC
R	l	Liver	RL	467	A	0.002695	1465	3	T	Somatic	rRNA	rRNA	TC	1.06E-06	1.06E-06	0.000394166	0.000394166	NA	NA	NA	NA	NA	NA	NA	GA
R	l	Liver	RL	467	A	0.006918	1465	10	G	Somatic	rRNA	rRNA	TC	2.73E-06	2.73E-06	0.000394166	0.000394166	NA	NA	NA	NA	NA	NA	NA	GA
R	l	Liver	RL	570	C	0.022	1517	36	T	Germline	rRNA	rRNA	CA	8.67E-06	8.67E-06	0.000394166	0.000394166	NA	NA	NA	NA	NA	NA	NA	TG
R	l	Liver	RL	596	C	0.008041	1533	15	T	Somatic	rRNA	rRNA	GG	3.17E-06	3.17E-06	0.000394166	0.000394166	NA	NA	NA	NA	NA	NA	NA	CC
R	l	Liver	RL	635	C	0.009787	1440	14	T	Germline	rRNA	rRNA	TG	3.86E-06	3.86E-06	0.000394166	0.000394166	NA	NA	NA	NA	NA	NA	NA	CA
R	l	Liver	RL	758	T	0.02	1485	32	C	Germline	rRNA	rRNA	GG	7.88E-06	7.88E-06	0.000394166	0.000394166	NA	NA	NA	NA	NA	NA	NA	CC
R	l	Liver	RL	763	C	0.009281	1506	14	T	Somatic	rRNA	rRNA	GC	3.66E-06	3.66E-06	0.000394166	0.000394166	NA	NA	NA	NA	NA	NA	NA	GC
R	l	Liver	RL	809	T	0.009037	1467	14	C	Germline	rRNA	rRNA	AT	3.56E-06	3.56E-06	0.000394166	0.000394166	NA	NA	NA	NA	NA	NA	NA	AT
R	l	Liver	RL	899	G	0.004268	1343	6	T	Somatic	rRNA	rRNA	CC	1.68E-06	1.68E-06	0.000394166	0.000394166	NA	NA	NA	NA	NA	NA	NA	GG
R	l	Liver	RL	899	G	0.007422	1343	10	A	Somatic	rRNA	rRNA	CC	2.93E-06	2.93E-06	0.000394166	0.000394166	NA	NA	NA	NA	NA	NA	NA	GG
R	l	Liver	RL	998	C	0.00666	1392	11	T	Somatic	rRNA	rRNA	GA	2.63E-06	2.63E-06	0.000394166	0.000394166	NA	NA	NA	NA	NA	NA	NA	TC
U	m	Brain	UB	115	C	0.028	217	5	T	Germline	rRNA	rRNA	AA	1.10E-05	1.10E-05	0.000394166	0.000394166	NA	NA	NA	NA	NA	NA	NA	TT
U	m	Brain	UB	336	C	0.024	3622	91	T	Germline	rRNA	rRNA	CA	9.46E-06	9.46E-06	0.000394166	0.000394166	NA	NA	NA	NA	NA	NA	NA	TG
U	m	Brain	UB	427	C	0.006862	5128	40	T	Germline	rRNA	rRNA	AC	2.70E-06	2.70E-06	0.000394166	0.000394166	NA	NA	NA	NA	NA	NA	NA	GT
U	m	Brain	UB	450	T	0.004943	5255	30	C	Germline	rRNA	rRNA	AT	1.95E-06	1.95E-06	0.000394166	0.000394166	NA	NA	NA	NA	NA	NA	NA	AT
U	m	Brain	UB	470	C	0.005304	5274	32	T	Germline	rRNA	rRNA	AG	2.09E-06	2.09E-06	0.000394166	0.000394166	NA	NA	NA	NA	NA	NA	NA	CT
U	m	Brain	UB	514	A	0.006698	5355	38	T	Somatic	rRNA	rRNA	TG	2.64E-06	2.64E-06	0.000394166	0.000394166	NA	NA	NA	NA	NA	NA	NA	CA
U	m	Brain	UB	540	A	0.022	5247	123	T	Germline	rRNA	rRNA	TA	8.67E-06	8.67E-06	0.000394166	0.000394166	NA	NA	NA	NA	NA	NA	NA	TA
U	m	Brain	UB	553	G	0.008138	5306	44	A	Somatic	rRNA	rRNA	TC	3.21E-06	3.21E-06	0.000394166	0.000394166	NA	NA	NA	NA	NA	NA	NA	GA
U	m	Brain	UB	596	C	0.005256	5295	33	T	Germline	rRNA	rRNA	GG	2.07E-06	2.07E-06	0.000394166	0.000394166	NA	NA	NA	NA	NA	NA	NA	CC
U	m	Brain	UB	762	G	0.012	4860	59	A	Germline	rRNA	rRNA	AC	4.73E-06	4.73E-06	0.000394166	0.000394166	NA	NA	NA	NA	NA	NA	NA	GT
U	m	Brain	UB	816	A	0.00615	4875	32	T	Somatic	rRNA	rRNA	TC	2.42E-06	2.42E-06	0.000394166	0.000394166	NA	NA	NA	NA	NA	NA	NA	GA
U	m	Brain	UB	819	C	0.008214	4886	43	A	Germline	rRNA	rRNA	CT	3.24E-06	3.24E-06	0.000394166	0.000394166	NA	NA	NA	NA	NA	NA	NA	AG
U	m	Brain	UB	832	A	0.012	4852	60	T	Somatic	rRNA	rRNA	AA	4.73E-06	4.73E-06	0.000394166	0.000394166	NA	NA	NA	NA	NA	NA	NA	TT
U	m	Brain	UB	835	G	0.01	4890	55	A	Germline	rRNA	rRNA	GA	3.94E-06	3.94E-06	0.000394166	0.000394166	NA	NA	NA	NA	NA	NA	NA	TC
U	m	Brain	UB	855	T	0.043	4561	210	A	Germline	rRNA	rRNA	GA	1.69E-05	1.69E-05	0.000394166	0.000394166	NA	NA	NA	NA	NA	NA	NA	TC
U	m	Brain	UB	922	T	0.067	4450	322	C	Germline	rRNA	rRNA	CC	2.64E-05	2.64E-05	0.000394166	0.000394166	NA	NA	NA	NA	NA	NA	NA	GG
U	m	Brain	UB	1001	A	0.0065	4841	31	T	Somatic	rRNA	rRNA	TC	2.56E-06	2.56E-06	0.000394166	0.000394166	NA	NA	NA	NA	NA	NA	NA	GA
U	m	Liver	UL	115	C	0.009455	739	6	T	Germline	rRNA	rRNA	AA	3.73E-06	3.73E-06	0.000394166	0.000394166	NA	NA	NA	NA	NA	NA	NA	TT
U	m	Liver	UL	336	C	0.022	2834	64	T	Germline	rRNA	rRNA	CA	8.67E-06	8.67E-06	0.000394166	0.000394166	NA	NA	NA	NA	NA	NA	NA	TG
U	m	Liver	UL	396	C	0.018	3675	70	T	Somatic	rRNA	rRNA	TC	7.09E-06	7.09E-06	0.000394166	0.000394166	NA	NA	NA	NA	NA	NA	NA	GA
U	m	Liver	UL	427	C	0.011	4041	44	T	Germline	rRNA	rRNA	AC	4.34E-06	4.34E-06	0.000394166	0.000394166	NA	NA	NA	NA	NA	NA	NA	GT
U	m	Liver	UL	450	T	0.004852	4157	23	C	Germline	rRNA	rRNA	AT	1.91E-06	1.91E-06	0.000394166	0.000394166	NA	NA	NA	NA	NA	NA	NA	AT
U	m	Liver	UL	462	A	0.011	4169	47	G	Somatic	rRNA	rRNA	TT	4.34E-06	4.34E-06	0.000394166	0.000394166	NA	NA	NA	NA	NA	NA	NA	AA
U	m	Liver	UL	467	A	0.004517	4227	21	T	Somatic	rRNA	rRNA	TC	1.78E-06	1.78E-06	0.000394166	0.000394166	NA	NA	NA	NA	NA	NA	NA	GA
U	m	Liver	UL	470	C	0.007342	4232	36	T	Germline	rRNA	rRNA	AG	2.89E-06	2.89E-06	0.000394166	0.000394166	NA	NA	NA	NA	NA	NA	NA	CT
U	m	Liver	UL	484	C	0.00443	4262	22	T	Somatic	rRNA	rRNA	CA	1.75E-06	1.75E-06	0.000394166	0.000394166	NA	NA	NA	NA	NA	NA	NA	TG
U	m	Liver	UL	500	A	0.005868	4273	25	T	Somatic	rRNA	rRNA	TC	2.31E-06	2.31E-06	0.000394166	0.000394166	NA	NA	NA	NA	NA	NA	NA	GA
U	m	Liver	UL	540	A	0.025	4076	103	T	Germline	rRNA	rRNA	TA	9.85E-06	9.85E-06	0.000394166	0.000394166	NA	NA	NA	NA	NA	NA	NA	TA
U	m	Liver	UL	564	A	0.009054	4182	37	T	Somatic	rRNA	rRNA	TC	3.57E-06	3.57E-06	0.000394166	0.000394166	NA	NA	NA	NA	NA	NA	NA	GA
U	m	Liver	UL	596	C	0.011	4171	50	T	Germline	rRNA	rRNA	GG	4.34E-06	4.34E-06	0.000394166	0.000394166	NA	NA	NA	NA	NA	NA	NA	CC
U	m	Liver	UL	596	C	0.002932	4171	13	A	Somatic	rRNA	rRNA	GG	1.16E-06	1.16E-06	0.000394166	0.000394166	NA	NA	NA	NA	NA	NA	NA	CC
U	m	Liver	UL	635	C	0.012	3906	47	T	Somatic	rRNA	rRNA	TG	4.73E-06	4.73E-06	0.000394166	0.000394166	NA	NA	NA	NA	NA	NA	NA	CA
U	m	Liver	UL	635	C	0.003785	3906	14	A	Somatic	rRNA	rRNA	TG	1.49E-06	1.49E-06	0.000394166	0.000394166	NA	NA	NA	NA	NA	NA	NA	CA
U	m	Liver	UL	762	G	0.01	3762	43	A	Germline	rRNA	rRNA	AC	3.94E-06	3.94E-06	0.000394166	0.000394166	NA	NA	NA	NA	NA	NA	NA	GT
U	m	Liver	UL	811	A	0.003203	3847	20	T	Somatic	rRNA	rRNA	TC	1.26E-06	1.26E-06	0.000394166	0.000394166	NA	NA	NA	NA	NA	NA	NA	GA
U	m	Liver	UL	819	C	0.004585	3835	21	A	Germline	rRNA	rRNA	CT	1.81E-06	1.81E-06	0.000394166	0.000394166	NA	NA	NA	NA	NA	NA	NA	AG
U	m	Liver	UL	835	G	0.012	3771	49	A	Germline	rRNA	rRNA	GA	4.73E-06	4.73E-06	0.000394166	0.000394166	NA	NA	NA	NA	NA	NA	NA	TC
U	m	Liver	UL	855	T	0.051	3532	193	A	Germline	rRNA	rRNA	GA	2.01E-05	2.01E-05	0.000394166	0.000394166	NA	NA	NA	NA	NA	NA	NA	TC
U	m	Liver	UL	898	C	0.006476	3564	23	T	Somatic	rRNA	rRNA	AG	2.55E-06	2.55E-06	0.000394166	0.000394166	NA	NA	NA	NA	NA	NA	NA	CT
U	m	Liver	UL	922	T	0.062	3369	228	C	Germline	rRNA	rRNA	CC	2.44E-05	2.44E-05	0.000394166	0.000394166	NA	NA	NA	NA	NA	NA	NA	GG
V	n	Brain	VB	484	C	0.001759	6758	70	T	Somatic	rRNA	rRNA	CA	6.93E-07	6.93E-07	0.000394166	0.000394166	NA	NA	NA	NA	NA	NA	NA	TG
V	n	Brain	VB	564	A	0.004687	6635	36	T	Somatic	rRNA	rRNA	TC	1.85E-06	1.85E-06	0.000394166	0.000394166	NA	NA	NA	NA	NA	NA	NA	GA
V	n	Brain	VB	635	C	0.018	6488	123	T	Germline	rRNA	rRNA	TG	7.09E-06	7.09E-06	0.000394166	0.000394166	NA	NA	NA	NA	NA	NA	NA	CA
V	n	Brain	VB	736	A	0.014	6449	97	G	Germline	rRNA	rRNA	AC	5.52E-06	5.52E-06	0.000394166	0.000394166	NA	NA	NA	NA	NA	NA	NA	GT
V	n	Brain	VB	754	A	0.023	6306	157	G	Germline	rRNA	rRNA	CA	9.07E-06	9.07E-06	0.000394166	0.000394166	NA	NA	NA	NA	NA	NA	NA	TG
V	n	Liver	VL	115	C	0.017	465	8	T	Somatic	rRNA	rRNA	AA	6.70E-06	6.70E-06	0.000394166	0.000394166	NA	NA	NA	NA	NA	NA	NA	TT
V	n	Liver	VL	157	T	0.011	683	8	A	Somatic	rRNA	rRNA	TA	4.34E-06	4.34E-06	0.000394166	0.000394166	NA	NA	NA	NA	NA	NA	NA	TA
V	n	Liver	VL	470	C	0.011	2558	27	T	Somatic	rRNA	rRNA	AG	4.34E-06	4.34E-06	0.000394166	0.000394166	NA	NA	NA	NA	NA	NA	NA	CT
V	n	Liver	VL	512	T	0.006165	2620	18	C	Somatic	rRNA	rRNA	CT	2.43E-06	2.43E-06	0.000394166	0.000394166	NA	NA	NA	NA	NA	NA	NA	AG
V	n	Liver	VL	596	C	0.008174	2333	22	T	Somatic	rRNA	rRNA	GG	3.22E-06	3.22E-06	0.000394166	0.000394166	NA	NA	NA	NA	NA	NA	NA	CC
V	n	Liver	VL	596	C	0.001647	2333	5	A	Somatic	rRNA	rRNA	GG	6.49E-07	6.49E-07	0.000394166	0.000394166	NA	NA	NA	NA	NA	NA	NA	CC
V	n	Liver	VL	635	C	0.022	2155	48	T	Germline	rRNA	rRNA	TG	8.67E-06	8.67E-06	0.000394166	0.000394166	NA	NA	NA	NA	NA	NA	NA	CA
V	n	Liver	VL	736	A	0.011	2359	25	G	Germline	rRNA	rRNA	AC	4.34E-06	4.34E-06	0.000394166	0.000394166	NA	NA	NA	NA	NA	NA	NA	GT
V	n	Liver	VL	754	A	0.028	2319	67	G	Germline	rRNA	rRNA	CA	1.10E-05	1.10E-05	0.000394166	0.000394166	NA	NA	NA	NA	NA	NA	NA	TG
11	a	Brain	11B	715	T	0.006966	6295	51	A	Somatic	rRNA	rRNA	TA	2.75E-06	2.75E-06	0.000394166	0.000394166	NA	NA	NA	NA	NA	NA	NA	TA
12	b	Brain	12B	638	T	0.0019	6448	16	C	Somatic	rRNA	rRNA	AA	7.49E-07	7.49E-07	0.000394166	0.000394166	NA	NA	NA	NA	NA	NA	NA	TT
23	e	Brain	23B	298	T	0.001554	4414	8	C	Somatic	rRNA	rRNA	GA	6.13E-07	6.13E-07	0.000394166	0.000394166	NA	NA	NA	NA	NA	NA	NA	TC
23	e	Brain	23B	715	T	0.001926	6416	16	C	Somatic	rRNA	rRNA	TA	7.59E-07	7.59E-07	0.000394166	0.000394166	NA	NA	NA	NA	NA	NA	NA	TA
24	f	Brain	24B	139	T	0.001558	2516	7	C	Somatic	rRNA	rRNA	GA	6.14E-07	6.14E-07	0.000394166	0.000394166	NA	NA	NA	NA	NA	NA	NA	TC
C	g	Brain	CB	704	T	0.002501	2197	7	C	Somatic	rRNA	rRNA	CA	9.86E-07	9.86E-07	0.000394166	0.000394166	NA	NA	NA	NA	NA	NA	NA	TG
G	h	Liver	GL	500	A	0.004538	3277	16	T	Somatic	rRNA	rRNA	TC	1.79E-06	1.79E-06	0.000394166	0.000394166	NA	NA	NA	NA	NA	NA	NA	GA
M	j	Brain	MB	739	T	0.004257	6165	30	A	Somatic	rRNA	rRNA	AA	1.68E-06	1.68E-06	0.000394166	0.000394166	NA	NA	NA	NA	NA	NA	NA	TT
M	j	Brain	MB	830	T	0.001249	6367	13	C	Somatic	rRNA	rRNA	CA	4.92E-07	4.92E-07	0.000394166	0.000394166	NA	NA	NA	NA	NA	NA	NA	TG
O	k	Liver	OL	390	T	0.002791	1738	5	C	Somatic	rRNA	rRNA	TA	1.10E-06	1.10E-06	0.000394166	0.000394166	NA	NA	NA	NA	NA	NA	NA	TA
U	m	Brain	UB	739	T	0.002955	4770	14	A	Somatic	rRNA	rRNA	AA	1.16E-06	1.16E-06	0.000394166	0.000394166	NA	NA	NA	NA	NA	NA	NA	TT
11	a	Brain	11B	1058	A	0.0066	6455	45	T	Somatic	tRNA	tRNA	TC	4.39E-06	4.39E-06	0.000665779	0.000665779	NA	NA	NA	NA	NA	NA	NA	GA
11	a	Liver	11L	1071	T	0.012	447	4	C	Somatic	tRNA	tRNA	TT	7.99E-06	7.99E-06	0.000665779	0.000665779	NA	NA	NA	NA	NA	NA	NA	AA
12	b	Brain	12B	1038	A	0.006472	6571	44	G	Germline	tRNA	tRNA	TA	4.31E-06	4.31E-06	0.000665779	0.000665779	NA	NA	NA	NA	NA	NA	NA	TA
12	b	Liver	12L	1038	A	0.006384	3983	26	G	Germline	tRNA	tRNA	TA	4.25E-06	4.25E-06	0.000665779	0.000665779	NA	NA	NA	NA	NA	NA	NA	TA
12	b	Liver	12L	1058	A	0.005998	3984	24	T	Somatic	tRNA	tRNA	TC	3.99E-06	3.99E-06	0.000665779	0.000665779	NA	NA	NA	NA	NA	NA	NA	GA
12	b	Liver	12L	1059	C	0.00533	4007	26	T	Somatic	tRNA	tRNA	AA	3.55E-06	3.55E-06	0.000665779	0.000665779	NA	NA	NA	NA	NA	NA	NA	TT
12	b	Liver	12L	1083	G	0.006795	4074	28	A	Somatic	tRNA	tRNA	TA	4.52E-06	4.52E-06	0.000665779	0.000665779	NA	NA	NA	NA	NA	NA	NA	TA
15	c	Brain	15B	1058	A	0.005871	4116	25	T	Somatic	tRNA	tRNA	TC	3.91E-06	3.91E-06	0.000665779	0.000665779	NA	NA	NA	NA	NA	NA	NA	GA
15	c	Brain	15B	1058	A	0.001691	4116	8	G	Somatic	tRNA	tRNA	TC	1.13E-06	1.13E-06	0.000665779	0.000665779	NA	NA	NA	NA	NA	NA	NA	GA
22	d	Brain	22B	1058	A	0.007687	1184	9	T	Somatic	tRNA	tRNA	TC	5.12E-06	5.12E-06	0.000665779	0.000665779	NA	NA	NA	NA	NA	NA	NA	GA
22	d	Liver	22L	1059	C	0.006011	6307	42	T	Somatic	tRNA	tRNA	AA	4.00E-06	4.00E-06	0.000665779	0.000665779	NA	NA	NA	NA	NA	NA	NA	TT
22	d	Liver	22L	1086	C	0.00513	6408	36	T	Somatic	tRNA	tRNA	AA	3.42E-06	3.42E-06	0.000665779	0.000665779	NA	NA	NA	NA	NA	NA	NA	TT
23	e	Brain	23B	1058	A	0.005238	6549	34	T	Germline	tRNA	tRNA	TC	3.49E-06	3.49E-06	0.000665779	0.000665779	NA	NA	NA	NA	NA	NA	NA	GA
23	e	Brain	23B	1081	A	0.119	5827	801	G	Germline	tRNA	tRNA	AT	7.92E-05	7.92E-05	0.000665779	0.000665779	NA	NA	NA	NA	NA	NA	NA	AT
23	e	Brain	23B	1087	A	0.003894	6615	34	T	Somatic	tRNA	tRNA	CC	2.59E-06	2.59E-06	0.000665779	0.000665779	NA	NA	NA	NA	NA	NA	NA	GG
23	e	Liver	23L	1058	A	0.019	885	16	T	Germline	tRNA	tRNA	TC	1.26E-05	1.26E-05	0.000665779	0.000665779	NA	NA	NA	NA	NA	NA	NA	GA
23	e	Liver	23L	1081	A	0.116	778	104	G	Germline	tRNA	tRNA	AT	7.72E-05	7.72E-05	0.000665779	0.000665779	NA	NA	NA	NA	NA	NA	NA	AT
24	f	Brain	24B	1027	T	0.008129	3563	29	C	Germline	tRNA	tRNA	AA	5.41E-06	5.41E-06	0.000665779	0.000665779	NA	NA	NA	NA	NA	NA	NA	TT
24	f	Brain	24B	1081	A	0.282	2577	1018	G	Germline	tRNA	tRNA	AT	0.00018775	0.00018775	0.000665779	0.000665779	NA	NA	NA	NA	NA	NA	NA	AT
24	f	Liver	24L	1027	T	0.01	3410	37	C	Germline	tRNA	tRNA	AA	6.66E-06	6.66E-06	0.000665779	0.000665779	NA	NA	NA	NA	NA	NA	NA	TT
24	f	Liver	24L	1031	G	0.008539	3403	29	A	Somatic	tRNA	tRNA	TT	5.69E-06	5.69E-06	0.000665779	0.000665779	NA	NA	NA	NA	NA	NA	NA	AA
24	f	Liver	24L	1081	A	0.303	2399	1042	G	Germline	tRNA	tRNA	AT	0.000201731	0.000201731	0.000665779	0.000665779	NA	NA	NA	NA	NA	NA	NA	AT
C	g	Brain	CB	1058	A	0.005486	1951	12	T	Somatic	tRNA	tRNA	TC	3.65E-06	3.65E-06	0.000665779	0.000665779	NA	NA	NA	NA	NA	NA	NA	GA
C	g	Liver	CL	1083	G	0.01	2321	26	A	Somatic	tRNA	tRNA	TA	6.66E-06	6.66E-06	0.000665779	0.000665779	NA	NA	NA	NA	NA	NA	NA	TA
C	g	Liver	CL	1087	A	0.00572	2310	15	T	Somatic	tRNA	tRNA	CC	3.81E-06	3.81E-06	0.000665779	0.000665779	NA	NA	NA	NA	NA	NA	NA	GG
G	h	Brain	GB	1081	A	0.03	593	18	G	Germline	tRNA	tRNA	AT	2.00E-05	2.00E-05	0.000665779	0.000665779	NA	NA	NA	NA	NA	NA	NA	AT
G	h	Liver	GL	1081	A	0.061	2677	174	G	Germline	tRNA	tRNA	AT	4.06E-05	4.06E-05	0.000665779	0.000665779	NA	NA	NA	NA	NA	NA	NA	AT
J	i	Brain	JB	1058	A	0.001631	6555	13	G	Somatic	tRNA	tRNA	TC	1.09E-06	1.09E-06	0.000665779	0.000665779	NA	NA	NA	NA	NA	NA	NA	GA
J	i	Brain	JB	1058	A	0.007982	6555	56	T	Germline	tRNA	tRNA	TC	5.31E-06	5.31E-06	0.000665779	0.000665779	NA	NA	NA	NA	NA	NA	NA	GA
J	i	Liver	JL	1058	A	0.005883	3437	21	T	Germline	tRNA	tRNA	TC	3.92E-06	3.92E-06	0.000665779	0.000665779	NA	NA	NA	NA	NA	NA	NA	GA
J	i	Liver	JL	1059	C	0.009349	3440	37	T	Somatic	tRNA	tRNA	AA	6.22E-06	6.22E-06	0.000665779	0.000665779	NA	NA	NA	NA	NA	NA	NA	TT
J	i	Liver	JL	1083	G	0.007123	3463	24	A	Somatic	tRNA	tRNA	TA	4.74E-06	4.74E-06	0.000665779	0.000665779	NA	NA	NA	NA	NA	NA	NA	TA
M	j	Brain	MB	1058	A	0.001511	6180	11	G	Somatic	tRNA	tRNA	TC	1.01E-06	1.01E-06	0.000665779	0.000665779	NA	NA	NA	NA	NA	NA	NA	GA
M	j	Brain	MB	1058	A	0.043	6180	276	T	Germline	tRNA	tRNA	TC	2.86E-05	2.86E-05	0.000665779	0.000665779	NA	NA	NA	NA	NA	NA	NA	GA
M	j	Liver	ML	1058	A	0.046	3411	172	T	Germline	tRNA	tRNA	TC	3.06E-05	3.06E-05	0.000665779	0.000665779	NA	NA	NA	NA	NA	NA	NA	GA
M	j	Liver	ML	1083	G	0.006009	3554	23	A	Somatic	tRNA	tRNA	TA	4.00E-06	4.00E-06	0.000665779	0.000665779	NA	NA	NA	NA	NA	NA	NA	TA
M	j	Liver	ML	1086	C	0.001436	3523	14	A	Somatic	tRNA	tRNA	AA	9.56E-07	9.56E-07	0.000665779	0.000665779	NA	NA	NA	NA	NA	NA	NA	TT
M	j	Liver	ML	1086	C	0.005967	3523	23	T	Somatic	tRNA	tRNA	AA	3.97E-06	3.97E-06	0.000665779	0.000665779	NA	NA	NA	NA	NA	NA	NA	TT
O	k	Liver	OL	1086	C	0.008836	1953	18	T	Somatic	tRNA	tRNA	AA	5.88E-06	5.88E-06	0.000665779	0.000665779	NA	NA	NA	NA	NA	NA	NA	TT
R	l	Liver	RL	1081	A	0.133	1172	181	G	Somatic	tRNA	tRNA	AT	8.85E-05	8.85E-05	0.000665779	0.000665779	NA	NA	NA	NA	NA	NA	NA	AT
U	m	Brain	UB	1058	A	0.013	4739	63	T	Germline	tRNA	tRNA	TC	8.66E-06	8.66E-06	0.000665779	0.000665779	NA	NA	NA	NA	NA	NA	NA	GA
U	m	Brain	UB	1059	C	0.012	4756	61	T	Germline	tRNA	tRNA	AA	7.99E-06	7.99E-06	0.000665779	0.000665779	NA	NA	NA	NA	NA	NA	NA	TT
U	m	Brain	UB	1081	A	0.197	3851	946	G	Germline	tRNA	tRNA	AT	0.000131158	0.000131158	0.000665779	0.000665779	NA	NA	NA	NA	NA	NA	NA	AT
U	m	Liver	UL	1058	A	0.011	3576	41	T	Germline	tRNA	tRNA	TC	7.32E-06	7.32E-06	0.000665779	0.000665779	NA	NA	NA	NA	NA	NA	NA	GA
U	m	Liver	UL	1059	C	0.009952	3591	36	T	Germline	tRNA	tRNA	AA	6.63E-06	6.63E-06	0.000665779	0.000665779	NA	NA	NA	NA	NA	NA	NA	TT
U	m	Liver	UL	1073	C	0.012	3606	48	G	Somatic	tRNA	tRNA	TA	7.99E-06	7.99E-06	0.000665779	0.000665779	NA	NA	NA	NA	NA	NA	NA	TA
U	m	Liver	UL	1081	A	0.206	2835	738	G	Germline	tRNA	tRNA	AT	0.00013715	0.00013715	0.000665779	0.000665779	NA	NA	NA	NA	NA	NA	NA	AT
V	n	Brain	VB	1081	A	0.068	6260	464	G	Germline	tRNA	tRNA	AT	4.53E-05	4.53E-05	0.000665779	0.000665779	NA	NA	NA	NA	NA	NA	NA	AT
V	n	Liver	VL	1058	A	0.007958	2090	17	T	Somatic	tRNA	tRNA	TC	5.30E-06	5.30E-06	0.000665779	0.000665779	NA	NA	NA	NA	NA	NA	NA	GA
V	n	Liver	VL	1081	A	0.084	1878	172	G	Germline	tRNA	tRNA	AT	5.59E-05	5.59E-05	0.000665779	0.000665779	NA	NA	NA	NA	NA	NA	NA	AT
V	n	Liver	VL	1086	C	0.008715	2044	17	T	Somatic	tRNA	tRNA	AA	5.80E-06	5.80E-06	0.000665779	0.000665779	NA	NA	NA	NA	NA	NA	NA	TT
O	k	Brain	OB	1043	T	0.0016	3054	5	C	Somatic	tRNA	tRNA	TA	1.07E-06	1.07E-06	0.000665779	0.000665779	NA	NA	NA	NA	NA	NA	NA	TA
11	a	Brain	11B	1131	A	0.011	6549	76	T	Somatic	rRNA	rRNA	TC	4.34E-06	4.34E-06	0.000394166	0.000394166	NA	NA	NA	NA	NA	NA	NA	GA
11	a	Brain	11B	1270	G	0.017	6719	118	C	Somatic	rRNA	rRNA	TT	6.70E-06	6.70E-06	0.000394166	0.000394166	NA	NA	NA	NA	NA	NA	NA	AA
11	a	Brain	11B	1519	G	0.005786	6393	43	A	Germline	rRNA	rRNA	AA	2.28E-06	2.28E-06	0.000394166	0.000394166	NA	NA	NA	NA	NA	NA	NA	TT
11	a	Brain	11B	1621	A	0.035	6312	239	T	Germline	rRNA	rRNA	CC	1.38E-05	1.38E-05	0.000394166	0.000394166	NA	NA	NA	NA	NA	NA	NA	GG
11	a	Brain	11B	1676	A	0.006644	6669	46	T	Somatic	rRNA	rRNA	TC	2.62E-06	2.62E-06	0.000394166	0.000394166	NA	NA	NA	NA	NA	NA	NA	GA
11	a	Brain	11B	1781	C	0.019	6724	132	T	Somatic	rRNA	rRNA	AA	7.49E-06	7.49E-06	0.000394166	0.000394166	NA	NA	NA	NA	NA	NA	NA	TT
11	a	Brain	11B	1805	A	0.015	6658	104	T	Germline	rRNA	rRNA	TA	5.91E-06	5.91E-06	0.000394166	0.000394166	NA	NA	NA	NA	NA	NA	NA	TA
11	a	Brain	11B	2298	G	0.079	6091	540	A	Germline	rRNA	rRNA	AA	3.11E-05	3.11E-05	0.000394166	0.000394166	NA	NA	NA	NA	NA	NA	NA	TT
11	a	Brain	11B	2320	C	0.014	6650	97	T	Germline	rRNA	rRNA	TA	5.52E-06	5.52E-06	0.000394166	0.000394166	NA	NA	NA	NA	NA	NA	NA	TA
11	a	Brain	11B	2356	C	0.005101	6641	36	T	Somatic	rRNA	rRNA	AG	2.01E-06	2.01E-06	0.000394166	0.000394166	NA	NA	NA	NA	NA	NA	NA	CT
11	a	Brain	11B	2373	G	0.053	6343	362	A	Germline	rRNA	rRNA	AG	2.09E-05	2.09E-05	0.000394166	0.000394166	NA	NA	NA	NA	NA	NA	NA	CT
11	a	Brain	11B	2423	A	0.008218	6725	55	T	Somatic	rRNA	rRNA	TC	3.24E-06	3.24E-06	0.000394166	0.000394166	NA	NA	NA	NA	NA	NA	NA	GA
11	a	Brain	11B	2424	C	0.007148	6750	49	T	Germline	rRNA	rRNA	AG	2.82E-06	2.82E-06	0.000394166	0.000394166	NA	NA	NA	NA	NA	NA	NA	CT
11	a	Brain	11B	2477	C	0.076	6183	509	T	Germline	rRNA	rRNA	TG	3.00E-05	3.00E-05	0.000394166	0.000394166	NA	NA	NA	NA	NA	NA	NA	CA
11	a	Brain	11B	2504	T	0.054	6372	372	C	Germline	rRNA	rRNA	GG	2.13E-05	2.13E-05	0.000394166	0.000394166	NA	NA	NA	NA	NA	NA	NA	CC
11	a	Brain	11B	2597	C	0.007225	6810	52	T	Somatic	rRNA	rRNA	AA	2.85E-06	2.85E-06	0.000394166	0.000394166	NA	NA	NA	NA	NA	NA	NA	TT
11	a	Brain	11B	2648	A	0.005857	6694	43	T	Somatic	rRNA	rRNA	TC	2.31E-06	2.31E-06	0.000394166	0.000394166	NA	NA	NA	NA	NA	NA	NA	GA
11	a	Brain	11B	2652	A	0.009055	6678	64	T	Somatic	rRNA	rRNA	TC	3.57E-06	3.57E-06	0.000394166	0.000394166	NA	NA	NA	NA	NA	NA	NA	GA
11	a	Liver	11L	1371	C	0.012	415	4	T	Somatic	rRNA	rRNA	TA	4.73E-06	4.73E-06	0.000394166	0.000394166	NA	NA	NA	NA	NA	NA	NA	TA
11	a	Liver	11L	1429	C	0.007448	373	3	T	Somatic	rRNA	rRNA	AG	2.94E-06	2.94E-06	0.000394166	0.000394166	NA	NA	NA	NA	NA	NA	NA	CT
11	a	Liver	11L	1519	G	0.013	494	6	A	Germline	rRNA	rRNA	AA	5.12E-06	5.12E-06	0.000394166	0.000394166	NA	NA	NA	NA	NA	NA	NA	TT
11	a	Liver	11L	1561	A	0.012	530	7	C	Somatic	rRNA	rRNA	AC	4.73E-06	4.73E-06	0.000394166	0.000394166	NA	NA	NA	NA	NA	NA	NA	GT
11	a	Liver	11L	1607	G	0.018	531	9	A	Somatic	rRNA	rRNA	GC	7.09E-06	7.09E-06	0.000394166	0.000394166	NA	NA	NA	NA	NA	NA	NA	GC
11	a	Liver	11L	1621	A	0.037	506	20	T	Germline	rRNA	rRNA	CC	1.46E-05	1.46E-05	0.000394166	0.000394166	NA	NA	NA	NA	NA	NA	NA	GG
11	a	Liver	11L	1786	C	0.013	458	6	T	Somatic	rRNA	rRNA	TG	5.12E-06	5.12E-06	0.000394166	0.000394166	NA	NA	NA	NA	NA	NA	NA	CA
11	a	Liver	11L	1805	A	0.03	441	12	T	Germline	rRNA	rRNA	TA	1.18E-05	1.18E-05	0.000394166	0.000394166	NA	NA	NA	NA	NA	NA	NA	TA
11	a	Liver	11L	1975	C	0.013	464	5	T	Somatic	rRNA	rRNA	GA	5.12E-06	5.12E-06	0.000394166	0.000394166	NA	NA	NA	NA	NA	NA	NA	TC
11	a	Liver	11L	2123	T	0.007916	511	4	C	Somatic	rRNA	rRNA	TT	3.12E-06	3.12E-06	0.000394166	0.000394166	NA	NA	NA	NA	NA	NA	NA	AA
11	a	Liver	11L	2155	C	0.021	526	11	T	Somatic	rRNA	rRNA	AG	8.28E-06	8.28E-06	0.000394166	0.000394166	NA	NA	NA	NA	NA	NA	NA	CT
11	a	Liver	11L	2155	C	0.009479	526	5	A	Somatic	rRNA	rRNA	AG	3.74E-06	3.74E-06	0.000394166	0.000394166	NA	NA	NA	NA	NA	NA	NA	CT
11	a	Liver	11L	2298	G	0.04	563	25	A	Germline	rRNA	rRNA	AA	1.58E-05	1.58E-05	0.000394166	0.000394166	NA	NA	NA	NA	NA	NA	NA	TT
11	a	Liver	11L	2320	C	0.018	583	11	T	Germline	rRNA	rRNA	TA	7.09E-06	7.09E-06	0.000394166	0.000394166	NA	NA	NA	NA	NA	NA	NA	TA
11	a	Liver	11L	2360	C	0.064	522	34	T	Somatic	rRNA	rRNA	AC	2.52E-05	2.52E-05	0.000394166	0.000394166	NA	NA	NA	NA	NA	NA	NA	GT
11	a	Liver	11L	2373	G	0.026	515	12	A	Germline	rRNA	rRNA	AG	1.02E-05	1.02E-05	0.000394166	0.000394166	NA	NA	NA	NA	NA	NA	NA	CT
11	a	Liver	11L	2424	C	0.042	521	22	T	Germline	rRNA	rRNA	AG	1.66E-05	1.66E-05	0.000394166	0.000394166	NA	NA	NA	NA	NA	NA	NA	CT
11	a	Liver	11L	2470	A	0.013	535	7	T	Somatic	rRNA	rRNA	TA	5.12E-06	5.12E-06	0.000394166	0.000394166	NA	NA	NA	NA	NA	NA	NA	TA
11	a	Liver	11L	2477	C	0.041	515	22	T	Germline	rRNA	rRNA	TG	1.62E-05	1.62E-05	0.000394166	0.000394166	NA	NA	NA	NA	NA	NA	NA	CA
11	a	Liver	11L	2504	T	0.042	511	23	C	Germline	rRNA	rRNA	GG	1.66E-05	1.66E-05	0.000394166	0.000394166	NA	NA	NA	NA	NA	NA	NA	CC
11	a	Liver	11L	2605	C	0.035	500	19	A	Somatic	rRNA	rRNA	GG	1.38E-05	1.38E-05	0.000394166	0.000394166	NA	NA	NA	NA	NA	NA	NA	CC
11	a	Liver	11L	2613	A	0.012	517	7	G	Somatic	rRNA	rRNA	AC	4.73E-06	4.73E-06	0.000394166	0.000394166	NA	NA	NA	NA	NA	NA	NA	GT
11	a	Liver	11L	2649	C	0.017	548	8	T	Somatic	rRNA	rRNA	AG	6.70E-06	6.70E-06	0.000394166	0.000394166	NA	NA	NA	NA	NA	NA	NA	CT
11	a	Liver	11L	2649	C	0.008375	548	6	A	Somatic	rRNA	rRNA	AG	3.30E-06	3.30E-06	0.000394166	0.000394166	NA	NA	NA	NA	NA	NA	NA	CT
11	a	Liver	11L	2653	C	0.025	565	14	T	Somatic	rRNA	rRNA	AA	9.85E-06	9.85E-06	0.000394166	0.000394166	NA	NA	NA	NA	NA	NA	NA	TT
12	b	Brain	12B	1130	T	0.007828	6634	54	C	Germline	rRNA	rRNA	AA	3.09E-06	3.09E-06	0.000394166	0.000394166	NA	NA	NA	NA	NA	NA	NA	TT
12	b	Brain	12B	1287	A	0.047	6405	329	G	Germline	rRNA	rRNA	GA	1.85E-05	1.85E-05	0.000394166	0.000394166	NA	NA	NA	NA	NA	NA	NA	TC
12	b	Brain	12B	1328	A	0.234	5174	1599	G	Germline	rRNA	rRNA	AA	9.22E-05	9.22E-05	0.000394166	0.000394166	NA	NA	NA	NA	NA	NA	NA	TT
12	b	Brain	12B	1337	A	0.126	5874	855	G	Germline	rRNA	rRNA	AC	4.97E-05	4.97E-05	0.000394166	0.000394166	NA	NA	NA	NA	NA	NA	NA	GT
12	b	Brain	12B	1862	A	0.011	6619	74	G	Germline	rRNA	rRNA	AC	4.34E-06	4.34E-06	0.000394166	0.000394166	NA	NA	NA	NA	NA	NA	NA	GT
12	b	Brain	12B	1867	A	0.027	6500	185	G	Germline	rRNA	rRNA	AC	1.06E-05	1.06E-05	0.000394166	0.000394166	NA	NA	NA	NA	NA	NA	NA	GT
12	b	Brain	12B	2423	A	0.001717	6822	14	G	Somatic	rRNA	rRNA	TC	6.77E-07	6.77E-07	0.000394166	0.000394166	NA	NA	NA	NA	NA	NA	NA	GA
12	b	Brain	12B	2423	A	0.007247	6822	52	T	Somatic	rRNA	rRNA	TC	2.86E-06	2.86E-06	0.000394166	0.000394166	NA	NA	NA	NA	NA	NA	NA	GA
12	b	Brain	12B	2424	C	0.007135	6850	49	T	Germline	rRNA	rRNA	AG	2.81E-06	2.81E-06	0.000394166	0.000394166	NA	NA	NA	NA	NA	NA	NA	CT
12	b	Brain	12B	2613	A	0.162	5715	1111	G	Germline	rRNA	rRNA	AC	6.39E-05	6.39E-05	0.000394166	0.000394166	NA	NA	NA	NA	NA	NA	NA	GT
12	b	Brain	12B	2648	A	0.00542	6746	41	T	Somatic	rRNA	rRNA	TC	2.14E-06	2.14E-06	0.000394166	0.000394166	NA	NA	NA	NA	NA	NA	NA	GA
12	b	Brain	12B	2652	A	0.007809	6725	54	T	Somatic	rRNA	rRNA	TC	3.08E-06	3.08E-06	0.000394166	0.000394166	NA	NA	NA	NA	NA	NA	NA	GA
12	b	Liver	12L	1130	T	0.008512	4137	36	C	Germline	rRNA	rRNA	AA	3.36E-06	3.36E-06	0.000394166	0.000394166	NA	NA	NA	NA	NA	NA	NA	TT
12	b	Liver	12L	1185	C	0.006482	4336	30	T	Somatic	rRNA	rRNA	TG	2.55E-06	2.55E-06	0.000394166	0.000394166	NA	NA	NA	NA	NA	NA	NA	CA
12	b	Liver	12L	1215	G	0.003357	4215	15	T	Somatic	rRNA	rRNA	CC	1.32E-06	1.32E-06	0.000394166	0.000394166	NA	NA	NA	NA	NA	NA	NA	GG
12	b	Liver	12L	1215	G	0.006189	4215	32	A	Somatic	rRNA	rRNA	CC	2.44E-06	2.44E-06	0.000394166	0.000394166	NA	NA	NA	NA	NA	NA	NA	GG
12	b	Liver	12L	1287	A	0.03	4020	133	G	Germline	rRNA	rRNA	GA	1.18E-05	1.18E-05	0.000394166	0.000394166	NA	NA	NA	NA	NA	NA	NA	TC
12	b	Liver	12L	1300	A	0.006171	4100	27	T	Somatic	rRNA	rRNA	AC	2.43E-06	2.43E-06	0.000394166	0.000394166	NA	NA	NA	NA	NA	NA	NA	GT
12	b	Liver	12L	1328	A	0.253	3093	1041	G	Germline	rRNA	rRNA	AA	9.97E-05	9.97E-05	0.000394166	0.000394166	NA	NA	NA	NA	NA	NA	NA	TT
12	b	Liver	12L	1334	G	0.005385	4130	26	A	Somatic	rRNA	rRNA	CA	2.12E-06	2.12E-06	0.000394166	0.000394166	NA	NA	NA	NA	NA	NA	NA	TG
12	b	Liver	12L	1337	A	0.118	3650	491	G	Germline	rRNA	rRNA	AC	4.65E-05	4.65E-05	0.000394166	0.000394166	NA	NA	NA	NA	NA	NA	NA	GT
12	b	Liver	12L	1377	G	0.013	4054	55	A	Somatic	rRNA	rRNA	CT	5.12E-06	5.12E-06	0.000394166	0.000394166	NA	NA	NA	NA	NA	NA	NA	AG
12	b	Liver	12L	1553	C	0.006111	4317	34	T	Somatic	rRNA	rRNA	AG	2.41E-06	2.41E-06	0.000394166	0.000394166	NA	NA	NA	NA	NA	NA	NA	CT
12	b	Liver	12L	1561	A	0.006374	4335	34	C	Somatic	rRNA	rRNA	AC	2.51E-06	2.51E-06	0.000394166	0.000394166	NA	NA	NA	NA	NA	NA	NA	GT
12	b	Liver	12L	1635	C	0.008716	4573	40	T	Somatic	rRNA	rRNA	GG	3.44E-06	3.44E-06	0.000394166	0.000394166	NA	NA	NA	NA	NA	NA	NA	CC
12	b	Liver	12L	1635	C	0.003442	4573	17	A	Somatic	rRNA	rRNA	GG	1.36E-06	1.36E-06	0.000394166	0.000394166	NA	NA	NA	NA	NA	NA	NA	CC
12	b	Liver	12L	1683	C	0.008869	4570	45	T	Somatic	rRNA	rRNA	AT	3.50E-06	3.50E-06	0.000394166	0.000394166	NA	NA	NA	NA	NA	NA	NA	AT
12	b	Liver	12L	1862	A	0.01	4325	45	G	Germline	rRNA	rRNA	AC	3.94E-06	3.94E-06	0.000394166	0.000394166	NA	NA	NA	NA	NA	NA	NA	GT
12	b	Liver	12L	1867	A	0.024	4257	102	G	Germline	rRNA	rRNA	AC	9.46E-06	9.46E-06	0.000394166	0.000394166	NA	NA	NA	NA	NA	NA	NA	GT
12	b	Liver	12L	1929	G	0.00259	4424	13	T	Somatic	rRNA	rRNA	CC	1.02E-06	1.02E-06	0.000394166	0.000394166	NA	NA	NA	NA	NA	NA	NA	GG
12	b	Liver	12L	1929	G	0.007588	4424	39	A	Somatic	rRNA	rRNA	CC	2.99E-06	2.99E-06	0.000394166	0.000394166	NA	NA	NA	NA	NA	NA	NA	GG
12	b	Liver	12L	2003	C	0.014	4292	64	T	Somatic	rRNA	rRNA	AG	5.52E-06	5.52E-06	0.000394166	0.000394166	NA	NA	NA	NA	NA	NA	NA	CT
12	b	Liver	12L	2003	C	0.005466	4292	25	A	Somatic	rRNA	rRNA	AG	2.15E-06	2.15E-06	0.000394166	0.000394166	NA	NA	NA	NA	NA	NA	NA	CT
12	b	Liver	12L	2079	C	0.006033	4526	33	T	Somatic	rRNA	rRNA	AG	2.38E-06	2.38E-06	0.000394166	0.000394166	NA	NA	NA	NA	NA	NA	NA	CT
12	b	Liver	12L	2090	C	0.005123	4543	25	T	Somatic	rRNA	rRNA	AT	2.02E-06	2.02E-06	0.000394166	0.000394166	NA	NA	NA	NA	NA	NA	NA	AT
12	b	Liver	12L	2155	C	0.002645	4550	15	A	Somatic	rRNA	rRNA	AG	1.04E-06	1.04E-06	0.000394166	0.000394166	NA	NA	NA	NA	NA	NA	NA	CT
12	b	Liver	12L	2155	C	0.017	4550	79	T	Somatic	rRNA	rRNA	AG	6.70E-06	6.70E-06	0.000394166	0.000394166	NA	NA	NA	NA	NA	NA	NA	CT
12	b	Liver	12L	2257	G	0.001514	4433	10	C	Somatic	rRNA	rRNA	TA	5.97E-07	5.97E-07	0.000394166	0.000394166	NA	NA	NA	NA	NA	NA	NA	TA
12	b	Liver	12L	2257	G	0.005424	4433	29	A	Somatic	rRNA	rRNA	TA	2.14E-06	2.14E-06	0.000394166	0.000394166	NA	NA	NA	NA	NA	NA	NA	TA
12	b	Liver	12L	2360	C	0.006743	4524	34	T	Somatic	rRNA	rRNA	AC	2.66E-06	2.66E-06	0.000394166	0.000394166	NA	NA	NA	NA	NA	NA	NA	GT
12	b	Liver	12L	2409	G	0.002713	4494	12	T	Somatic	rRNA	rRNA	CA	1.07E-06	1.07E-06	0.000394166	0.000394166	NA	NA	NA	NA	NA	NA	NA	TG
12	b	Liver	12L	2409	G	0.005409	4494	26	A	Somatic	rRNA	rRNA	CA	2.13E-06	2.13E-06	0.000394166	0.000394166	NA	NA	NA	NA	NA	NA	NA	TG
12	b	Liver	12L	2424	C	0.006115	4434	28	A	Somatic	rRNA	rRNA	AG	2.41E-06	2.41E-06	0.000394166	0.000394166	NA	NA	NA	NA	NA	NA	NA	CT
12	b	Liver	12L	2424	C	0.019	4434	88	T	Germline	rRNA	rRNA	AG	7.49E-06	7.49E-06	0.000394166	0.000394166	NA	NA	NA	NA	NA	NA	NA	CT
12	b	Liver	12L	2525	C	0.005271	4359	24	T	Somatic	rRNA	rRNA	GA	2.08E-06	2.08E-06	0.000394166	0.000394166	NA	NA	NA	NA	NA	NA	NA	TC
12	b	Liver	12L	2552	C	0.007851	4299	37	T	Somatic	rRNA	rRNA	AG	3.09E-06	3.09E-06	0.000394166	0.000394166	NA	NA	NA	NA	NA	NA	NA	CT
12	b	Liver	12L	2567	C	0.008488	4235	36	T	Somatic	rRNA	rRNA	AG	3.35E-06	3.35E-06	0.000394166	0.000394166	NA	NA	NA	NA	NA	NA	NA	CT
12	b	Liver	12L	2589	C	0.0049	4317	26	T	Somatic	rRNA	rRNA	GC	1.93E-06	1.93E-06	0.000394166	0.000394166	NA	NA	NA	NA	NA	NA	NA	GC
12	b	Liver	12L	2605	C	0.00908	4356	43	T	Somatic	rRNA	rRNA	GG	3.58E-06	3.58E-06	0.000394166	0.000394166	NA	NA	NA	NA	NA	NA	NA	CC
12	b	Liver	12L	2605	C	0.003709	4356	18	A	Somatic	rRNA	rRNA	GG	1.46E-06	1.46E-06	0.000394166	0.000394166	NA	NA	NA	NA	NA	NA	NA	CC
12	b	Liver	12L	2613	A	0.158	3695	696	G	Germline	rRNA	rRNA	AC	6.23E-05	6.23E-05	0.000394166	0.000394166	NA	NA	NA	NA	NA	NA	NA	GT
12	b	Liver	12L	2649	C	0.015	4451	70	T	Somatic	rRNA	rRNA	AG	5.91E-06	5.91E-06	0.000394166	0.000394166	NA	NA	NA	NA	NA	NA	NA	CT
12	b	Liver	12L	2649	C	0.004308	4451	20	A	Somatic	rRNA	rRNA	AG	1.70E-06	1.70E-06	0.000394166	0.000394166	NA	NA	NA	NA	NA	NA	NA	CT
15	c	Brain	15B	1210	G	0.005458	4261	28	C	Somatic	rRNA	rRNA	AT	2.15E-06	2.15E-06	0.000394166	0.000394166	NA	NA	NA	NA	NA	NA	NA	AT
15	c	Brain	15B	1215	G	0.089	3879	384	A	Germline	rRNA	rRNA	CC	3.51E-05	3.51E-05	0.000394166	0.000394166	NA	NA	NA	NA	NA	NA	NA	GG
15	c	Brain	15B	1320	C	0.008702	4377	38	T	Somatic	rRNA	rRNA	AA	3.43E-06	3.43E-06	0.000394166	0.000394166	NA	NA	NA	NA	NA	NA	NA	TT
15	c	Brain	15B	1527	C	0.008857	4130	41	T	Somatic	rRNA	rRNA	GC	3.49E-06	3.49E-06	0.000394166	0.000394166	NA	NA	NA	NA	NA	NA	NA	GC
15	c	Brain	15B	1676	A	0.006095	4574	30	T	Somatic	rRNA	rRNA	TC	2.40E-06	2.40E-06	0.000394166	0.000394166	NA	NA	NA	NA	NA	NA	NA	GA
15	c	Brain	15B	1938	C	0.022	4679	110	T	Germline	rRNA	rRNA	AC	8.67E-06	8.67E-06	0.000394166	0.000394166	NA	NA	NA	NA	NA	NA	NA	GT
15	c	Brain	15B	1958	A	0.005007	4777	29	G	Somatic	rRNA	rRNA	CT	1.97E-06	1.97E-06	0.000394166	0.000394166	NA	NA	NA	NA	NA	NA	NA	AG
15	c	Brain	15B	2257	G	0.005769	4676	27	A	Germline	rRNA	rRNA	TA	2.27E-06	2.27E-06	0.000394166	0.000394166	NA	NA	NA	NA	NA	NA	NA	TA
15	c	Brain	15B	2286	G	0.201	3826	961	A	Germline	rRNA	rRNA	TA	7.92E-05	7.92E-05	0.000394166	0.000394166	NA	NA	NA	NA	NA	NA	NA	TA
15	c	Brain	15B	2424	C	0.009821	4537	46	T	Germline	rRNA	rRNA	AG	3.87E-06	3.87E-06	0.000394166	0.000394166	NA	NA	NA	NA	NA	NA	NA	CT
15	c	Brain	15B	2652	A	0.006405	4575	29	T	Somatic	rRNA	rRNA	TC	2.52E-06	2.52E-06	0.000394166	0.000394166	NA	NA	NA	NA	NA	NA	NA	GA
15	c	Liver	15L	1215	G	0.007027	561	4	T	Somatic	rRNA	rRNA	CC	2.77E-06	2.77E-06	0.000394166	0.000394166	NA	NA	NA	NA	NA	NA	NA	GG
15	c	Liver	15L	1215	G	0.065	561	37	A	Germline	rRNA	rRNA	CC	2.56E-05	2.56E-05	0.000394166	0.000394166	NA	NA	NA	NA	NA	NA	NA	GG
15	c	Liver	15L	1227	T	0.007107	592	6	C	Somatic	rRNA	rRNA	AG	2.80E-06	2.80E-06	0.000394166	0.000394166	NA	NA	NA	NA	NA	NA	NA	CT
15	c	Liver	15L	1347	C	0.01	517	5	A	Somatic	rRNA	rRNA	GT	3.94E-06	3.94E-06	0.000394166	0.000394166	NA	NA	NA	NA	NA	NA	NA	AC
15	c	Liver	15L	1616	C	0.011	556	5	T	Somatic	rRNA	rRNA	GA	4.34E-06	4.34E-06	0.000394166	0.000394166	NA	NA	NA	NA	NA	NA	NA	TC
15	c	Liver	15L	1786	C	0.01	607	5	T	Somatic	rRNA	rRNA	TG	3.94E-06	3.94E-06	0.000394166	0.000394166	NA	NA	NA	NA	NA	NA	NA	CA
15	c	Liver	15L	1877	G	0.028	508	16	A	Somatic	rRNA	rRNA	TC	1.10E-05	1.10E-05	0.000394166	0.000394166	NA	NA	NA	NA	NA	NA	NA	GA
15	c	Liver	15L	1886	A	0.014	518	7	G	Somatic	rRNA	rRNA	GA	5.52E-06	5.52E-06	0.000394166	0.000394166	NA	NA	NA	NA	NA	NA	NA	TC
15	c	Liver	15L	1929	G	0.019	498	9	A	Somatic	rRNA	rRNA	CC	7.49E-06	7.49E-06	0.000394166	0.000394166	NA	NA	NA	NA	NA	NA	NA	GG
15	c	Liver	15L	1938	C	0.012	495	5	T	Germline	rRNA	rRNA	AC	4.73E-06	4.73E-06	0.000394166	0.000394166	NA	NA	NA	NA	NA	NA	NA	GT
15	c	Liver	15L	2155	C	0.023	525	12	T	Somatic	rRNA	rRNA	AG	9.07E-06	9.07E-06	0.000394166	0.000394166	NA	NA	NA	NA	NA	NA	NA	CT
15	c	Liver	15L	2257	G	0.018	579	10	A	Germline	rRNA	rRNA	TA	7.09E-06	7.09E-06	0.000394166	0.000394166	NA	NA	NA	NA	NA	NA	NA	TA
15	c	Liver	15L	2286	G	0.156	504	91	A	Germline	rRNA	rRNA	TA	6.15E-05	6.15E-05	0.000394166	0.000394166	NA	NA	NA	NA	NA	NA	NA	TA
15	c	Liver	15L	2423	A	0.01	565	5	T	Somatic	rRNA	rRNA	TC	3.94E-06	3.94E-06	0.000394166	0.000394166	NA	NA	NA	NA	NA	NA	NA	GA
15	c	Liver	15L	2424	C	0.005368	553	3	A	Somatic	rRNA	rRNA	AG	2.12E-06	2.12E-06	0.000394166	0.000394166	NA	NA	NA	NA	NA	NA	NA	CT
15	c	Liver	15L	2424	C	0.029	553	16	T	Germline	rRNA	rRNA	AG	1.14E-05	1.14E-05	0.000394166	0.000394166	NA	NA	NA	NA	NA	NA	NA	CT
15	c	Liver	15L	2552	C	0.012	560	6	T	Somatic	rRNA	rRNA	AG	4.73E-06	4.73E-06	0.000394166	0.000394166	NA	NA	NA	NA	NA	NA	NA	CT
15	c	Liver	15L	2605	C	0.011	558	6	T	Somatic	rRNA	rRNA	GG	4.34E-06	4.34E-06	0.000394166	0.000394166	NA	NA	NA	NA	NA	NA	NA	CC
15	c	Liver	15L	2605	C	0.011	558	5	A	Somatic	rRNA	rRNA	GG	4.34E-06	4.34E-06	0.000394166	0.000394166	NA	NA	NA	NA	NA	NA	NA	CC
15	c	Liver	15L	2649	C	0.011	580	6	T	Somatic	rRNA	rRNA	AG	4.34E-06	4.34E-06	0.000394166	0.000394166	NA	NA	NA	NA	NA	NA	NA	CT
22	d	Brain	22B	1608	C	0.006067	1351	8	T	Somatic	rRNA	rRNA	GC	2.39E-06	2.39E-06	0.000394166	0.000394166	NA	NA	NA	NA	NA	NA	NA	GC
22	d	Brain	22B	1676	A	0.005802	1351	7	T	Somatic	rRNA	rRNA	TC	2.29E-06	2.29E-06	0.000394166	0.000394166	NA	NA	NA	NA	NA	NA	NA	GA
22	d	Brain	22B	1769	A	0.009161	1333	13	G	Germline	rRNA	rRNA	CT	3.61E-06	3.61E-06	0.000394166	0.000394166	NA	NA	NA	NA	NA	NA	NA	AG
22	d	Brain	22B	1791	A	0.011	1309	17	G	Germline	rRNA	rRNA	TA	4.34E-06	4.34E-06	0.000394166	0.000394166	NA	NA	NA	NA	NA	NA	NA	TA
22	d	Brain	22B	2266	G	0.025	1312	35	A	Somatic	rRNA	rRNA	AA	9.85E-06	9.85E-06	0.000394166	0.000394166	NA	NA	NA	NA	NA	NA	NA	TT
22	d	Brain	22B	2373	G	0.046	1229	58	A	Germline	rRNA	rRNA	AG	1.81E-05	1.81E-05	0.000394166	0.000394166	NA	NA	NA	NA	NA	NA	NA	CT
22	d	Brain	22B	2420	T	0.141	1114	179	C	Germline	rRNA	rRNA	GT	5.56E-05	5.56E-05	0.000394166	0.000394166	NA	NA	NA	NA	NA	NA	NA	AC
22	d	Brain	22B	2424	C	0.016	1285	20	T	Germline	rRNA	rRNA	AG	6.31E-06	6.31E-06	0.000394166	0.000394166	NA	NA	NA	NA	NA	NA	NA	CT
22	d	Brain	22B	2552	C	0.038	1270	50	T	Germline	rRNA	rRNA	AG	1.50E-05	1.50E-05	0.000394166	0.000394166	NA	NA	NA	NA	NA	NA	NA	CT
22	d	Brain	22B	2652	A	0.011	1274	15	T	Germline	rRNA	rRNA	TC	4.34E-06	4.34E-06	0.000394166	0.000394166	NA	NA	NA	NA	NA	NA	NA	GA
22	d	Brain	22B	2652	A	0.003601	1274	6	G	Somatic	rRNA	rRNA	TC	1.42E-06	1.42E-06	0.000394166	0.000394166	NA	NA	NA	NA	NA	NA	NA	GA
22	d	Liver	22L	1170	T	0.004708	6393	36	C	Somatic	rRNA	rRNA	AT	1.86E-06	1.86E-06	0.000394166	0.000394166	NA	NA	NA	NA	NA	NA	NA	AT
22	d	Liver	22L	1185	C	0.007548	6368	51	T	Somatic	rRNA	rRNA	TG	2.98E-06	2.98E-06	0.000394166	0.000394166	NA	NA	NA	NA	NA	NA	NA	CA
22	d	Liver	22L	1300	A	0.002534	6412	19	T	Somatic	rRNA	rRNA	AC	9.99E-07	9.99E-07	0.000394166	0.000394166	NA	NA	NA	NA	NA	NA	NA	GT
22	d	Liver	22L	1300	A	0.004244	6412	32	G	Somatic	rRNA	rRNA	AC	1.67E-06	1.67E-06	0.000394166	0.000394166	NA	NA	NA	NA	NA	NA	NA	GT
22	d	Liver	22L	1334	G	0.005198	6466	42	A	Somatic	rRNA	rRNA	CA	2.05E-06	2.05E-06	0.000394166	0.000394166	NA	NA	NA	NA	NA	NA	NA	TG
22	d	Liver	22L	1377	G	0.011	6350	76	A	Somatic	rRNA	rRNA	CT	4.34E-06	4.34E-06	0.000394166	0.000394166	NA	NA	NA	NA	NA	NA	NA	AG
22	d	Liver	22L	1619	C	0.005627	6374	38	T	Somatic	rRNA	rRNA	GC	2.22E-06	2.22E-06	0.000394166	0.000394166	NA	NA	NA	NA	NA	NA	NA	GC
22	d	Liver	22L	1769	A	0.007005	6588	53	G	Germline	rRNA	rRNA	CT	2.76E-06	2.76E-06	0.000394166	0.000394166	NA	NA	NA	NA	NA	NA	NA	AG
22	d	Liver	22L	1791	A	0.007089	6574	49	G	Germline	rRNA	rRNA	TA	2.79E-06	2.79E-06	0.000394166	0.000394166	NA	NA	NA	NA	NA	NA	NA	TA
22	d	Liver	22L	1858	G	0.012	6442	80	A	Somatic	rRNA	rRNA	TT	4.73E-06	4.73E-06	0.000394166	0.000394166	NA	NA	NA	NA	NA	NA	NA	AA
22	d	Liver	22L	1929	G	0.003352	6527	25	T	Somatic	rRNA	rRNA	CC	1.32E-06	1.32E-06	0.000394166	0.000394166	NA	NA	NA	NA	NA	NA	NA	GG
22	d	Liver	22L	1929	G	0.009811	6527	68	A	Somatic	rRNA	rRNA	CC	3.87E-06	3.87E-06	0.000394166	0.000394166	NA	NA	NA	NA	NA	NA	NA	GG
22	d	Liver	22L	1948	C	0.004838	6585	33	T	Somatic	rRNA	rRNA	TA	1.91E-06	1.91E-06	0.000394166	0.000394166	NA	NA	NA	NA	NA	NA	NA	TA
22	d	Liver	22L	2003	C	0.005379	6479	37	A	Somatic	rRNA	rRNA	AG	2.12E-06	2.12E-06	0.000394166	0.000394166	NA	NA	NA	NA	NA	NA	NA	CT
22	d	Liver	22L	2003	C	0.013	6479	89	T	Somatic	rRNA	rRNA	AG	5.12E-06	5.12E-06	0.000394166	0.000394166	NA	NA	NA	NA	NA	NA	NA	CT
22	d	Liver	22L	2155	C	0.003196	6646	23	A	Somatic	rRNA	rRNA	AG	1.26E-06	1.26E-06	0.000394166	0.000394166	NA	NA	NA	NA	NA	NA	NA	CT
22	d	Liver	22L	2155	C	0.013	6646	89	T	Somatic	rRNA	rRNA	AG	5.12E-06	5.12E-06	0.000394166	0.000394166	NA	NA	NA	NA	NA	NA	NA	CT
22	d	Liver	22L	2373	G	0.038	6167	255	A	Germline	rRNA	rRNA	AG	1.50E-05	1.50E-05	0.000394166	0.000394166	NA	NA	NA	NA	NA	NA	NA	CT
22	d	Liver	22L	2420	T	0.132	5588	861	C	Germline	rRNA	rRNA	GT	5.20E-05	5.20E-05	0.000394166	0.000394166	NA	NA	NA	NA	NA	NA	NA	AC
22	d	Liver	22L	2424	C	0.004304	6231	31	A	Somatic	rRNA	rRNA	AG	1.70E-06	1.70E-06	0.000394166	0.000394166	NA	NA	NA	NA	NA	NA	NA	CT
22	d	Liver	22L	2424	C	0.03	6231	199	T	Germline	rRNA	rRNA	AG	1.18E-05	1.18E-05	0.000394166	0.000394166	NA	NA	NA	NA	NA	NA	NA	CT
22	d	Liver	22L	2446	C	0.004663	6440	32	T	Somatic	rRNA	rRNA	AA	1.84E-06	1.84E-06	0.000394166	0.000394166	NA	NA	NA	NA	NA	NA	NA	TT
22	d	Liver	22L	2503	G	0.005408	6321	36	A	Somatic	rRNA	rRNA	CT	2.13E-06	2.13E-06	0.000394166	0.000394166	NA	NA	NA	NA	NA	NA	NA	AG
22	d	Liver	22L	2536	G	0.006619	6321	44	A	Somatic	rRNA	rRNA	CG	2.61E-06	2.61E-06	0.000394166	0.000394166	NA	NA	NA	NA	NA	NA	NA	CG
22	d	Liver	22L	2552	C	0.066	5983	436	T	Germline	rRNA	rRNA	AG	2.60E-05	2.60E-05	0.000394166	0.000394166	NA	NA	NA	NA	NA	NA	NA	CT
22	d	Liver	22L	2567	C	0.006497	6410	45	T	Somatic	rRNA	rRNA	AG	2.56E-06	2.56E-06	0.000394166	0.000394166	NA	NA	NA	NA	NA	NA	NA	CT
22	d	Liver	22L	2605	C	0.011	6464	72	T	Somatic	rRNA	rRNA	GG	4.34E-06	4.34E-06	0.000394166	0.000394166	NA	NA	NA	NA	NA	NA	NA	CC
22	d	Liver	22L	2649	C	0.013	6432	85	T	Somatic	rRNA	rRNA	AG	5.12E-06	5.12E-06	0.000394166	0.000394166	NA	NA	NA	NA	NA	NA	NA	CT
22	d	Liver	22L	2649	C	0.003692	6432	26	A	Somatic	rRNA	rRNA	AG	1.46E-06	1.46E-06	0.000394166	0.000394166	NA	NA	NA	NA	NA	NA	NA	CT
22	d	Liver	22L	2651	T	0.00411	6507	31	C	Somatic	rRNA	rRNA	GA	1.62E-06	1.62E-06	0.000394166	0.000394166	NA	NA	NA	NA	NA	NA	NA	TC
22	d	Liver	22L	2652	A	0.006746	6489	44	T	Germline	rRNA	rRNA	TC	2.66E-06	2.66E-06	0.000394166	0.000394166	NA	NA	NA	NA	NA	NA	NA	GA
23	e	Brain	23B	1128	T	0.004255	6668	31	C	Somatic	rRNA	rRNA	TA	1.68E-06	1.68E-06	0.000394166	0.000394166	NA	NA	NA	NA	NA	NA	NA	TA
23	e	Brain	23B	1172	G	0.004965	6434	36	A	Somatic	rRNA	rRNA	TG	1.96E-06	1.96E-06	0.000394166	0.000394166	NA	NA	NA	NA	NA	NA	NA	CA
23	e	Brain	23B	1185	C	0.0047	6452	33	T	Germline	rRNA	rRNA	TG	1.85E-06	1.85E-06	0.000394166	0.000394166	NA	NA	NA	NA	NA	NA	NA	CA
23	e	Brain	23B	1233	A	0.005705	6489	39	G	Somatic	rRNA	rRNA	GC	2.25E-06	2.25E-06	0.000394166	0.000394166	NA	NA	NA	NA	NA	NA	NA	GC
23	e	Brain	23B	1300	A	0.001767	6349	13	G	Somatic	rRNA	rRNA	AC	6.96E-07	6.96E-07	0.000394166	0.000394166	NA	NA	NA	NA	NA	NA	NA	GT
23	e	Brain	23B	1300	A	0.041	6349	281	T	Germline	rRNA	rRNA	AC	1.62E-05	1.62E-05	0.000394166	0.000394166	NA	NA	NA	NA	NA	NA	NA	GT
23	e	Brain	23B	1302	T	0.012	6577	81	C	Somatic	rRNA	rRNA	CT	4.73E-06	4.73E-06	0.000394166	0.000394166	NA	NA	NA	NA	NA	NA	NA	AG
23	e	Brain	23B	1304	C	0.006721	6609	51	T	Somatic	rRNA	rRNA	TT	2.65E-06	2.65E-06	0.000394166	0.000394166	NA	NA	NA	NA	NA	NA	NA	AA
23	e	Brain	23B	1385	G	0.008793	6421	63	A	Germline	rRNA	rRNA	TG	3.47E-06	3.47E-06	0.000394166	0.000394166	NA	NA	NA	NA	NA	NA	NA	CA
23	e	Brain	23B	1404	T	0.008784	6401	64	C	Somatic	rRNA	rRNA	TT	3.46E-06	3.46E-06	0.000394166	0.000394166	NA	NA	NA	NA	NA	NA	NA	AA
23	e	Brain	23B	1417	T	0.014	6257	101	A	Somatic	rRNA	rRNA	GG	5.52E-06	5.52E-06	0.000394166	0.000394166	NA	NA	NA	NA	NA	NA	NA	CC
23	e	Brain	23B	1442	A	0.007262	6416	50	T	Germline	rRNA	rRNA	TG	2.86E-06	2.86E-06	0.000394166	0.000394166	NA	NA	NA	NA	NA	NA	NA	CA
23	e	Brain	23B	1449	T	0.007564	6403	53	C	Germline	rRNA	rRNA	TA	2.98E-06	2.98E-06	0.000394166	0.000394166	NA	NA	NA	NA	NA	NA	NA	TA
23	e	Brain	23B	1450	A	0.273	4662	1745	G	Germline	rRNA	rRNA	TC	0.000107607	0.000107607	0.000394166	0.000394166	NA	NA	NA	NA	NA	NA	NA	GA
23	e	Brain	23B	1575	A	0.01	6281	66	T	Somatic	rRNA	rRNA	AT	3.94E-06	3.94E-06	0.000394166	0.000394166	NA	NA	NA	NA	NA	NA	NA	AT
23	e	Brain	23B	1588	C	0.006364	6375	42	T	Somatic	rRNA	rRNA	AA	2.51E-06	2.51E-06	0.000394166	0.000394166	NA	NA	NA	NA	NA	NA	NA	TT
23	e	Brain	23B	1676	A	0.008167	6676	58	T	Germline	rRNA	rRNA	TC	3.22E-06	3.22E-06	0.000394166	0.000394166	NA	NA	NA	NA	NA	NA	NA	GA
23	e	Brain	23B	1677	C	0.01	6695	69	T	Germline	rRNA	rRNA	AA	3.94E-06	3.94E-06	0.000394166	0.000394166	NA	NA	NA	NA	NA	NA	NA	TT
23	e	Brain	23B	1741	G	0.006832	6741	50	A	Germline	rRNA	rRNA	TA	2.69E-06	2.69E-06	0.000394166	0.000394166	NA	NA	NA	NA	NA	NA	NA	TA
23	e	Brain	23B	1745	A	0.005431	6741	37	T	Somatic	rRNA	rRNA	TA	2.14E-06	2.14E-06	0.000394166	0.000394166	NA	NA	NA	NA	NA	NA	NA	TA
23	e	Brain	23B	1808	C	0.006359	6700	49	T	Somatic	rRNA	rRNA	TA	2.51E-06	2.51E-06	0.000394166	0.000394166	NA	NA	NA	NA	NA	NA	NA	TA
23	e	Brain	23B	1815	T	0.032	6487	218	A	Germline	rRNA	rRNA	AA	1.26E-05	1.26E-05	0.000394166	0.000394166	NA	NA	NA	NA	NA	NA	NA	TT
23	e	Brain	23B	1850	A	0.012	6613	85	T	Somatic	rRNA	rRNA	AC	4.73E-06	4.73E-06	0.000394166	0.000394166	NA	NA	NA	NA	NA	NA	NA	GT
23	e	Brain	23B	1851	C	0.007536	6667	53	T	Somatic	rRNA	rRNA	AT	2.97E-06	2.97E-06	0.000394166	0.000394166	NA	NA	NA	NA	NA	NA	NA	AT
23	e	Brain	23B	1922	G	0.004257	6712	31	C	Somatic	rRNA	rRNA	AA	1.68E-06	1.68E-06	0.000394166	0.000394166	NA	NA	NA	NA	NA	NA	NA	TT
23	e	Brain	23B	1938	C	0.005218	6683	49	A	Somatic	rRNA	rRNA	AC	2.06E-06	2.06E-06	0.000394166	0.000394166	NA	NA	NA	NA	NA	NA	NA	GT
23	e	Brain	23B	2092	G	0.033	6623	236	A	Germline	rRNA	rRNA	TT	1.30E-05	1.30E-05	0.000394166	0.000394166	NA	NA	NA	NA	NA	NA	NA	AA
23	e	Brain	23B	2219	C	0.00573	6644	39	T	Somatic	rRNA	rRNA	CA	2.26E-06	2.26E-06	0.000394166	0.000394166	NA	NA	NA	NA	NA	NA	NA	TG
23	e	Brain	23B	2263	G	0.006917	6581	53	A	Somatic	rRNA	rRNA	CG	2.73E-06	2.73E-06	0.000394166	0.000394166	NA	NA	NA	NA	NA	NA	NA	CG
23	e	Brain	23B	2274	A	0.005453	6576	43	T	Somatic	rRNA	rRNA	AA	2.15E-06	2.15E-06	0.000394166	0.000394166	NA	NA	NA	NA	NA	NA	NA	TT
23	e	Brain	23B	2286	G	0.017	6508	112	A	Germline	rRNA	rRNA	TA	6.70E-06	6.70E-06	0.000394166	0.000394166	NA	NA	NA	NA	NA	NA	NA	TA
23	e	Brain	23B	2303	A	0.003687	6567	39	T	Somatic	rRNA	rRNA	TC	1.45E-06	1.45E-06	0.000394166	0.000394166	NA	NA	NA	NA	NA	NA	NA	GA
23	e	Brain	23B	2369	C	0.00969	6515	73	T	Germline	rRNA	rRNA	CC	3.82E-06	3.82E-06	0.000394166	0.000394166	NA	NA	NA	NA	NA	NA	NA	GG
23	e	Brain	23B	2377	T	0.098	5924	656	C	Germline	rRNA	rRNA	AA	3.86E-05	3.86E-05	0.000394166	0.000394166	NA	NA	NA	NA	NA	NA	NA	TT
23	e	Brain	23B	2396	A	0.004172	6535	35	T	Somatic	rRNA	rRNA	TA	1.64E-06	1.64E-06	0.000394166	0.000394166	NA	NA	NA	NA	NA	NA	NA	TA
23	e	Brain	23B	2423	A	0.00535	6653	39	T	Somatic	rRNA	rRNA	TC	2.11E-06	2.11E-06	0.000394166	0.000394166	NA	NA	NA	NA	NA	NA	NA	GA
23	e	Brain	23B	2424	C	0.024	6535	167	T	Germline	rRNA	rRNA	AG	9.46E-06	9.46E-06	0.000394166	0.000394166	NA	NA	NA	NA	NA	NA	NA	CT
23	e	Brain	23B	2430	C	0.004713	6699	33	T	Somatic	rRNA	rRNA	TG	1.86E-06	1.86E-06	0.000394166	0.000394166	NA	NA	NA	NA	NA	NA	NA	CA
23	e	Brain	23B	2434	G	0.008193	6678	57	A	Germline	rRNA	rRNA	TT	3.23E-06	3.23E-06	0.000394166	0.000394166	NA	NA	NA	NA	NA	NA	NA	AA
23	e	Brain	23B	2545	C	0.01	6687	74	T	Somatic	rRNA	rRNA	TT	3.94E-06	3.94E-06	0.000394166	0.000394166	NA	NA	NA	NA	NA	NA	NA	AA
23	e	Brain	23B	2552	C	0.005332	6749	37	T	Somatic	rRNA	rRNA	AG	2.10E-06	2.10E-06	0.000394166	0.000394166	NA	NA	NA	NA	NA	NA	NA	CT
23	e	Brain	23B	2611	C	0.008456	6739	60	T	Somatic	rRNA	rRNA	TA	3.33E-06	3.33E-06	0.000394166	0.000394166	NA	NA	NA	NA	NA	NA	NA	TA
23	e	Brain	23B	2648	A	0.009867	6677	66	T	Germline	rRNA	rRNA	TC	3.89E-06	3.89E-06	0.000394166	0.000394166	NA	NA	NA	NA	NA	NA	NA	GA
23	e	Brain	23B	2649	C	0.013	6677	92	T	Germline	rRNA	rRNA	AG	5.12E-06	5.12E-06	0.000394166	0.000394166	NA	NA	NA	NA	NA	NA	NA	CT
23	e	Brain	23B	2650	G	0.008788	6695	63	A	Somatic	rRNA	rRNA	CT	3.46E-06	3.46E-06	0.000394166	0.000394166	NA	NA	NA	NA	NA	NA	NA	AG
23	e	Brain	23B	2652	A	0.006428	6685	45	T	Germline	rRNA	rRNA	TC	2.53E-06	2.53E-06	0.000394166	0.000394166	NA	NA	NA	NA	NA	NA	NA	GA
23	e	Brain	23B	2652	A	0.004043	6685	28	G	Somatic	rRNA	rRNA	TC	1.59E-06	1.59E-06	0.000394166	0.000394166	NA	NA	NA	NA	NA	NA	NA	GA
23	e	Liver	23L	1100	C	0.01	868	8	T	Somatic	rRNA	rRNA	TC	3.94E-06	3.94E-06	0.000394166	0.000394166	NA	NA	NA	NA	NA	NA	NA	GA
23	e	Liver	23L	1100	C	0.003622	868	7	A	Somatic	rRNA	rRNA	TC	1.43E-06	1.43E-06	0.000394166	0.000394166	NA	NA	NA	NA	NA	NA	NA	GA
23	e	Liver	23L	1185	C	0.011	903	10	T	Germline	rRNA	rRNA	TG	4.34E-06	4.34E-06	0.000394166	0.000394166	NA	NA	NA	NA	NA	NA	NA	CA
23	e	Liver	23L	1300	A	0.039	924	36	T	Germline	rRNA	rRNA	AC	1.54E-05	1.54E-05	0.000394166	0.000394166	NA	NA	NA	NA	NA	NA	NA	GT
23	e	Liver	23L	1334	G	0.014	943	12	A	Somatic	rRNA	rRNA	CA	5.52E-06	5.52E-06	0.000394166	0.000394166	NA	NA	NA	NA	NA	NA	NA	TG
23	e	Liver	23L	1383	G	0.014	897	12	A	Somatic	rRNA	rRNA	TT	5.52E-06	5.52E-06	0.000394166	0.000394166	NA	NA	NA	NA	NA	NA	NA	AA
23	e	Liver	23L	1385	G	0.027	881	25	A	Germline	rRNA	rRNA	TG	1.06E-05	1.06E-05	0.000394166	0.000394166	NA	NA	NA	NA	NA	NA	NA	CA
23	e	Liver	23L	1442	A	0.02	820	17	T	Germline	rRNA	rRNA	TG	7.88E-06	7.88E-06	0.000394166	0.000394166	NA	NA	NA	NA	NA	NA	NA	CA
23	e	Liver	23L	1449	T	0.003301	831	2	G	Somatic	rRNA	rRNA	TA	1.30E-06	1.30E-06	0.000394166	0.000394166	NA	NA	NA	NA	NA	NA	NA	TA
23	e	Liver	23L	1449	T	0.005392	831	7	C	Germline	rRNA	rRNA	TA	2.13E-06	2.13E-06	0.000394166	0.000394166	NA	NA	NA	NA	NA	NA	NA	TA
23	e	Liver	23L	1450	A	0.259	611	210	G	Germline	rRNA	rRNA	TC	0.000102089	0.000102089	0.000394166	0.000394166	NA	NA	NA	NA	NA	NA	NA	GA
23	e	Liver	23L	1676	A	0.021	1025	21	T	Germline	rRNA	rRNA	TC	8.28E-06	8.28E-06	0.000394166	0.000394166	NA	NA	NA	NA	NA	NA	NA	GA
23	e	Liver	23L	1677	C	0.016	1029	15	T	Germline	rRNA	rRNA	AA	6.31E-06	6.31E-06	0.000394166	0.000394166	NA	NA	NA	NA	NA	NA	NA	TT
23	e	Liver	23L	1741	G	0.00943	943	9	A	Germline	rRNA	rRNA	TA	3.72E-06	3.72E-06	0.000394166	0.000394166	NA	NA	NA	NA	NA	NA	NA	TA
23	e	Liver	23L	1815	T	0.026	860	22	A	Germline	rRNA	rRNA	AA	1.02E-05	1.02E-05	0.000394166	0.000394166	NA	NA	NA	NA	NA	NA	NA	TT
23	e	Liver	23L	1944	A	0.00559	912	6	T	Somatic	rRNA	rRNA	AC	2.20E-06	2.20E-06	0.000394166	0.000394166	NA	NA	NA	NA	NA	NA	NA	GT
23	e	Liver	23L	2092	G	0.031	967	30	A	Germline	rRNA	rRNA	TT	1.22E-05	1.22E-05	0.000394166	0.000394166	NA	NA	NA	NA	NA	NA	NA	AA
23	e	Liver	23L	2155	C	0.014	983	14	T	Somatic	rRNA	rRNA	AG	5.52E-06	5.52E-06	0.000394166	0.000394166	NA	NA	NA	NA	NA	NA	NA	CT
23	e	Liver	23L	2257	G	0.01	1000	11	A	Somatic	rRNA	rRNA	TA	3.94E-06	3.94E-06	0.000394166	0.000394166	NA	NA	NA	NA	NA	NA	NA	TA
23	e	Liver	23L	2286	G	0.008577	1050	8	A	Germline	rRNA	rRNA	TA	3.38E-06	3.38E-06	0.000394166	0.000394166	NA	NA	NA	NA	NA	NA	NA	TA
23	e	Liver	23L	2369	C	0.009526	1051	13	T	Germline	rRNA	rRNA	CC	3.75E-06	3.75E-06	0.000394166	0.000394166	NA	NA	NA	NA	NA	NA	NA	GG
23	e	Liver	23L	2377	T	0.08	960	82	C	Germline	rRNA	rRNA	AA	3.15E-05	3.15E-05	0.000394166	0.000394166	NA	NA	NA	NA	NA	NA	NA	TT
23	e	Liver	23L	2424	C	0.00297	986	2	A	Somatic	rRNA	rRNA	AG	1.17E-06	1.17E-06	0.000394166	0.000394166	NA	NA	NA	NA	NA	NA	NA	CT
23	e	Liver	23L	2424	C	0.031	986	31	T	Germline	rRNA	rRNA	AG	1.22E-05	1.22E-05	0.000394166	0.000394166	NA	NA	NA	NA	NA	NA	NA	CT
23	e	Liver	23L	2434	G	0.012	989	12	A	Germline	rRNA	rRNA	TT	4.73E-06	4.73E-06	0.000394166	0.000394166	NA	NA	NA	NA	NA	NA	NA	AA
23	e	Liver	23L	2446	C	0.009184	1003	10	T	Somatic	rRNA	rRNA	AA	3.62E-06	3.62E-06	0.000394166	0.000394166	NA	NA	NA	NA	NA	NA	NA	TT
23	e	Liver	23L	2605	C	0.012	970	10	T	Somatic	rRNA	rRNA	GG	4.73E-06	4.73E-06	0.000394166	0.000394166	NA	NA	NA	NA	NA	NA	NA	CC
23	e	Liver	23L	2648	A	0.009631	956	10	T	Germline	rRNA	rRNA	TC	3.80E-06	3.80E-06	0.000394166	0.000394166	NA	NA	NA	NA	NA	NA	NA	GA
23	e	Liver	23L	2649	C	0.02	941	21	T	Germline	rRNA	rRNA	AG	7.88E-06	7.88E-06	0.000394166	0.000394166	NA	NA	NA	NA	NA	NA	NA	CT
23	e	Liver	23L	2651	T	0.005306	958	6	C	Somatic	rRNA	rRNA	GA	2.09E-06	2.09E-06	0.000394166	0.000394166	NA	NA	NA	NA	NA	NA	NA	TC
23	e	Liver	23L	2652	A	0.009423	951	9	T	Germline	rRNA	rRNA	TC	3.71E-06	3.71E-06	0.000394166	0.000394166	NA	NA	NA	NA	NA	NA	NA	GA
23	e	Liver	23L	2655	C	0.024	943	22	T	Somatic	rRNA	rRNA	AC	9.46E-06	9.46E-06	0.000394166	0.000394166	NA	NA	NA	NA	NA	NA	NA	GT
24	f	Brain	24B	1211	T	0.008625	3712	35	A	Germline	rRNA	rRNA	GA	3.40E-06	3.40E-06	0.000394166	0.000394166	NA	NA	NA	NA	NA	NA	NA	TC
24	f	Brain	24B	1302	T	0.033	3432	122	C	Germline	rRNA	rRNA	CT	1.30E-05	1.30E-05	0.000394166	0.000394166	NA	NA	NA	NA	NA	NA	NA	AG
24	f	Brain	24B	1369	A	0.007061	3471	26	G	Germline	rRNA	rRNA	AT	2.78E-06	2.78E-06	0.000394166	0.000394166	NA	NA	NA	NA	NA	NA	NA	AT
24	f	Brain	24B	1427	A	0.017	3063	55	G	Germline	rRNA	rRNA	TA	6.70E-06	6.70E-06	0.000394166	0.000394166	NA	NA	NA	NA	NA	NA	NA	TA
24	f	Brain	24B	1450	A	0.015	2302	53	T	Germline	rRNA	rRNA	TC	5.91E-06	5.91E-06	0.000394166	0.000394166	NA	NA	NA	NA	NA	NA	NA	GA
24	f	Brain	24B	1450	A	0.199	2302	593	G	Germline	rRNA	rRNA	TC	7.84E-05	7.84E-05	0.000394166	0.000394166	NA	NA	NA	NA	NA	NA	NA	GA
24	f	Brain	24B	1625	A	0.004571	3865	20	G	Somatic	rRNA	rRNA	AT	1.80E-06	1.80E-06	0.000394166	0.000394166	NA	NA	NA	NA	NA	NA	NA	AT
24	f	Brain	24B	1647	A	0.004613	3842	18	G	Germline	rRNA	rRNA	AC	1.82E-06	1.82E-06	0.000394166	0.000394166	NA	NA	NA	NA	NA	NA	NA	GT
24	f	Brain	24B	1676	A	0.006616	3769	24	T	Somatic	rRNA	rRNA	TC	2.61E-06	2.61E-06	0.000394166	0.000394166	NA	NA	NA	NA	NA	NA	NA	GA
24	f	Brain	24B	1924	A	0.005419	3645	24	G	Germline	rRNA	rRNA	AC	2.14E-06	2.14E-06	0.000394166	0.000394166	NA	NA	NA	NA	NA	NA	NA	GT
24	f	Brain	24B	2619	T	0.016	3806	62	C	Germline	rRNA	rRNA	AT	6.31E-06	6.31E-06	0.000394166	0.000394166	NA	NA	NA	NA	NA	NA	NA	AT
24	f	Brain	24B	2648	A	0.006795	3664	26	T	Somatic	rRNA	rRNA	TC	2.68E-06	2.68E-06	0.000394166	0.000394166	NA	NA	NA	NA	NA	NA	NA	GA
24	f	Brain	24B	2652	A	0.007874	3665	28	T	Somatic	rRNA	rRNA	TC	3.10E-06	3.10E-06	0.000394166	0.000394166	NA	NA	NA	NA	NA	NA	NA	GA
24	f	Brain	24B	2674	T	0.00829	3785	35	C	Somatic	rRNA	rRNA	GT	3.27E-06	3.27E-06	0.000394166	0.000394166	NA	NA	NA	NA	NA	NA	NA	AC
24	f	Liver	24L	1211	T	0.005089	3695	24	A	Germline	rRNA	rRNA	GA	2.01E-06	2.01E-06	0.000394166	0.000394166	NA	NA	NA	NA	NA	NA	NA	TC
24	f	Liver	24L	1300	A	0.002627	3458	17	G	Somatic	rRNA	rRNA	AC	1.04E-06	1.04E-06	0.000394166	0.000394166	NA	NA	NA	NA	NA	NA	NA	GT
24	f	Liver	24L	1300	A	0.004984	3458	20	T	Somatic	rRNA	rRNA	AC	1.96E-06	1.96E-06	0.000394166	0.000394166	NA	NA	NA	NA	NA	NA	NA	GT
24	f	Liver	24L	1302	T	0.037	3358	134	C	Germline	rRNA	rRNA	CT	1.46E-05	1.46E-05	0.000394166	0.000394166	NA	NA	NA	NA	NA	NA	NA	AG
24	f	Liver	24L	1329	A	0.004693	3458	19	G	Somatic	rRNA	rRNA	AC	1.85E-06	1.85E-06	0.000394166	0.000394166	NA	NA	NA	NA	NA	NA	NA	GT
24	f	Liver	24L	1369	A	0.01	3482	39	G	Germline	rRNA	rRNA	AT	3.94E-06	3.94E-06	0.000394166	0.000394166	NA	NA	NA	NA	NA	NA	NA	AT
24	f	Liver	24L	1377	G	0.009762	3485	39	A	Somatic	rRNA	rRNA	CT	3.85E-06	3.85E-06	0.000394166	0.000394166	NA	NA	NA	NA	NA	NA	NA	AG
24	f	Liver	24L	1427	A	0.014	3145	47	G	Germline	rRNA	rRNA	TA	5.52E-06	5.52E-06	0.000394166	0.000394166	NA	NA	NA	NA	NA	NA	NA	TA
24	f	Liver	24L	1450	A	0.011	2427	41	T	Germline	rRNA	rRNA	TC	4.34E-06	4.34E-06	0.000394166	0.000394166	NA	NA	NA	NA	NA	NA	NA	GA
24	f	Liver	24L	1450	A	0.211	2427	668	G	Germline	rRNA	rRNA	TC	8.32E-05	8.32E-05	0.000394166	0.000394166	NA	NA	NA	NA	NA	NA	NA	GA
24	f	Liver	24L	1600	A	0.005986	3984	26	G	Somatic	rRNA	rRNA	CT	2.36E-06	2.36E-06	0.000394166	0.000394166	NA	NA	NA	NA	NA	NA	NA	AG
24	f	Liver	24L	1635	C	0.011	3880	50	T	Somatic	rRNA	rRNA	GG	4.34E-06	4.34E-06	0.000394166	0.000394166	NA	NA	NA	NA	NA	NA	NA	CC
24	f	Liver	24L	1635	C	0.003288	3880	15	A	Somatic	rRNA	rRNA	GG	1.30E-06	1.30E-06	0.000394166	0.000394166	NA	NA	NA	NA	NA	NA	NA	CC
24	f	Liver	24L	1647	A	0.00688	3914	27	G	Germline	rRNA	rRNA	AC	2.71E-06	2.71E-06	0.000394166	0.000394166	NA	NA	NA	NA	NA	NA	NA	GT
24	f	Liver	24L	1691	A	0.00622	4035	32	G	Somatic	rRNA	rRNA	AC	2.45E-06	2.45E-06	0.000394166	0.000394166	NA	NA	NA	NA	NA	NA	NA	GT
24	f	Liver	24L	1786	C	0.006222	3984	27	T	Somatic	rRNA	rRNA	TG	2.45E-06	2.45E-06	0.000394166	0.000394166	NA	NA	NA	NA	NA	NA	NA	CA
24	f	Liver	24L	1924	A	0.005824	3967	28	G	Germline	rRNA	rRNA	AC	2.30E-06	2.30E-06	0.000394166	0.000394166	NA	NA	NA	NA	NA	NA	NA	GT
24	f	Liver	24L	1929	G	0.002719	3948	10	T	Somatic	rRNA	rRNA	CC	1.07E-06	1.07E-06	0.000394166	0.000394166	NA	NA	NA	NA	NA	NA	NA	GG
24	f	Liver	24L	1929	G	0.008708	3948	39	A	Somatic	rRNA	rRNA	CC	3.43E-06	3.43E-06	0.000394166	0.000394166	NA	NA	NA	NA	NA	NA	NA	GG
24	f	Liver	24L	2003	C	0.004901	3786	21	A	Somatic	rRNA	rRNA	AG	1.93E-06	1.93E-06	0.000394166	0.000394166	NA	NA	NA	NA	NA	NA	NA	CT
24	f	Liver	24L	2003	C	0.013	3786	51	T	Somatic	rRNA	rRNA	AG	5.12E-06	5.12E-06	0.000394166	0.000394166	NA	NA	NA	NA	NA	NA	NA	CT
24	f	Liver	24L	2123	T	0.006349	3884	26	C	Somatic	rRNA	rRNA	TT	2.50E-06	2.50E-06	0.000394166	0.000394166	NA	NA	NA	NA	NA	NA	NA	AA
24	f	Liver	24L	2155	C	0.001637	3886	10	A	Somatic	rRNA	rRNA	AG	6.45E-07	6.45E-07	0.000394166	0.000394166	NA	NA	NA	NA	NA	NA	NA	CT
24	f	Liver	24L	2155	C	0.016	3886	69	T	Somatic	rRNA	rRNA	AG	6.31E-06	6.31E-06	0.000394166	0.000394166	NA	NA	NA	NA	NA	NA	NA	CT
24	f	Liver	24L	2348	T	0.006954	4139	29	C	Somatic	rRNA	rRNA	TT	2.74E-06	2.74E-06	0.000394166	0.000394166	NA	NA	NA	NA	NA	NA	NA	AA
24	f	Liver	24L	2360	C	0.001435	4140	9	A	Somatic	rRNA	rRNA	AC	5.66E-07	5.66E-07	0.000394166	0.000394166	NA	NA	NA	NA	NA	NA	NA	GT
24	f	Liver	24L	2360	C	0.007927	4140	34	T	Somatic	rRNA	rRNA	AC	3.12E-06	3.12E-06	0.000394166	0.000394166	NA	NA	NA	NA	NA	NA	NA	GT
24	f	Liver	24L	2401	T	0.007516	4013	37	C	Somatic	rRNA	rRNA	GT	2.96E-06	2.96E-06	0.000394166	0.000394166	NA	NA	NA	NA	NA	NA	NA	AC
24	f	Liver	24L	2423	A	0.005393	4015	22	T	Somatic	rRNA	rRNA	TC	2.13E-06	2.13E-06	0.000394166	0.000394166	NA	NA	NA	NA	NA	NA	NA	GA
24	f	Liver	24L	2424	C	0.002946	3878	14	A	Somatic	rRNA	rRNA	AG	1.16E-06	1.16E-06	0.000394166	0.000394166	NA	NA	NA	NA	NA	NA	NA	CT
24	f	Liver	24L	2424	C	0.024	3878	97	T	Somatic	rRNA	rRNA	AG	9.46E-06	9.46E-06	0.000394166	0.000394166	NA	NA	NA	NA	NA	NA	NA	CT
24	f	Liver	24L	2525	C	0.004803	4006	23	T	Somatic	rRNA	rRNA	GA	1.89E-06	1.89E-06	0.000394166	0.000394166	NA	NA	NA	NA	NA	NA	NA	TC
24	f	Liver	24L	2552	C	0.005777	3988	24	T	Somatic	rRNA	rRNA	AG	2.28E-06	2.28E-06	0.000394166	0.000394166	NA	NA	NA	NA	NA	NA	NA	CT
24	f	Liver	24L	2555	T	0.007449	3970	36	C	Somatic	rRNA	rRNA	AT	2.94E-06	2.94E-06	0.000394166	0.000394166	NA	NA	NA	NA	NA	NA	NA	AT
24	f	Liver	24L	2605	C	0.01	3962	42	T	Somatic	rRNA	rRNA	GG	3.94E-06	3.94E-06	0.000394166	0.000394166	NA	NA	NA	NA	NA	NA	NA	CC
24	f	Liver	24L	2605	C	0.004496	3962	22	A	Somatic	rRNA	rRNA	GG	1.77E-06	1.77E-06	0.000394166	0.000394166	NA	NA	NA	NA	NA	NA	NA	CC
24	f	Liver	24L	2619	T	0.009684	4022	43	C	Germline	rRNA	rRNA	AT	3.82E-06	3.82E-06	0.000394166	0.000394166	NA	NA	NA	NA	NA	NA	NA	AT
24	f	Liver	24L	2649	C	0.00346	3985	17	A	Somatic	rRNA	rRNA	AG	1.36E-06	1.36E-06	0.000394166	0.000394166	NA	NA	NA	NA	NA	NA	NA	CT
24	f	Liver	24L	2649	C	0.009868	3985	39	T	Somatic	rRNA	rRNA	AG	3.89E-06	3.89E-06	0.000394166	0.000394166	NA	NA	NA	NA	NA	NA	NA	CT
24	f	Liver	24L	2655	C	0.005576	4023	25	T	Somatic	rRNA	rRNA	AC	2.20E-06	2.20E-06	0.000394166	0.000394166	NA	NA	NA	NA	NA	NA	NA	GT
C	g	Brain	CB	1638	T	0.003662	2197	12	C	Somatic	rRNA	rRNA	TC	1.44E-06	1.44E-06	0.000394166	0.000394166	NA	NA	NA	NA	NA	NA	NA	GA
C	g	Brain	CB	2076	A	0.041	2237	94	T	Germline	rRNA	rRNA	TA	1.62E-05	1.62E-05	0.000394166	0.000394166	NA	NA	NA	NA	NA	NA	NA	TA
C	g	Brain	CB	2246	T	0.005075	2334	12	C	Somatic	rRNA	rRNA	TC	2.00E-06	2.00E-06	0.000394166	0.000394166	NA	NA	NA	NA	NA	NA	NA	GA
C	g	Brain	CB	2424	C	0.007902	2243	18	T	Germline	rRNA	rRNA	AG	3.11E-06	3.11E-06	0.000394166	0.000394166	NA	NA	NA	NA	NA	NA	NA	CT
C	g	Brain	CB	2633	C	0.012	2185	28	A	Germline	rRNA	rRNA	TT	4.73E-06	4.73E-06	0.000394166	0.000394166	NA	NA	NA	NA	NA	NA	NA	AA
C	g	Liver	CL	1377	G	0.009974	2103	22	A	Somatic	rRNA	rRNA	CT	3.93E-06	3.93E-06	0.000394166	0.000394166	NA	NA	NA	NA	NA	NA	NA	AG
C	g	Liver	CL	1877	G	0.006536	2299	14	A	Somatic	rRNA	rRNA	TC	2.58E-06	2.58E-06	0.000394166	0.000394166	NA	NA	NA	NA	NA	NA	NA	GA
C	g	Liver	CL	1929	G	0.004286	2304	11	T	Somatic	rRNA	rRNA	CC	1.69E-06	1.69E-06	0.000394166	0.000394166	NA	NA	NA	NA	NA	NA	NA	GG
C	g	Liver	CL	1929	G	0.008056	2304	20	A	Somatic	rRNA	rRNA	CC	3.18E-06	3.18E-06	0.000394166	0.000394166	NA	NA	NA	NA	NA	NA	NA	GG
C	g	Liver	CL	1944	A	0.005172	2297	14	T	Somatic	rRNA	rRNA	AC	2.04E-06	2.04E-06	0.000394166	0.000394166	NA	NA	NA	NA	NA	NA	NA	GT
C	g	Liver	CL	1944	A	0.003797	2297	10	C	Somatic	rRNA	rRNA	AC	1.50E-06	1.50E-06	0.000394166	0.000394166	NA	NA	NA	NA	NA	NA	NA	GT
C	g	Liver	CL	2003	C	0.004331	2250	10	A	Somatic	rRNA	rRNA	AG	1.71E-06	1.71E-06	0.000394166	0.000394166	NA	NA	NA	NA	NA	NA	NA	CT
C	g	Liver	CL	2003	C	0.011	2250	27	T	Somatic	rRNA	rRNA	AG	4.34E-06	4.34E-06	0.000394166	0.000394166	NA	NA	NA	NA	NA	NA	NA	CT
C	g	Liver	CL	2076	A	0.039	2372	96	T	Germline	rRNA	rRNA	TA	1.54E-05	1.54E-05	0.000394166	0.000394166	NA	NA	NA	NA	NA	NA	NA	TA
C	g	Liver	CL	2155	C	0.002411	2497	6	A	Somatic	rRNA	rRNA	AG	9.50E-07	9.50E-07	0.000394166	0.000394166	NA	NA	NA	NA	NA	NA	NA	CT
C	g	Liver	CL	2155	C	0.013	2497	32	T	Somatic	rRNA	rRNA	AG	5.12E-06	5.12E-06	0.000394166	0.000394166	NA	NA	NA	NA	NA	NA	NA	CT
C	g	Liver	CL	2424	C	0.004062	2414	9	A	Somatic	rRNA	rRNA	AG	1.60E-06	1.60E-06	0.000394166	0.000394166	NA	NA	NA	NA	NA	NA	NA	CT
C	g	Liver	CL	2424	C	0.025	2414	64	T	Germline	rRNA	rRNA	AG	9.85E-06	9.85E-06	0.000394166	0.000394166	NA	NA	NA	NA	NA	NA	NA	CT
C	g	Liver	CL	2552	C	0.011	2468	27	T	Somatic	rRNA	rRNA	AG	4.34E-06	4.34E-06	0.000394166	0.000394166	NA	NA	NA	NA	NA	NA	NA	CT
C	g	Liver	CL	2552	C	0.002445	2468	6	A	Somatic	rRNA	rRNA	AG	9.64E-07	9.64E-07	0.000394166	0.000394166	NA	NA	NA	NA	NA	NA	NA	CT
C	g	Liver	CL	2567	C	0.008213	2467	22	T	Somatic	rRNA	rRNA	AG	3.24E-06	3.24E-06	0.000394166	0.000394166	NA	NA	NA	NA	NA	NA	NA	CT
C	g	Liver	CL	2605	C	0.007169	2497	20	T	Somatic	rRNA	rRNA	GG	2.83E-06	2.83E-06	0.000394166	0.000394166	NA	NA	NA	NA	NA	NA	NA	CC
C	g	Liver	CL	2605	C	0.002342	2497	8	A	Somatic	rRNA	rRNA	GG	9.23E-07	9.23E-07	0.000394166	0.000394166	NA	NA	NA	NA	NA	NA	NA	CC
C	g	Liver	CL	2633	C	0.019	2522	49	A	Germline	rRNA	rRNA	TT	7.49E-06	7.49E-06	0.000394166	0.000394166	NA	NA	NA	NA	NA	NA	NA	AA
C	g	Liver	CL	2649	C	0.013	2521	35	T	Somatic	rRNA	rRNA	AG	5.12E-06	5.12E-06	0.000394166	0.000394166	NA	NA	NA	NA	NA	NA	NA	CT
C	g	Liver	CL	2652	A	0.014	2529	37	T	Somatic	rRNA	rRNA	TC	5.52E-06	5.52E-06	0.000394166	0.000394166	NA	NA	NA	NA	NA	NA	NA	GA
G	h	Brain	GB	1121	A	0.152	533	97	G	Germline	rRNA	rRNA	AT	5.99E-05	5.99E-05	0.000394166	0.000394166	NA	NA	NA	NA	NA	NA	NA	AT
G	h	Brain	GB	1153	T	0.004995	611	4	C	Somatic	rRNA	rRNA	TT	1.97E-06	1.97E-06	0.000394166	0.000394166	NA	NA	NA	NA	NA	NA	NA	AA
G	h	Brain	GB	1824	A	0.016	610	9	G	Germline	rRNA	rRNA	AT	6.31E-06	6.31E-06	0.000394166	0.000394166	NA	NA	NA	NA	NA	NA	NA	AT
G	h	Brain	GB	2303	A	0.008226	745	8	T	Somatic	rRNA	rRNA	TC	3.24E-06	3.24E-06	0.000394166	0.000394166	NA	NA	NA	NA	NA	NA	NA	GA
G	h	Brain	GB	2335	A	0.028	708	23	G	Germline	rRNA	rRNA	GC	1.10E-05	1.10E-05	0.000394166	0.000394166	NA	NA	NA	NA	NA	NA	NA	GC
G	h	Brain	GB	2424	C	0.017	670	10	T	Germline	rRNA	rRNA	AG	6.70E-06	6.70E-06	0.000394166	0.000394166	NA	NA	NA	NA	NA	NA	NA	CT
G	h	Brain	GB	2445	A	0.00451	667	2	T	Somatic	rRNA	rRNA	GC	1.78E-06	1.78E-06	0.000394166	0.000394166	NA	NA	NA	NA	NA	NA	NA	GC
G	h	Brain	GB	2445	A	0.00455	667	4	G	Somatic	rRNA	rRNA	GC	1.79E-06	1.79E-06	0.000394166	0.000394166	NA	NA	NA	NA	NA	NA	NA	GC
G	h	Brain	GB	2652	A	0.015	673	9	T	Germline	rRNA	rRNA	TC	5.91E-06	5.91E-06	0.000394166	0.000394166	NA	NA	NA	NA	NA	NA	NA	GA
G	h	Liver	GL	1121	A	0.117	2672	355	G	Germline	rRNA	rRNA	AT	4.61E-05	4.61E-05	0.000394166	0.000394166	NA	NA	NA	NA	NA	NA	NA	AT
G	h	Liver	GL	1334	G	0.004582	3058	14	T	Somatic	rRNA	rRNA	CA	1.81E-06	1.81E-06	0.000394166	0.000394166	NA	NA	NA	NA	NA	NA	NA	TG
G	h	Liver	GL	1334	G	0.005415	3058	18	A	Somatic	rRNA	rRNA	CA	2.13E-06	2.13E-06	0.000394166	0.000394166	NA	NA	NA	NA	NA	NA	NA	TG
G	h	Liver	GL	1383	G	0.057	2673	170	A	Somatic	rRNA	rRNA	TT	2.25E-05	2.25E-05	0.000394166	0.000394166	NA	NA	NA	NA	NA	NA	NA	AA
G	h	Liver	GL	1561	A	0.005521	3011	18	C	Somatic	rRNA	rRNA	AC	2.18E-06	2.18E-06	0.000394166	0.000394166	NA	NA	NA	NA	NA	NA	NA	GT
G	h	Liver	GL	1592	T	0.006151	3136	18	C	Somatic	rRNA	rRNA	CT	2.42E-06	2.42E-06	0.000394166	0.000394166	NA	NA	NA	NA	NA	NA	NA	AG
G	h	Liver	GL	1773	G	0.006491	3159	22	A	Somatic	rRNA	rRNA	CC	2.56E-06	2.56E-06	0.000394166	0.000394166	NA	NA	NA	NA	NA	NA	NA	GG
G	h	Liver	GL	1824	A	0.012	3129	38	G	Germline	rRNA	rRNA	AT	4.73E-06	4.73E-06	0.000394166	0.000394166	NA	NA	NA	NA	NA	NA	NA	AT
G	h	Liver	GL	1929	G	0.008398	3145	27	A	Somatic	rRNA	rRNA	CC	3.31E-06	3.31E-06	0.000394166	0.000394166	NA	NA	NA	NA	NA	NA	NA	GG
G	h	Liver	GL	2003	C	0.013	3033	41	T	Somatic	rRNA	rRNA	AG	5.12E-06	5.12E-06	0.000394166	0.000394166	NA	NA	NA	NA	NA	NA	NA	CT
G	h	Liver	GL	2003	C	0.00489	3033	14	A	Somatic	rRNA	rRNA	AG	1.93E-06	1.93E-06	0.000394166	0.000394166	NA	NA	NA	NA	NA	NA	NA	CT
G	h	Liver	GL	2155	C	0.003689	3254	13	A	Somatic	rRNA	rRNA	AG	1.45E-06	1.45E-06	0.000394166	0.000394166	NA	NA	NA	NA	NA	NA	NA	CT
G	h	Liver	GL	2155	C	0.015	3254	50	T	Somatic	rRNA	rRNA	AG	5.91E-06	5.91E-06	0.000394166	0.000394166	NA	NA	NA	NA	NA	NA	NA	CT
G	h	Liver	GL	2233	T	0.006752	3246	23	C	Somatic	rRNA	rRNA	AA	2.66E-06	2.66E-06	0.000394166	0.000394166	NA	NA	NA	NA	NA	NA	NA	TT
G	h	Liver	GL	2245	T	0.006668	3202	24	C	Somatic	rRNA	rRNA	TT	2.63E-06	2.63E-06	0.000394166	0.000394166	NA	NA	NA	NA	NA	NA	NA	AA
G	h	Liver	GL	2335	A	0.016	3314	58	G	Germline	rRNA	rRNA	GC	6.31E-06	6.31E-06	0.000394166	0.000394166	NA	NA	NA	NA	NA	NA	NA	GC
G	h	Liver	GL	2360	C	0.011	3305	39	T	Somatic	rRNA	rRNA	AC	4.34E-06	4.34E-06	0.000394166	0.000394166	NA	NA	NA	NA	NA	NA	NA	GT
G	h	Liver	GL	2377	T	0.01	3278	34	C	Somatic	rRNA	rRNA	AA	3.94E-06	3.94E-06	0.000394166	0.000394166	NA	NA	NA	NA	NA	NA	NA	TT
G	h	Liver	GL	2424	C	0.022	3263	75	T	Germline	rRNA	rRNA	AG	8.67E-06	8.67E-06	0.000394166	0.000394166	NA	NA	NA	NA	NA	NA	NA	CT
G	h	Liver	GL	2503	G	0.0063	3196	21	A	Somatic	rRNA	rRNA	CT	2.48E-06	2.48E-06	0.000394166	0.000394166	NA	NA	NA	NA	NA	NA	NA	AG
G	h	Liver	GL	2548	T	0.006258	3191	24	C	Somatic	rRNA	rRNA	AT	2.47E-06	2.47E-06	0.000394166	0.000394166	NA	NA	NA	NA	NA	NA	NA	AT
G	h	Liver	GL	2649	C	0.005664	3332	22	A	Somatic	rRNA	rRNA	AG	2.23E-06	2.23E-06	0.000394166	0.000394166	NA	NA	NA	NA	NA	NA	NA	CT
G	h	Liver	GL	2649	C	0.01	3332	37	T	Somatic	rRNA	rRNA	AG	3.94E-06	3.94E-06	0.000394166	0.000394166	NA	NA	NA	NA	NA	NA	NA	CT
G	h	Liver	GL	2652	A	0.017	3330	62	T	Germline	rRNA	rRNA	TC	6.70E-06	6.70E-06	0.000394166	0.000394166	NA	NA	NA	NA	NA	NA	NA	GA
G	h	Liver	GL	2655	C	0.004758	3405	22	T	Somatic	rRNA	rRNA	AC	1.88E-06	1.88E-06	0.000394166	0.000394166	NA	NA	NA	NA	NA	NA	NA	GT
J	i	Brain	JB	1334	G	0.015	6551	105	A	Germline	rRNA	rRNA	CA	5.91E-06	5.91E-06	0.000394166	0.000394166	NA	NA	NA	NA	NA	NA	NA	TG
J	i	Brain	JB	1377	G	0.007516	6546	52	A	Germline	rRNA	rRNA	CT	2.96E-06	2.96E-06	0.000394166	0.000394166	NA	NA	NA	NA	NA	NA	NA	AG
J	i	Brain	JB	1418	G	0.00851	6332	60	A	Germline	rRNA	rRNA	TA	3.35E-06	3.35E-06	0.000394166	0.000394166	NA	NA	NA	NA	NA	NA	NA	TA
J	i	Brain	JB	1676	A	0.006334	6732	45	T	Germline	rRNA	rRNA	TC	2.50E-06	2.50E-06	0.000394166	0.000394166	NA	NA	NA	NA	NA	NA	NA	GA
J	i	Brain	JB	1827	A	0.006039	6601	58	C	Somatic	rRNA	rRNA	CC	2.38E-06	2.38E-06	0.000394166	0.000394166	NA	NA	NA	NA	NA	NA	NA	GG
J	i	Brain	JB	2003	C	0.005468	6646	42	T	Germline	rRNA	rRNA	AG	2.16E-06	2.16E-06	0.000394166	0.000394166	NA	NA	NA	NA	NA	NA	NA	CT
J	i	Brain	JB	2040	C	0.015	6607	113	T	Germline	rRNA	rRNA	TA	5.91E-06	5.91E-06	0.000394166	0.000394166	NA	NA	NA	NA	NA	NA	NA	TA
J	i	Brain	JB	2068	G	0.059	6290	396	A	Germline	rRNA	rRNA	TA	2.33E-05	2.33E-05	0.000394166	0.000394166	NA	NA	NA	NA	NA	NA	NA	TA
J	i	Brain	JB	2403	C	0.008522	6638	61	T	Germline	rRNA	rRNA	TA	3.36E-06	3.36E-06	0.000394166	0.000394166	NA	NA	NA	NA	NA	NA	NA	TA
J	i	Brain	JB	2423	A	0.004876	6684	34	T	Germline	rRNA	rRNA	TC	1.92E-06	1.92E-06	0.000394166	0.000394166	NA	NA	NA	NA	NA	NA	NA	GA
J	i	Brain	JB	2424	C	0.007971	6693	54	T	Germline	rRNA	rRNA	AG	3.14E-06	3.14E-06	0.000394166	0.000394166	NA	NA	NA	NA	NA	NA	NA	CT
J	i	Brain	JB	2470	A	0.108	5895	721	T	Germline	rRNA	rRNA	TA	4.26E-05	4.26E-05	0.000394166	0.000394166	NA	NA	NA	NA	NA	NA	NA	TA
J	i	Brain	JB	2477	C	0.008958	6576	66	T	Somatic	rRNA	rRNA	TG	3.53E-06	3.53E-06	0.000394166	0.000394166	NA	NA	NA	NA	NA	NA	NA	CA
J	i	Brain	JB	2598	A	0.145	5816	995	T	Germline	rRNA	rRNA	CA	5.72E-05	5.72E-05	0.000394166	0.000394166	NA	NA	NA	NA	NA	NA	NA	TG
J	i	Brain	JB	2648	A	0.006172	6700	46	T	Germline	rRNA	rRNA	TC	2.43E-06	2.43E-06	0.000394166	0.000394166	NA	NA	NA	NA	NA	NA	NA	GA
J	i	Brain	JB	2652	A	0.005736	6709	43	T	Somatic	rRNA	rRNA	TC	2.26E-06	2.26E-06	0.000394166	0.000394166	NA	NA	NA	NA	NA	NA	NA	GA
J	i	Brain	JB	2653	C	0.055	6397	379	T	Germline	rRNA	rRNA	AA	2.17E-05	2.17E-05	0.000394166	0.000394166	NA	NA	NA	NA	NA	NA	NA	TT
J	i	Liver	JL	1185	C	0.006239	3591	25	T	Somatic	rRNA	rRNA	TG	2.46E-06	2.46E-06	0.000394166	0.000394166	NA	NA	NA	NA	NA	NA	NA	CA
J	i	Liver	JL	1215	G	0.004593	3540	18	A	Somatic	rRNA	rRNA	CC	1.81E-06	1.81E-06	0.000394166	0.000394166	NA	NA	NA	NA	NA	NA	NA	GG
J	i	Liver	JL	1251	C	0.00513	3779	19	T	Somatic	rRNA	rRNA	AA	2.02E-06	2.02E-06	0.000394166	0.000394166	NA	NA	NA	NA	NA	NA	NA	TT
J	i	Liver	JL	1334	G	0.017	3664	66	A	Germline	rRNA	rRNA	CA	6.70E-06	6.70E-06	0.000394166	0.000394166	NA	NA	NA	NA	NA	NA	NA	TG
J	i	Liver	JL	1343	C	0.005463	3698	21	T	Somatic	rRNA	rRNA	AG	2.15E-06	2.15E-06	0.000394166	0.000394166	NA	NA	NA	NA	NA	NA	NA	CT
J	i	Liver	JL	1377	G	0.014	3576	50	A	Germline	rRNA	rRNA	CT	5.52E-06	5.52E-06	0.000394166	0.000394166	NA	NA	NA	NA	NA	NA	NA	AG
J	i	Liver	JL	1418	G	0.007517	3329	26	A	Germline	rRNA	rRNA	TA	2.96E-06	2.96E-06	0.000394166	0.000394166	NA	NA	NA	NA	NA	NA	NA	TA
J	i	Liver	JL	1635	C	0.007149	4053	33	A	Somatic	rRNA	rRNA	GG	2.82E-06	2.82E-06	0.000394166	0.000394166	NA	NA	NA	NA	NA	NA	NA	CC
J	i	Liver	JL	1635	C	0.01	4053	45	T	Somatic	rRNA	rRNA	GG	3.94E-06	3.94E-06	0.000394166	0.000394166	NA	NA	NA	NA	NA	NA	NA	CC
J	i	Liver	JL	1676	A	0.008392	4230	37	T	Germline	rRNA	rRNA	TC	3.31E-06	3.31E-06	0.000394166	0.000394166	NA	NA	NA	NA	NA	NA	NA	GA
J	i	Liver	JL	1726	C	0.006086	4251	25	T	Somatic	rRNA	rRNA	GA	2.40E-06	2.40E-06	0.000394166	0.000394166	NA	NA	NA	NA	NA	NA	NA	TC
J	i	Liver	JL	1741	G	0.005669	4200	22	A	Somatic	rRNA	rRNA	TA	2.23E-06	2.23E-06	0.000394166	0.000394166	NA	NA	NA	NA	NA	NA	NA	TA
J	i	Liver	JL	1756	C	0.004801	4089	19	T	Somatic	rRNA	rRNA	CA	1.89E-06	1.89E-06	0.000394166	0.000394166	NA	NA	NA	NA	NA	NA	NA	TG
J	i	Liver	JL	1775	G	0.004006	4023	19	A	Somatic	rRNA	rRNA	CT	1.58E-06	1.58E-06	0.000394166	0.000394166	NA	NA	NA	NA	NA	NA	NA	AG
J	i	Liver	JL	1786	C	0.005317	4011	22	T	Somatic	rRNA	rRNA	TG	2.10E-06	2.10E-06	0.000394166	0.000394166	NA	NA	NA	NA	NA	NA	NA	CA
J	i	Liver	JL	1838	A	0.008877	3877	36	G	Somatic	rRNA	rRNA	TA	3.50E-06	3.50E-06	0.000394166	0.000394166	NA	NA	NA	NA	NA	NA	NA	TA
J	i	Liver	JL	1877	G	0.004809	3866	20	A	Somatic	rRNA	rRNA	TC	1.90E-06	1.90E-06	0.000394166	0.000394166	NA	NA	NA	NA	NA	NA	NA	GA
J	i	Liver	JL	1929	G	0.004952	3844	22	T	Somatic	rRNA	rRNA	CC	1.95E-06	1.95E-06	0.000394166	0.000394166	NA	NA	NA	NA	NA	NA	NA	GG
J	i	Liver	JL	1929	G	0.011	3844	45	A	Somatic	rRNA	rRNA	CC	4.34E-06	4.34E-06	0.000394166	0.000394166	NA	NA	NA	NA	NA	NA	NA	GG
J	i	Liver	JL	1948	C	0.005005	3937	22	T	Somatic	rRNA	rRNA	TA	1.97E-06	1.97E-06	0.000394166	0.000394166	NA	NA	NA	NA	NA	NA	NA	TA
J	i	Liver	JL	2003	C	0.00677	3643	28	A	Somatic	rRNA	rRNA	AG	2.67E-06	2.67E-06	0.000394166	0.000394166	NA	NA	NA	NA	NA	NA	NA	CT
J	i	Liver	JL	2003	C	0.022	3643	79	T	Germline	rRNA	rRNA	AG	8.67E-06	8.67E-06	0.000394166	0.000394166	NA	NA	NA	NA	NA	NA	NA	CT
J	i	Liver	JL	2040	C	0.015	3818	58	T	Germline	rRNA	rRNA	TA	5.91E-06	5.91E-06	0.000394166	0.000394166	NA	NA	NA	NA	NA	NA	NA	TA
J	i	Liver	JL	2068	G	0.038	3826	155	A	Germline	rRNA	rRNA	TA	1.50E-05	1.50E-05	0.000394166	0.000394166	NA	NA	NA	NA	NA	NA	NA	TA
J	i	Liver	JL	2079	C	0.009634	3936	43	T	Somatic	rRNA	rRNA	AG	3.80E-06	3.80E-06	0.000394166	0.000394166	NA	NA	NA	NA	NA	NA	NA	CT
J	i	Liver	JL	2086	C	0.007113	3940	29	T	Somatic	rRNA	rRNA	TC	2.80E-06	2.80E-06	0.000394166	0.000394166	NA	NA	NA	NA	NA	NA	NA	GA
J	i	Liver	JL	2086	C	0.002549	3940	13	A	Somatic	rRNA	rRNA	TC	1.00E-06	1.00E-06	0.000394166	0.000394166	NA	NA	NA	NA	NA	NA	NA	GA
J	i	Liver	JL	2092	G	0.006803	3932	28	A	Somatic	rRNA	rRNA	TT	2.68E-06	2.68E-06	0.000394166	0.000394166	NA	NA	NA	NA	NA	NA	NA	AA
J	i	Liver	JL	2108	C	0.008111	3928	37	T	Somatic	rRNA	rRNA	TA	3.20E-06	3.20E-06	0.000394166	0.000394166	NA	NA	NA	NA	NA	NA	NA	TA
J	i	Liver	JL	2138	G	0.004875	3907	19	A	Somatic	rRNA	rRNA	TA	1.92E-06	1.92E-06	0.000394166	0.000394166	NA	NA	NA	NA	NA	NA	NA	TA
J	i	Liver	JL	2140	A	0.008673	3897	37	G	Somatic	rRNA	rRNA	AA	3.42E-06	3.42E-06	0.000394166	0.000394166	NA	NA	NA	NA	NA	NA	NA	TT
J	i	Liver	JL	2155	C	0.003594	3937	17	A	Somatic	rRNA	rRNA	AG	1.42E-06	1.42E-06	0.000394166	0.000394166	NA	NA	NA	NA	NA	NA	NA	CT
J	i	Liver	JL	2155	C	0.016	3937	65	T	Somatic	rRNA	rRNA	AG	6.31E-06	6.31E-06	0.000394166	0.000394166	NA	NA	NA	NA	NA	NA	NA	CT
J	i	Liver	JL	2257	G	0.002927	3897	17	T	Somatic	rRNA	rRNA	TA	1.15E-06	1.15E-06	0.000394166	0.000394166	NA	NA	NA	NA	NA	NA	NA	TA
J	i	Liver	JL	2257	G	0.00569	3897	23	A	Somatic	rRNA	rRNA	TA	2.24E-06	2.24E-06	0.000394166	0.000394166	NA	NA	NA	NA	NA	NA	NA	TA
J	i	Liver	JL	2304	C	0.006989	4115	28	T	Somatic	rRNA	rRNA	AA	2.75E-06	2.75E-06	0.000394166	0.000394166	NA	NA	NA	NA	NA	NA	NA	TT
J	i	Liver	JL	2334	G	0.00497	4138	21	A	Somatic	rRNA	rRNA	TA	1.96E-06	1.96E-06	0.000394166	0.000394166	NA	NA	NA	NA	NA	NA	NA	TA
J	i	Liver	JL	2360	C	0.012	4015	49	T	Somatic	rRNA	rRNA	AC	4.73E-06	4.73E-06	0.000394166	0.000394166	NA	NA	NA	NA	NA	NA	NA	GT
J	i	Liver	JL	2403	C	0.012	4002	50	T	Germline	rRNA	rRNA	TA	4.73E-06	4.73E-06	0.000394166	0.000394166	NA	NA	NA	NA	NA	NA	NA	TA
J	i	Liver	JL	2409	G	0.005369	4026	20	A	Somatic	rRNA	rRNA	CA	2.12E-06	2.12E-06	0.000394166	0.000394166	NA	NA	NA	NA	NA	NA	NA	TG
J	i	Liver	JL	2423	A	0.004697	4063	20	T	Germline	rRNA	rRNA	TC	1.85E-06	1.85E-06	0.000394166	0.000394166	NA	NA	NA	NA	NA	NA	NA	GA
J	i	Liver	JL	2424	C	0.031	3922	134	T	Germline	rRNA	rRNA	AG	1.22E-05	1.22E-05	0.000394166	0.000394166	NA	NA	NA	NA	NA	NA	NA	CT
J	i	Liver	JL	2424	C	0.005814	3922	27	A	Somatic	rRNA	rRNA	AG	2.29E-06	2.29E-06	0.000394166	0.000394166	NA	NA	NA	NA	NA	NA	NA	CT
J	i	Liver	JL	2470	A	0.05	3712	199	T	Germline	rRNA	rRNA	TA	1.97E-05	1.97E-05	0.000394166	0.000394166	NA	NA	NA	NA	NA	NA	NA	TA
J	i	Liver	JL	2504	T	0.008518	3943	35	C	Somatic	rRNA	rRNA	GG	3.36E-06	3.36E-06	0.000394166	0.000394166	NA	NA	NA	NA	NA	NA	NA	CC
J	i	Liver	JL	2536	G	0.00416	3921	20	A	Somatic	rRNA	rRNA	CG	1.64E-06	1.64E-06	0.000394166	0.000394166	NA	NA	NA	NA	NA	NA	NA	CG
J	i	Liver	JL	2552	C	0.011	3867	44	T	Somatic	rRNA	rRNA	AG	4.34E-06	4.34E-06	0.000394166	0.000394166	NA	NA	NA	NA	NA	NA	NA	CT
J	i	Liver	JL	2552	C	0.001013	3867	6	A	Somatic	rRNA	rRNA	AG	3.99E-07	3.99E-07	0.000394166	0.000394166	NA	NA	NA	NA	NA	NA	NA	CT
J	i	Liver	JL	2567	C	0.008487	3911	36	T	Somatic	rRNA	rRNA	AG	3.35E-06	3.35E-06	0.000394166	0.000394166	NA	NA	NA	NA	NA	NA	NA	CT
J	i	Liver	JL	2598	A	0.107	3593	430	T	Germline	rRNA	rRNA	CA	4.22E-05	4.22E-05	0.000394166	0.000394166	NA	NA	NA	NA	NA	NA	NA	TG
J	i	Liver	JL	2605	C	0.013	3956	61	T	Somatic	rRNA	rRNA	GG	5.12E-06	5.12E-06	0.000394166	0.000394166	NA	NA	NA	NA	NA	NA	NA	CC
J	i	Liver	JL	2605	C	0.006661	3956	30	A	Somatic	rRNA	rRNA	GG	2.63E-06	2.63E-06	0.000394166	0.000394166	NA	NA	NA	NA	NA	NA	NA	CC
J	i	Liver	JL	2606	G	0.005093	4025	24	A	Somatic	rRNA	rRNA	CC	2.01E-06	2.01E-06	0.000394166	0.000394166	NA	NA	NA	NA	NA	NA	NA	GG
J	i	Liver	JL	2648	A	0.004	4132	19	T	Germline	rRNA	rRNA	TC	1.58E-06	1.58E-06	0.000394166	0.000394166	NA	NA	NA	NA	NA	NA	NA	GA
J	i	Liver	JL	2649	C	0.017	4043	75	T	Somatic	rRNA	rRNA	AG	6.70E-06	6.70E-06	0.000394166	0.000394166	NA	NA	NA	NA	NA	NA	NA	CT
J	i	Liver	JL	2649	C	0.006483	4043	32	A	Somatic	rRNA	rRNA	AG	2.56E-06	2.56E-06	0.000394166	0.000394166	NA	NA	NA	NA	NA	NA	NA	CT
J	i	Liver	JL	2653	C	0.077	3860	323	T	Germline	rRNA	rRNA	AA	3.04E-05	3.04E-05	0.000394166	0.000394166	NA	NA	NA	NA	NA	NA	NA	TT
M	j	Brain	MB	1718	T	0.008285	6575	60	C	Somatic	rRNA	rRNA	TA	3.27E-06	3.27E-06	0.000394166	0.000394166	NA	NA	NA	NA	NA	NA	NA	TA
M	j	Brain	MB	1769	A	0.035	6368	236	G	Germline	rRNA	rRNA	CT	1.38E-05	1.38E-05	0.000394166	0.000394166	NA	NA	NA	NA	NA	NA	NA	AG
M	j	Brain	MB	1779	A	0.001379	6454	10	T	Somatic	rRNA	rRNA	TA	5.44E-07	5.44E-07	0.000394166	0.000394166	NA	NA	NA	NA	NA	NA	NA	TA
M	j	Brain	MB	1779	A	0.018	6454	127	G	Germline	rRNA	rRNA	TA	7.09E-06	7.09E-06	0.000394166	0.000394166	NA	NA	NA	NA	NA	NA	NA	TA
M	j	Brain	MB	2060	A	0.001454	6378	10	T	Somatic	rRNA	rRNA	GC	5.73E-07	5.73E-07	0.000394166	0.000394166	NA	NA	NA	NA	NA	NA	NA	GC
M	j	Brain	MB	2060	A	0.038	6378	258	G	Germline	rRNA	rRNA	GC	1.50E-05	1.50E-05	0.000394166	0.000394166	NA	NA	NA	NA	NA	NA	NA	GC
M	j	Brain	MB	2286	G	0.021	6371	137	A	Germline	rRNA	rRNA	TA	8.28E-06	8.28E-06	0.000394166	0.000394166	NA	NA	NA	NA	NA	NA	NA	TA
M	j	Brain	MB	2370	C	0.008111	6428	57	T	Somatic	rRNA	rRNA	CT	3.20E-06	3.20E-06	0.000394166	0.000394166	NA	NA	NA	NA	NA	NA	NA	AG
M	j	Brain	MB	2423	A	0.005625	6480	38	T	Germline	rRNA	rRNA	TC	2.22E-06	2.22E-06	0.000394166	0.000394166	NA	NA	NA	NA	NA	NA	NA	GA
M	j	Brain	MB	2424	C	0.007752	6505	53	T	Germline	rRNA	rRNA	AG	3.06E-06	3.06E-06	0.000394166	0.000394166	NA	NA	NA	NA	NA	NA	NA	CT
M	j	Brain	MB	2648	A	0.005528	6531	41	T	Somatic	rRNA	rRNA	TC	2.18E-06	2.18E-06	0.000394166	0.000394166	NA	NA	NA	NA	NA	NA	NA	GA
M	j	Brain	MB	2652	A	0.004723	6530	34	T	Somatic	rRNA	rRNA	TC	1.86E-06	1.86E-06	0.000394166	0.000394166	NA	NA	NA	NA	NA	NA	NA	GA
M	j	Liver	ML	1185	C	0.005017	3827	22	T	Somatic	rRNA	rRNA	TG	1.98E-06	1.98E-06	0.000394166	0.000394166	NA	NA	NA	NA	NA	NA	NA	CA
M	j	Liver	ML	1215	G	0.007874	3746	30	A	Somatic	rRNA	rRNA	CC	3.10E-06	3.10E-06	0.000394166	0.000394166	NA	NA	NA	NA	NA	NA	NA	GG
M	j	Liver	ML	1334	G	0.007146	3608	27	A	Somatic	rRNA	rRNA	CA	2.82E-06	2.82E-06	0.000394166	0.000394166	NA	NA	NA	NA	NA	NA	NA	TG
M	j	Liver	ML	1377	G	0.014	3492	48	A	Somatic	rRNA	rRNA	CT	5.52E-06	5.52E-06	0.000394166	0.000394166	NA	NA	NA	NA	NA	NA	NA	AG
M	j	Liver	ML	1553	C	0.005809	3709	24	T	Somatic	rRNA	rRNA	AG	2.29E-06	2.29E-06	0.000394166	0.000394166	NA	NA	NA	NA	NA	NA	NA	CT
M	j	Liver	ML	1553	C	0.002745	3709	24	A	Somatic	rRNA	rRNA	AG	1.08E-06	1.08E-06	0.000394166	0.000394166	NA	NA	NA	NA	NA	NA	NA	CT
M	j	Liver	ML	1561	A	0.001297	3723	8	G	Somatic	rRNA	rRNA	AC	5.11E-07	5.11E-07	0.000394166	0.000394166	NA	NA	NA	NA	NA	NA	NA	GT
M	j	Liver	ML	1561	A	0.004262	3723	26	C	Somatic	rRNA	rRNA	AC	1.68E-06	1.68E-06	0.000394166	0.000394166	NA	NA	NA	NA	NA	NA	NA	GT
M	j	Liver	ML	1635	C	0.001996	4003	11	A	Somatic	rRNA	rRNA	GG	7.87E-07	7.87E-07	0.000394166	0.000394166	NA	NA	NA	NA	NA	NA	NA	CC
M	j	Liver	ML	1635	C	0.013	4003	54	T	Somatic	rRNA	rRNA	GG	5.12E-06	5.12E-06	0.000394166	0.000394166	NA	NA	NA	NA	NA	NA	NA	CC
M	j	Liver	ML	1726	C	0.006752	4133	29	T	Somatic	rRNA	rRNA	GA	2.66E-06	2.66E-06	0.000394166	0.000394166	NA	NA	NA	NA	NA	NA	NA	TC
M	j	Liver	ML	1769	A	0.042	3887	176	G	Germline	rRNA	rRNA	CT	1.66E-05	1.66E-05	0.000394166	0.000394166	NA	NA	NA	NA	NA	NA	NA	AG
M	j	Liver	ML	1779	A	0.016	3961	67	G	Germline	rRNA	rRNA	TA	6.31E-06	6.31E-06	0.000394166	0.000394166	NA	NA	NA	NA	NA	NA	NA	TA
M	j	Liver	ML	1929	G	0.003526	3877	18	T	Somatic	rRNA	rRNA	CC	1.39E-06	1.39E-06	0.000394166	0.000394166	NA	NA	NA	NA	NA	NA	NA	GG
M	j	Liver	ML	1929	G	0.012	3877	48	A	Somatic	rRNA	rRNA	CC	4.73E-06	4.73E-06	0.000394166	0.000394166	NA	NA	NA	NA	NA	NA	NA	GG
M	j	Liver	ML	1960	T	0.006297	3920	27	C	Somatic	rRNA	rRNA	TA	2.48E-06	2.48E-06	0.000394166	0.000394166	NA	NA	NA	NA	NA	NA	NA	TA
M	j	Liver	ML	1975	C	0.005664	3899	22	T	Somatic	rRNA	rRNA	GA	2.23E-06	2.23E-06	0.000394166	0.000394166	NA	NA	NA	NA	NA	NA	NA	TC
M	j	Liver	ML	2003	C	0.008029	3712	32	A	Somatic	rRNA	rRNA	AG	3.16E-06	3.16E-06	0.000394166	0.000394166	NA	NA	NA	NA	NA	NA	NA	CT
M	j	Liver	ML	2003	C	0.013	3712	49	T	Somatic	rRNA	rRNA	AG	5.12E-06	5.12E-06	0.000394166	0.000394166	NA	NA	NA	NA	NA	NA	NA	CT
M	j	Liver	ML	2060	A	0.045	3869	184	G	Germline	rRNA	rRNA	GC	1.77E-05	1.77E-05	0.000394166	0.000394166	NA	NA	NA	NA	NA	NA	NA	GC
M	j	Liver	ML	2092	G	0.001219	4030	9	T	Somatic	rRNA	rRNA	TT	4.80E-07	4.80E-07	0.000394166	0.000394166	NA	NA	NA	NA	NA	NA	NA	AA
M	j	Liver	ML	2092	G	0.006626	4030	31	A	Somatic	rRNA	rRNA	TT	2.61E-06	2.61E-06	0.000394166	0.000394166	NA	NA	NA	NA	NA	NA	NA	AA
M	j	Liver	ML	2155	C	0.002678	4019	15	A	Somatic	rRNA	rRNA	AG	1.06E-06	1.06E-06	0.000394166	0.000394166	NA	NA	NA	NA	NA	NA	NA	CT
M	j	Liver	ML	2155	C	0.015	4019	64	T	Somatic	rRNA	rRNA	AG	5.91E-06	5.91E-06	0.000394166	0.000394166	NA	NA	NA	NA	NA	NA	NA	CT
M	j	Liver	ML	2286	G	0.017	4095	71	A	Germline	rRNA	rRNA	TA	6.70E-06	6.70E-06	0.000394166	0.000394166	NA	NA	NA	NA	NA	NA	NA	TA
M	j	Liver	ML	2423	A	0.00587	3979	28	T	Germline	rRNA	rRNA	TC	2.31E-06	2.31E-06	0.000394166	0.000394166	NA	NA	NA	NA	NA	NA	NA	GA
M	j	Liver	ML	2424	C	0.005471	3914	23	A	Somatic	rRNA	rRNA	AG	2.16E-06	2.16E-06	0.000394166	0.000394166	NA	NA	NA	NA	NA	NA	NA	CT
M	j	Liver	ML	2424	C	0.025	3914	100	T	Germline	rRNA	rRNA	AG	9.85E-06	9.85E-06	0.000394166	0.000394166	NA	NA	NA	NA	NA	NA	NA	CT
M	j	Liver	ML	2446	C	0.006334	3998	26	T	Somatic	rRNA	rRNA	AA	2.50E-06	2.50E-06	0.000394166	0.000394166	NA	NA	NA	NA	NA	NA	NA	TT
M	j	Liver	ML	2503	G	0.007196	3952	27	A	Somatic	rRNA	rRNA	CT	2.84E-06	2.84E-06	0.000394166	0.000394166	NA	NA	NA	NA	NA	NA	NA	AG
M	j	Liver	ML	2536	G	0.005984	3975	26	A	Somatic	rRNA	rRNA	CG	2.36E-06	2.36E-06	0.000394166	0.000394166	NA	NA	NA	NA	NA	NA	NA	CG
M	j	Liver	ML	2552	C	0.005417	3894	24	T	Somatic	rRNA	rRNA	AG	2.14E-06	2.14E-06	0.000394166	0.000394166	NA	NA	NA	NA	NA	NA	NA	CT
M	j	Liver	ML	2567	C	0.01	3835	40	T	Somatic	rRNA	rRNA	AG	3.94E-06	3.94E-06	0.000394166	0.000394166	NA	NA	NA	NA	NA	NA	NA	CT
M	j	Liver	ML	2605	C	0.014	3888	55	T	Somatic	rRNA	rRNA	GG	5.52E-06	5.52E-06	0.000394166	0.000394166	NA	NA	NA	NA	NA	NA	NA	CC
M	j	Liver	ML	2649	C	0.016	3879	66	T	Somatic	rRNA	rRNA	AG	6.31E-06	6.31E-06	0.000394166	0.000394166	NA	NA	NA	NA	NA	NA	NA	CT
M	j	Liver	ML	2649	C	0.004011	3879	18	A	Somatic	rRNA	rRNA	AG	1.58E-06	1.58E-06	0.000394166	0.000394166	NA	NA	NA	NA	NA	NA	NA	CT
O	k	Brain	OB	1265	A	0.005049	3216	17	G	Germline	rRNA	rRNA	AC	1.99E-06	1.99E-06	0.000394166	0.000394166	NA	NA	NA	NA	NA	NA	NA	GT
O	k	Brain	OB	1302	T	0.088	2869	276	C	Germline	rRNA	rRNA	CT	3.47E-05	3.47E-05	0.000394166	0.000394166	NA	NA	NA	NA	NA	NA	NA	AG
O	k	Brain	OB	1450	A	0.002184	2390	7	T	Somatic	rRNA	rRNA	TC	8.61E-07	8.61E-07	0.000394166	0.000394166	NA	NA	NA	NA	NA	NA	NA	GA
O	k	Brain	OB	1450	A	0.086	2390	235	G	Germline	rRNA	rRNA	TC	3.39E-05	3.39E-05	0.000394166	0.000394166	NA	NA	NA	NA	NA	NA	NA	GA
O	k	Brain	OB	1676	A	0.006011	3380	19	T	Somatic	rRNA	rRNA	TC	2.37E-06	2.37E-06	0.000394166	0.000394166	NA	NA	NA	NA	NA	NA	NA	GA
O	k	Brain	OB	1815	T	0.171	2667	550	A	Germline	rRNA	rRNA	AA	6.74E-05	6.74E-05	0.000394166	0.000394166	NA	NA	NA	NA	NA	NA	NA	TT
O	k	Brain	OB	1912	C	0.049	3032	160	T	Germline	rRNA	rRNA	TG	1.93E-05	1.93E-05	0.000394166	0.000394166	NA	NA	NA	NA	NA	NA	NA	CA
O	k	Brain	OB	2296	T	0.005185	3476	19	C	Germline	rRNA	rRNA	CA	2.04E-06	2.04E-06	0.000394166	0.000394166	NA	NA	NA	NA	NA	NA	NA	TG
O	k	Brain	OB	2352	T	0.014	3406	48	C	Germline	rRNA	rRNA	AC	5.52E-06	5.52E-06	0.000394166	0.000394166	NA	NA	NA	NA	NA	NA	NA	GT
O	k	Brain	OB	2360	C	0.034	3337	123	T	Germline	rRNA	rRNA	AC	1.34E-05	1.34E-05	0.000394166	0.000394166	NA	NA	NA	NA	NA	NA	NA	GT
O	k	Brain	OB	2414	T	0.019	3232	66	C	Germline	rRNA	rRNA	AT	7.49E-06	7.49E-06	0.000394166	0.000394166	NA	NA	NA	NA	NA	NA	NA	AT
O	k	Brain	OB	2424	C	0.006424	3266	23	T	Germline	rRNA	rRNA	AG	2.53E-06	2.53E-06	0.000394166	0.000394166	NA	NA	NA	NA	NA	NA	NA	CT
O	k	Brain	OB	2536	G	0.008013	3292	28	A	Somatic	rRNA	rRNA	CG	3.16E-06	3.16E-06	0.000394166	0.000394166	NA	NA	NA	NA	NA	NA	NA	CG
O	k	Brain	OB	2648	A	0.005562	3445	18	T	Somatic	rRNA	rRNA	TC	2.19E-06	2.19E-06	0.000394166	0.000394166	NA	NA	NA	NA	NA	NA	NA	GA
O	k	Brain	OB	2652	A	0.005855	3424	23	T	Somatic	rRNA	rRNA	TC	2.31E-06	2.31E-06	0.000394166	0.000394166	NA	NA	NA	NA	NA	NA	NA	GA
O	k	Brain	OB	2652	A	0.00207	3424	11	G	Somatic	rRNA	rRNA	TC	8.16E-07	8.16E-07	0.000394166	0.000394166	NA	NA	NA	NA	NA	NA	NA	GA
O	k	Liver	OL	1185	C	0.006066	2035	13	T	Somatic	rRNA	rRNA	TG	2.39E-06	2.39E-06	0.000394166	0.000394166	NA	NA	NA	NA	NA	NA	NA	CA
O	k	Liver	OL	1199	C	0.006203	2009	14	A	Somatic	rRNA	rRNA	GT	2.45E-06	2.45E-06	0.000394166	0.000394166	NA	NA	NA	NA	NA	NA	NA	AC
O	k	Liver	OL	1215	G	0.008302	1968	18	A	Somatic	rRNA	rRNA	CC	3.27E-06	3.27E-06	0.000394166	0.000394166	NA	NA	NA	NA	NA	NA	NA	GG
O	k	Liver	OL	1265	A	0.011	2075	23	G	Germline	rRNA	rRNA	AC	4.34E-06	4.34E-06	0.000394166	0.000394166	NA	NA	NA	NA	NA	NA	NA	GT
O	k	Liver	OL	1302	T	0.054	1918	110	C	Germline	rRNA	rRNA	CT	2.13E-05	2.13E-05	0.000394166	0.000394166	NA	NA	NA	NA	NA	NA	NA	AG
O	k	Liver	OL	1334	G	0.002821	2077	5	T	Somatic	rRNA	rRNA	CA	1.11E-06	1.11E-06	0.000394166	0.000394166	NA	NA	NA	NA	NA	NA	NA	TG
O	k	Liver	OL	1334	G	0.005311	2077	13	A	Somatic	rRNA	rRNA	CA	2.09E-06	2.09E-06	0.000394166	0.000394166	NA	NA	NA	NA	NA	NA	NA	TG
O	k	Liver	OL	1337	A	0.018	2040	39	G	Somatic	rRNA	rRNA	AC	7.09E-06	7.09E-06	0.000394166	0.000394166	NA	NA	NA	NA	NA	NA	NA	GT
O	k	Liver	OL	1447	G	0.007568	1878	16	A	Somatic	rRNA	rRNA	GT	2.98E-06	2.98E-06	0.000394166	0.000394166	NA	NA	NA	NA	NA	NA	NA	AC
O	k	Liver	OL	1450	A	0.053	1804	101	G	Germline	rRNA	rRNA	TC	2.09E-05	2.09E-05	0.000394166	0.000394166	NA	NA	NA	NA	NA	NA	NA	GA
O	k	Liver	OL	1539	C	0.007705	2132	19	T	Somatic	rRNA	rRNA	AA	3.04E-06	3.04E-06	0.000394166	0.000394166	NA	NA	NA	NA	NA	NA	NA	TT
O	k	Liver	OL	1561	A	0.004963	2183	12	C	Somatic	rRNA	rRNA	AC	1.96E-06	1.96E-06	0.000394166	0.000394166	NA	NA	NA	NA	NA	NA	NA	GT
O	k	Liver	OL	1635	C	0.004238	2268	9	A	Somatic	rRNA	rRNA	GG	1.67E-06	1.67E-06	0.000394166	0.000394166	NA	NA	NA	NA	NA	NA	NA	CC
O	k	Liver	OL	1635	C	0.008875	2268	21	T	Somatic	rRNA	rRNA	GG	3.50E-06	3.50E-06	0.000394166	0.000394166	NA	NA	NA	NA	NA	NA	NA	CC
O	k	Liver	OL	1815	T	0.136	1904	303	A	Germline	rRNA	rRNA	AA	5.36E-05	5.36E-05	0.000394166	0.000394166	NA	NA	NA	NA	NA	NA	NA	TT
O	k	Liver	OL	1871	C	0.014	2159	33	A	Somatic	rRNA	rRNA	CG	5.52E-06	5.52E-06	0.000394166	0.000394166	NA	NA	NA	NA	NA	NA	NA	CG
O	k	Liver	OL	1912	C	0.039	2113	89	T	Germline	rRNA	rRNA	TG	1.54E-05	1.54E-05	0.000394166	0.000394166	NA	NA	NA	NA	NA	NA	NA	CA
O	k	Liver	OL	2003	C	0.012	2193	27	T	Somatic	rRNA	rRNA	AG	4.73E-06	4.73E-06	0.000394166	0.000394166	NA	NA	NA	NA	NA	NA	NA	CT
O	k	Liver	OL	2003	C	0.006849	2193	14	A	Somatic	rRNA	rRNA	AG	2.70E-06	2.70E-06	0.000394166	0.000394166	NA	NA	NA	NA	NA	NA	NA	CT
O	k	Liver	OL	2009	C	0.001824	2205	6	A	Somatic	rRNA	rRNA	GG	7.19E-07	7.19E-07	0.000394166	0.000394166	NA	NA	NA	NA	NA	NA	NA	CC
O	k	Liver	OL	2009	C	0.005424	2205	14	T	Somatic	rRNA	rRNA	GG	2.14E-06	2.14E-06	0.000394166	0.000394166	NA	NA	NA	NA	NA	NA	NA	CC
O	k	Liver	OL	2092	G	0.011	2294	26	A	Somatic	rRNA	rRNA	TT	4.34E-06	4.34E-06	0.000394166	0.000394166	NA	NA	NA	NA	NA	NA	NA	AA
O	k	Liver	OL	2155	C	0.017	2258	40	T	Somatic	rRNA	rRNA	AG	6.70E-06	6.70E-06	0.000394166	0.000394166	NA	NA	NA	NA	NA	NA	NA	CT
O	k	Liver	OL	2263	G	0.005572	2324	14	A	Somatic	rRNA	rRNA	CG	2.20E-06	2.20E-06	0.000394166	0.000394166	NA	NA	NA	NA	NA	NA	NA	CG
O	k	Liver	OL	2296	T	0.008482	2353	19	C	Germline	rRNA	rRNA	CA	3.34E-06	3.34E-06	0.000394166	0.000394166	NA	NA	NA	NA	NA	NA	NA	TG
O	k	Liver	OL	2352	T	0.012	2327	31	C	Germline	rRNA	rRNA	AC	4.73E-06	4.73E-06	0.000394166	0.000394166	NA	NA	NA	NA	NA	NA	NA	GT
O	k	Liver	OL	2360	C	0.048	2231	115	T	Germline	rRNA	rRNA	AC	1.89E-05	1.89E-05	0.000394166	0.000394166	NA	NA	NA	NA	NA	NA	NA	GT
O	k	Liver	OL	2378	A	0.009782	2274	23	T	Somatic	rRNA	rRNA	TA	3.86E-06	3.86E-06	0.000394166	0.000394166	NA	NA	NA	NA	NA	NA	NA	TA
O	k	Liver	OL	2414	T	0.013	2276	34	C	Germline	rRNA	rRNA	AT	5.12E-06	5.12E-06	0.000394166	0.000394166	NA	NA	NA	NA	NA	NA	NA	AT
O	k	Liver	OL	2424	C	0.002583	2228	6	G	Somatic	rRNA	rRNA	AG	1.02E-06	1.02E-06	0.000394166	0.000394166	NA	NA	NA	NA	NA	NA	NA	CT
O	k	Liver	OL	2424	C	0.004756	2228	11	A	Somatic	rRNA	rRNA	AG	1.87E-06	1.87E-06	0.000394166	0.000394166	NA	NA	NA	NA	NA	NA	NA	CT
O	k	Liver	OL	2424	C	0.024	2228	56	T	Germline	rRNA	rRNA	AG	9.46E-06	9.46E-06	0.000394166	0.000394166	NA	NA	NA	NA	NA	NA	NA	CT
O	k	Liver	OL	2567	C	0.012	2276	29	T	Somatic	rRNA	rRNA	AG	4.73E-06	4.73E-06	0.000394166	0.000394166	NA	NA	NA	NA	NA	NA	NA	CT
O	k	Liver	OL	2605	C	0.005604	2341	15	T	Somatic	rRNA	rRNA	GG	2.21E-06	2.21E-06	0.000394166	0.000394166	NA	NA	NA	NA	NA	NA	NA	CC
O	k	Liver	OL	2605	C	0.002837	2341	8	A	Somatic	rRNA	rRNA	GG	1.12E-06	1.12E-06	0.000394166	0.000394166	NA	NA	NA	NA	NA	NA	NA	CC
O	k	Liver	OL	2649	C	0.014	2273	31	T	Somatic	rRNA	rRNA	AG	5.52E-06	5.52E-06	0.000394166	0.000394166	NA	NA	NA	NA	NA	NA	NA	CT
O	k	Liver	OL	2649	C	0.005191	2273	11	A	Somatic	rRNA	rRNA	AG	2.05E-06	2.05E-06	0.000394166	0.000394166	NA	NA	NA	NA	NA	NA	NA	CT
R	l	Brain	RB	1159	T	0.005288	6703	40	C	Somatic	rRNA	rRNA	CA	2.08E-06	2.08E-06	0.000394166	0.000394166	NA	NA	NA	NA	NA	NA	NA	TG
R	l	Brain	RB	1377	G	0.017	6558	119	A	Germline	rRNA	rRNA	CT	6.70E-06	6.70E-06	0.000394166	0.000394166	NA	NA	NA	NA	NA	NA	NA	AG
R	l	Brain	RB	1969	T	0.013	6774	91	C	Germline	rRNA	rRNA	TA	5.12E-06	5.12E-06	0.000394166	0.000394166	NA	NA	NA	NA	NA	NA	NA	TA
R	l	Brain	RB	2107	T	0.005635	6868	42	C	Somatic	rRNA	rRNA	AC	2.22E-06	2.22E-06	0.000394166	0.000394166	NA	NA	NA	NA	NA	NA	NA	GT
R	l	Brain	RB	2175	T	0.054	6489	377	A	Germline	rRNA	rRNA	TA	2.13E-05	2.13E-05	0.000394166	0.000394166	NA	NA	NA	NA	NA	NA	NA	TA
R	l	Brain	RB	2287	A	0.008409	6709	59	G	Germline	rRNA	rRNA	GT	3.31E-06	3.31E-06	0.000394166	0.000394166	NA	NA	NA	NA	NA	NA	NA	AC
R	l	Brain	RB	2356	C	0.045	6477	308	T	Germline	rRNA	rRNA	AG	1.77E-05	1.77E-05	0.000394166	0.000394166	NA	NA	NA	NA	NA	NA	NA	CT
R	l	Brain	RB	2424	C	0.007564	6840	53	T	Germline	rRNA	rRNA	AG	2.98E-06	2.98E-06	0.000394166	0.000394166	NA	NA	NA	NA	NA	NA	NA	CT
R	l	Brain	RB	2504	T	0.024	6693	170	C	Germline	rRNA	rRNA	GG	9.46E-06	9.46E-06	0.000394166	0.000394166	NA	NA	NA	NA	NA	NA	NA	CC
R	l	Brain	RB	2525	C	0.008348	6849	58	T	Germline	rRNA	rRNA	GA	3.29E-06	3.29E-06	0.000394166	0.000394166	NA	NA	NA	NA	NA	NA	NA	TC
R	l	Brain	RB	2648	A	0.005422	6859	40	T	Somatic	rRNA	rRNA	TC	2.14E-06	2.14E-06	0.000394166	0.000394166	NA	NA	NA	NA	NA	NA	NA	GA
R	l	Brain	RB	2652	A	0.009274	6850	63	T	Somatic	rRNA	rRNA	TC	3.66E-06	3.66E-06	0.000394166	0.000394166	NA	NA	NA	NA	NA	NA	NA	GA
R	l	Brain	RB	2674	T	0.005578	6832	42	C	Somatic	rRNA	rRNA	GT	2.20E-06	2.20E-06	0.000394166	0.000394166	NA	NA	NA	NA	NA	NA	NA	AC
R	l	Liver	RL	1302	T	0.021	1421	31	C	Somatic	rRNA	rRNA	CT	8.28E-06	8.28E-06	0.000394166	0.000394166	NA	NA	NA	NA	NA	NA	NA	AG
R	l	Liver	RL	1334	G	0.008419	1442	12	A	Somatic	rRNA	rRNA	CA	3.32E-06	3.32E-06	0.000394166	0.000394166	NA	NA	NA	NA	NA	NA	NA	TG
R	l	Liver	RL	1377	G	0.016	1380	25	A	Germline	rRNA	rRNA	CT	6.31E-06	6.31E-06	0.000394166	0.000394166	NA	NA	NA	NA	NA	NA	NA	AG
R	l	Liver	RL	1450	A	0.008589	1189	11	T	Somatic	rRNA	rRNA	TC	3.39E-06	3.39E-06	0.000394166	0.000394166	NA	NA	NA	NA	NA	NA	NA	GA
R	l	Liver	RL	1450	A	0.088	1189	116	G	Somatic	rRNA	rRNA	TC	3.47E-05	3.47E-05	0.000394166	0.000394166	NA	NA	NA	NA	NA	NA	NA	GA
R	l	Liver	RL	1618	G	0.004685	1521	10	A	Somatic	rRNA	rRNA	AC	1.85E-06	1.85E-06	0.000394166	0.000394166	NA	NA	NA	NA	NA	NA	NA	GT
R	l	Liver	RL	1969	T	0.013	1515	20	C	Germline	rRNA	rRNA	TA	5.12E-06	5.12E-06	0.000394166	0.000394166	NA	NA	NA	NA	NA	NA	NA	TA
R	l	Liver	RL	2003	C	0.019	1513	28	T	Somatic	rRNA	rRNA	AG	7.49E-06	7.49E-06	0.000394166	0.000394166	NA	NA	NA	NA	NA	NA	NA	CT
R	l	Liver	RL	2092	G	0.011	1589	17	A	Somatic	rRNA	rRNA	TT	4.34E-06	4.34E-06	0.000394166	0.000394166	NA	NA	NA	NA	NA	NA	NA	AA
R	l	Liver	RL	2155	C	0.017	1521	28	T	Somatic	rRNA	rRNA	AG	6.70E-06	6.70E-06	0.000394166	0.000394166	NA	NA	NA	NA	NA	NA	NA	CT
R	l	Liver	RL	2175	T	0.046	1481	72	A	Germline	rRNA	rRNA	TA	1.81E-05	1.81E-05	0.000394166	0.000394166	NA	NA	NA	NA	NA	NA	NA	TA
R	l	Liver	RL	2287	A	0.012	1621	21	G	Germline	rRNA	rRNA	GT	4.73E-06	4.73E-06	0.000394166	0.000394166	NA	NA	NA	NA	NA	NA	NA	AC
R	l	Liver	RL	2356	C	0.026	1575	41	T	Germline	rRNA	rRNA	AG	1.02E-05	1.02E-05	0.000394166	0.000394166	NA	NA	NA	NA	NA	NA	NA	CT
R	l	Liver	RL	2403	C	0.007861	1635	14	T	Somatic	rRNA	rRNA	TA	3.10E-06	3.10E-06	0.000394166	0.000394166	NA	NA	NA	NA	NA	NA	NA	TA
R	l	Liver	RL	2409	G	0.00621	1626	11	A	Somatic	rRNA	rRNA	CA	2.45E-06	2.45E-06	0.000394166	0.000394166	NA	NA	NA	NA	NA	NA	NA	TG
R	l	Liver	RL	2424	C	0.00616	1607	11	A	Somatic	rRNA	rRNA	AG	2.43E-06	2.43E-06	0.000394166	0.000394166	NA	NA	NA	NA	NA	NA	NA	CT
R	l	Liver	RL	2424	C	0.02	1607	31	T	Germline	rRNA	rRNA	AG	7.88E-06	7.88E-06	0.000394166	0.000394166	NA	NA	NA	NA	NA	NA	NA	CT
R	l	Liver	RL	2477	C	0.006129	1656	11	T	Somatic	rRNA	rRNA	TG	2.42E-06	2.42E-06	0.000394166	0.000394166	NA	NA	NA	NA	NA	NA	NA	CA
R	l	Liver	RL	2504	T	0.018	1606	28	C	Germline	rRNA	rRNA	GG	7.09E-06	7.09E-06	0.000394166	0.000394166	NA	NA	NA	NA	NA	NA	NA	CC
R	l	Liver	RL	2525	C	0.006732	1608	11	T	Germline	rRNA	rRNA	GA	2.65E-06	2.65E-06	0.000394166	0.000394166	NA	NA	NA	NA	NA	NA	NA	TC
R	l	Liver	RL	2605	C	0.013	1614	21	T	Somatic	rRNA	rRNA	GG	5.12E-06	5.12E-06	0.000394166	0.000394166	NA	NA	NA	NA	NA	NA	NA	CC
R	l	Liver	RL	2649	C	0.009126	1664	16	T	Somatic	rRNA	rRNA	AG	3.60E-06	3.60E-06	0.000394166	0.000394166	NA	NA	NA	NA	NA	NA	NA	CT
U	m	Brain	UB	1116	C	0.032	4663	160	T	Germline	rRNA	rRNA	AA	1.26E-05	1.26E-05	0.000394166	0.000394166	NA	NA	NA	NA	NA	NA	NA	TT
U	m	Brain	UB	1130	T	0.006267	4788	33	C	Somatic	rRNA	rRNA	AA	2.47E-06	2.47E-06	0.000394166	0.000394166	NA	NA	NA	NA	NA	NA	NA	TT
U	m	Brain	UB	1155	A	0.008518	4842	42	G	Germline	rRNA	rRNA	TT	3.36E-06	3.36E-06	0.000394166	0.000394166	NA	NA	NA	NA	NA	NA	NA	AA
U	m	Brain	UB	1185	C	0.011	4752	52	T	Germline	rRNA	rRNA	TG	4.34E-06	4.34E-06	0.000394166	0.000394166	NA	NA	NA	NA	NA	NA	NA	CA
U	m	Brain	UB	1211	T	0.004304	4678	23	A	Somatic	rRNA	rRNA	GA	1.70E-06	1.70E-06	0.000394166	0.000394166	NA	NA	NA	NA	NA	NA	NA	TC
U	m	Brain	UB	1288	A	0.005493	4918	32	G	Germline	rRNA	rRNA	AC	2.17E-06	2.17E-06	0.000394166	0.000394166	NA	NA	NA	NA	NA	NA	NA	GT
U	m	Brain	UB	1427	A	0.048	4474	232	G	Germline	rRNA	rRNA	TA	1.89E-05	1.89E-05	0.000394166	0.000394166	NA	NA	NA	NA	NA	NA	NA	TA
U	m	Brain	UB	1447	G	0.00467	4518	23	A	Somatic	rRNA	rRNA	GT	1.84E-06	1.84E-06	0.000394166	0.000394166	NA	NA	NA	NA	NA	NA	NA	AC
U	m	Brain	UB	1450	A	0.049	3849	220	T	Germline	rRNA	rRNA	TC	1.93E-05	1.93E-05	0.000394166	0.000394166	NA	NA	NA	NA	NA	NA	NA	GA
U	m	Brain	UB	1450	A	0.088	3849	405	G	Germline	rRNA	rRNA	TC	3.47E-05	3.47E-05	0.000394166	0.000394166	NA	NA	NA	NA	NA	NA	NA	GA
U	m	Brain	UB	1537	G	0.046	4764	244	C	Germline	rRNA	rRNA	GA	1.81E-05	1.81E-05	0.000394166	0.000394166	NA	NA	NA	NA	NA	NA	NA	TC
U	m	Brain	UB	1676	A	0.005973	5311	34	T	Somatic	rRNA	rRNA	TC	2.35E-06	2.35E-06	0.000394166	0.000394166	NA	NA	NA	NA	NA	NA	NA	GA
U	m	Brain	UB	1725	G	0.021	5213	114	A	Germline	rRNA	rRNA	TC	8.28E-06	8.28E-06	0.000394166	0.000394166	NA	NA	NA	NA	NA	NA	NA	GA
U	m	Brain	UB	1747	C	0.00866	5188	48	T	Germline	rRNA	rRNA	AA	3.41E-06	3.41E-06	0.000394166	0.000394166	NA	NA	NA	NA	NA	NA	NA	TT
U	m	Brain	UB	1764	C	0.004508	5224	26	T	Somatic	rRNA	rRNA	CA	1.78E-06	1.78E-06	0.000394166	0.000394166	NA	NA	NA	NA	NA	NA	NA	TG
U	m	Brain	UB	1786	C	0.005386	5239	29	T	Somatic	rRNA	rRNA	TG	2.12E-06	2.12E-06	0.000394166	0.000394166	NA	NA	NA	NA	NA	NA	NA	CA
U	m	Brain	UB	1815	T	0.058	4842	302	A	Germline	rRNA	rRNA	AA	2.29E-05	2.29E-05	0.000394166	0.000394166	NA	NA	NA	NA	NA	NA	NA	TT
U	m	Brain	UB	1861	A	0.018	5001	92	T	Germline	rRNA	rRNA	TA	7.09E-06	7.09E-06	0.000394166	0.000394166	NA	NA	NA	NA	NA	NA	NA	TA
U	m	Brain	UB	1924	A	0.011	5232	62	G	Germline	rRNA	rRNA	AC	4.34E-06	4.34E-06	0.000394166	0.000394166	NA	NA	NA	NA	NA	NA	NA	GT
U	m	Brain	UB	1928	C	0.011	5290	62	A	Somatic	rRNA	rRNA	CG	4.34E-06	4.34E-06	0.000394166	0.000394166	NA	NA	NA	NA	NA	NA	NA	CG
U	m	Brain	UB	1971	G	0.019	5132	101	A	Germline	rRNA	rRNA	AA	7.49E-06	7.49E-06	0.000394166	0.000394166	NA	NA	NA	NA	NA	NA	NA	TT
U	m	Brain	UB	2061	C	0.01	5238	57	T	Somatic	rRNA	rRNA	AT	3.94E-06	3.94E-06	0.000394166	0.000394166	NA	NA	NA	NA	NA	NA	NA	AT
U	m	Brain	UB	2064	G	0.008101	5232	43	A	Somatic	rRNA	rRNA	AC	3.19E-06	3.19E-06	0.000394166	0.000394166	NA	NA	NA	NA	NA	NA	NA	GT
U	m	Brain	UB	2092	G	0.006031	5175	35	A	Germline	rRNA	rRNA	TT	2.38E-06	2.38E-06	0.000394166	0.000394166	NA	NA	NA	NA	NA	NA	NA	AA
U	m	Brain	UB	2150	T	0.022	5120	115	C	Germline	rRNA	rRNA	AA	8.67E-06	8.67E-06	0.000394166	0.000394166	NA	NA	NA	NA	NA	NA	NA	TT
U	m	Brain	UB	2378	A	0.004515	5191	27	T	Somatic	rRNA	rRNA	TA	1.78E-06	1.78E-06	0.000394166	0.000394166	NA	NA	NA	NA	NA	NA	NA	TA
U	m	Brain	UB	2409	G	0.015	5192	85	A	Germline	rRNA	rRNA	CA	5.91E-06	5.91E-06	0.000394166	0.000394166	NA	NA	NA	NA	NA	NA	NA	TG
U	m	Brain	UB	2423	A	0.001527	5219	10	G	Somatic	rRNA	rRNA	TC	6.02E-07	6.02E-07	0.000394166	0.000394166	NA	NA	NA	NA	NA	NA	NA	GA
U	m	Brain	UB	2423	A	0.006545	5219	36	T	Somatic	rRNA	rRNA	TC	2.58E-06	2.58E-06	0.000394166	0.000394166	NA	NA	NA	NA	NA	NA	NA	GA
U	m	Brain	UB	2424	C	0.008686	5238	47	T	Germline	rRNA	rRNA	AG	3.42E-06	3.42E-06	0.000394166	0.000394166	NA	NA	NA	NA	NA	NA	NA	CT
U	m	Brain	UB	2503	G	0.012	5026	66	A	Germline	rRNA	rRNA	CT	4.73E-06	4.73E-06	0.000394166	0.000394166	NA	NA	NA	NA	NA	NA	NA	AG
U	m	Brain	UB	2548	T	0.04	4767	205	C	Germline	rRNA	rRNA	AT	1.58E-05	1.58E-05	0.000394166	0.000394166	NA	NA	NA	NA	NA	NA	NA	AT
U	m	Brain	UB	2561	C	0.00502	4945	29	T	Somatic	rRNA	rRNA	CC	1.98E-06	1.98E-06	0.000394166	0.000394166	NA	NA	NA	NA	NA	NA	NA	GG
U	m	Brain	UB	2594	T	0.00541	5020	29	C	Germline	rRNA	rRNA	CT	2.13E-06	2.13E-06	0.000394166	0.000394166	NA	NA	NA	NA	NA	NA	NA	AG
U	m	Brain	UB	2649	C	0.028	5023	148	T	Somatic	rRNA	rRNA	AG	1.10E-05	1.10E-05	0.000394166	0.000394166	NA	NA	NA	NA	NA	NA	NA	CT
U	m	Brain	UB	2652	A	0.004854	5134	28	T	Germline	rRNA	rRNA	TC	1.91E-06	1.91E-06	0.000394166	0.000394166	NA	NA	NA	NA	NA	NA	NA	GA
U	m	Brain	UB	2655	C	0.096	4675	515	T	Germline	rRNA	rRNA	AC	3.78E-05	3.78E-05	0.000394166	0.000394166	NA	NA	NA	NA	NA	NA	NA	GT
U	m	Liver	UL	1100	C	0.007396	3596	27	T	Somatic	rRNA	rRNA	TC	2.92E-06	2.92E-06	0.000394166	0.000394166	NA	NA	NA	NA	NA	NA	NA	GA
U	m	Liver	UL	1115	A	0.009771	3621	39	G	Somatic	rRNA	rRNA	TC	3.85E-06	3.85E-06	0.000394166	0.000394166	NA	NA	NA	NA	NA	NA	NA	GA
U	m	Liver	UL	1116	C	0.037	3526	140	T	Germline	rRNA	rRNA	AA	1.46E-05	1.46E-05	0.000394166	0.000394166	NA	NA	NA	NA	NA	NA	NA	TT
U	m	Liver	UL	1155	A	0.01	3657	39	G	Germline	rRNA	rRNA	TT	3.94E-06	3.94E-06	0.000394166	0.000394166	NA	NA	NA	NA	NA	NA	NA	AA
U	m	Liver	UL	1185	C	0.008283	3614	35	T	Germline	rRNA	rRNA	TG	3.26E-06	3.26E-06	0.000394166	0.000394166	NA	NA	NA	NA	NA	NA	NA	CA
U	m	Liver	UL	1215	G	0.005822	3537	23	A	Somatic	rRNA	rRNA	CC	2.29E-06	2.29E-06	0.000394166	0.000394166	NA	NA	NA	NA	NA	NA	NA	GG
U	m	Liver	UL	1231	A	0.006199	3545	24	G	Somatic	rRNA	rRNA	AG	2.44E-06	2.44E-06	0.000394166	0.000394166	NA	NA	NA	NA	NA	NA	NA	CT
U	m	Liver	UL	1288	A	0.005621	3587	21	G	Germline	rRNA	rRNA	AC	2.22E-06	2.22E-06	0.000394166	0.000394166	NA	NA	NA	NA	NA	NA	NA	GT
U	m	Liver	UL	1334	G	0.007525	3551	31	A	Somatic	rRNA	rRNA	CA	2.97E-06	2.97E-06	0.000394166	0.000394166	NA	NA	NA	NA	NA	NA	NA	TG
U	m	Liver	UL	1377	G	0.007178	3524	26	A	Somatic	rRNA	rRNA	CT	2.83E-06	2.83E-06	0.000394166	0.000394166	NA	NA	NA	NA	NA	NA	NA	AG
U	m	Liver	UL	1383	G	0.014	3468	55	A	Somatic	rRNA	rRNA	TT	5.52E-06	5.52E-06	0.000394166	0.000394166	NA	NA	NA	NA	NA	NA	NA	AA
U	m	Liver	UL	1400	A	0.004849	3345	19	G	Somatic	rRNA	rRNA	AG	1.91E-06	1.91E-06	0.000394166	0.000394166	NA	NA	NA	NA	NA	NA	NA	CT
U	m	Liver	UL	1409	G	0.005381	3299	18	A	Somatic	rRNA	rRNA	AG	2.12E-06	2.12E-06	0.000394166	0.000394166	NA	NA	NA	NA	NA	NA	NA	CT
U	m	Liver	UL	1427	A	0.058	3083	188	G	Germline	rRNA	rRNA	TA	2.29E-05	2.29E-05	0.000394166	0.000394166	NA	NA	NA	NA	NA	NA	NA	TA
U	m	Liver	UL	1450	A	0.053	2763	176	T	Germline	rRNA	rRNA	TC	2.09E-05	2.09E-05	0.000394166	0.000394166	NA	NA	NA	NA	NA	NA	NA	GA
U	m	Liver	UL	1450	A	0.084	2763	277	G	Germline	rRNA	rRNA	TC	3.31E-05	3.31E-05	0.000394166	0.000394166	NA	NA	NA	NA	NA	NA	NA	GA
U	m	Liver	UL	1537	G	0.002423	3528	13	A	Somatic	rRNA	rRNA	GA	9.55E-07	9.55E-07	0.000394166	0.000394166	NA	NA	NA	NA	NA	NA	NA	TC
U	m	Liver	UL	1537	G	0.032	3528	123	C	Germline	rRNA	rRNA	GA	1.26E-05	1.26E-05	0.000394166	0.000394166	NA	NA	NA	NA	NA	NA	NA	TC
U	m	Liver	UL	1561	A	0.003947	3673	23	C	Somatic	rRNA	rRNA	AC	1.56E-06	1.56E-06	0.000394166	0.000394166	NA	NA	NA	NA	NA	NA	NA	GT
U	m	Liver	UL	1725	G	0.017	3945	67	A	Germline	rRNA	rRNA	TC	6.70E-06	6.70E-06	0.000394166	0.000394166	NA	NA	NA	NA	NA	NA	NA	GA
U	m	Liver	UL	1747	C	0.006561	3993	27	T	Germline	rRNA	rRNA	AA	2.59E-06	2.59E-06	0.000394166	0.000394166	NA	NA	NA	NA	NA	NA	NA	TT
U	m	Liver	UL	1815	T	0.048	3734	188	A	Germline	rRNA	rRNA	AA	1.89E-05	1.89E-05	0.000394166	0.000394166	NA	NA	NA	NA	NA	NA	NA	TT
U	m	Liver	UL	1861	A	0.017	3785	66	T	Germline	rRNA	rRNA	TA	6.70E-06	6.70E-06	0.000394166	0.000394166	NA	NA	NA	NA	NA	NA	NA	TA
U	m	Liver	UL	1924	A	0.011	3767	50	G	Germline	rRNA	rRNA	AC	4.34E-06	4.34E-06	0.000394166	0.000394166	NA	NA	NA	NA	NA	NA	NA	GT
U	m	Liver	UL	1929	G	0.012	3728	46	A	Somatic	rRNA	rRNA	CC	4.73E-06	4.73E-06	0.000394166	0.000394166	NA	NA	NA	NA	NA	NA	NA	GG
U	m	Liver	UL	1971	G	0.009371	3788	41	A	Germline	rRNA	rRNA	AA	3.69E-06	3.69E-06	0.000394166	0.000394166	NA	NA	NA	NA	NA	NA	NA	TT
U	m	Liver	UL	2003	C	0.017	3741	63	T	Somatic	rRNA	rRNA	AG	6.70E-06	6.70E-06	0.000394166	0.000394166	NA	NA	NA	NA	NA	NA	NA	CT
U	m	Liver	UL	2062	T	0.006142	3952	25	C	Somatic	rRNA	rRNA	CA	2.42E-06	2.42E-06	0.000394166	0.000394166	NA	NA	NA	NA	NA	NA	NA	TG
U	m	Liver	UL	2092	G	0.008367	4088	37	A	Germline	rRNA	rRNA	TT	3.30E-06	3.30E-06	0.000394166	0.000394166	NA	NA	NA	NA	NA	NA	NA	AA
U	m	Liver	UL	2150	T	0.016	4009	63	C	Germline	rRNA	rRNA	AA	6.31E-06	6.31E-06	0.000394166	0.000394166	NA	NA	NA	NA	NA	NA	NA	TT
U	m	Liver	UL	2155	C	0.002482	4031	11	A	Somatic	rRNA	rRNA	AG	9.78E-07	9.78E-07	0.000394166	0.000394166	NA	NA	NA	NA	NA	NA	NA	CT
U	m	Liver	UL	2155	C	0.012	4031	50	T	Somatic	rRNA	rRNA	AG	4.73E-06	4.73E-06	0.000394166	0.000394166	NA	NA	NA	NA	NA	NA	NA	CT
U	m	Liver	UL	2257	G	0.001644	3901	7	T	Somatic	rRNA	rRNA	TA	6.48E-07	6.48E-07	0.000394166	0.000394166	NA	NA	NA	NA	NA	NA	NA	TA
U	m	Liver	UL	2257	G	0.007013	3901	29	A	Somatic	rRNA	rRNA	TA	2.76E-06	2.76E-06	0.000394166	0.000394166	NA	NA	NA	NA	NA	NA	NA	TA
U	m	Liver	UL	2292	A	0.006532	4049	25	T	Somatic	rRNA	rRNA	TA	2.57E-06	2.57E-06	0.000394166	0.000394166	NA	NA	NA	NA	NA	NA	NA	TA
U	m	Liver	UL	2377	T	0.109	3620	453	C	Somatic	rRNA	rRNA	AA	4.30E-05	4.30E-05	0.000394166	0.000394166	NA	NA	NA	NA	NA	NA	NA	TT
U	m	Liver	UL	2409	G	0.014	4027	60	A	Germline	rRNA	rRNA	CA	5.52E-06	5.52E-06	0.000394166	0.000394166	NA	NA	NA	NA	NA	NA	NA	TG
U	m	Liver	UL	2424	C	0.03	3960	127	T	Germline	rRNA	rRNA	AG	1.18E-05	1.18E-05	0.000394166	0.000394166	NA	NA	NA	NA	NA	NA	NA	CT
U	m	Liver	UL	2424	C	0.003192	3960	16	A	Somatic	rRNA	rRNA	AG	1.26E-06	1.26E-06	0.000394166	0.000394166	NA	NA	NA	NA	NA	NA	NA	CT
U	m	Liver	UL	2446	C	0.00464	4072	21	T	Somatic	rRNA	rRNA	AA	1.83E-06	1.83E-06	0.000394166	0.000394166	NA	NA	NA	NA	NA	NA	NA	TT
U	m	Liver	UL	2503	G	0.029	3912	123	A	Germline	rRNA	rRNA	CT	1.14E-05	1.14E-05	0.000394166	0.000394166	NA	NA	NA	NA	NA	NA	NA	AG
U	m	Liver	UL	2548	T	0.039	3833	160	C	Germline	rRNA	rRNA	AT	1.54E-05	1.54E-05	0.000394166	0.000394166	NA	NA	NA	NA	NA	NA	NA	AT
U	m	Liver	UL	2586	G	0.004775	3971	21	A	Somatic	rRNA	rRNA	AA	1.88E-06	1.88E-06	0.000394166	0.000394166	NA	NA	NA	NA	NA	NA	NA	TT
U	m	Liver	UL	2594	T	0.005755	3948	24	C	Germline	rRNA	rRNA	CT	2.27E-06	2.27E-06	0.000394166	0.000394166	NA	NA	NA	NA	NA	NA	NA	AG
U	m	Liver	UL	2605	C	0.012	3973	48	T	Somatic	rRNA	rRNA	GG	4.73E-06	4.73E-06	0.000394166	0.000394166	NA	NA	NA	NA	NA	NA	NA	CC
U	m	Liver	UL	2646	A	0.00614	4116	30	T	Somatic	rRNA	rRNA	TT	2.42E-06	2.42E-06	0.000394166	0.000394166	NA	NA	NA	NA	NA	NA	NA	AA
U	m	Liver	UL	2648	A	0.009678	4076	41	T	Somatic	rRNA	rRNA	TC	3.81E-06	3.81E-06	0.000394166	0.000394166	NA	NA	NA	NA	NA	NA	NA	GA
U	m	Liver	UL	2652	A	0.009455	4091	43	T	Germline	rRNA	rRNA	TC	3.73E-06	3.73E-06	0.000394166	0.000394166	NA	NA	NA	NA	NA	NA	NA	GA
U	m	Liver	UL	2655	C	0.079	3795	336	T	Germline	rRNA	rRNA	AC	3.11E-05	3.11E-05	0.000394166	0.000394166	NA	NA	NA	NA	NA	NA	NA	GT
V	n	Brain	VB	1427	A	0.084	5937	546	G	Germline	rRNA	rRNA	TA	3.31E-05	3.31E-05	0.000394166	0.000394166	NA	NA	NA	NA	NA	NA	NA	TA
V	n	Brain	VB	1450	A	0.076	6020	513	T	Germline	rRNA	rRNA	TC	3.00E-05	3.00E-05	0.000394166	0.000394166	NA	NA	NA	NA	NA	NA	NA	GA
V	n	Brain	VB	1534	A	0.006619	6522	47	G	Somatic	rRNA	rRNA	GG	2.61E-06	2.61E-06	0.000394166	0.000394166	NA	NA	NA	NA	NA	NA	NA	CC
V	n	Brain	VB	1682	A	0.00374	6779	33	G	Somatic	rRNA	rRNA	AC	1.47E-06	1.47E-06	0.000394166	0.000394166	NA	NA	NA	NA	NA	NA	NA	GT
V	n	Brain	VB	1758	A	0.006483	6844	51	G	Somatic	rRNA	rRNA	AT	2.56E-06	2.56E-06	0.000394166	0.000394166	NA	NA	NA	NA	NA	NA	NA	AT
V	n	Brain	VB	2377	T	0.009908	6656	70	C	Germline	rRNA	rRNA	AA	3.91E-06	3.91E-06	0.000394166	0.000394166	NA	NA	NA	NA	NA	NA	NA	TT
V	n	Brain	VB	2424	C	0.008805	6772	60	T	Germline	rRNA	rRNA	AG	3.47E-06	3.47E-06	0.000394166	0.000394166	NA	NA	NA	NA	NA	NA	NA	CT
V	n	Brain	VB	2611	C	0.058	6403	396	T	Germline	rRNA	rRNA	TA	2.29E-05	2.29E-05	0.000394166	0.000394166	NA	NA	NA	NA	NA	NA	NA	TA
V	n	Brain	VB	2648	A	0.005414	6746	38	T	Germline	rRNA	rRNA	TC	2.13E-06	2.13E-06	0.000394166	0.000394166	NA	NA	NA	NA	NA	NA	NA	GA
V	n	Brain	VB	2652	A	0.006347	6747	43	T	Somatic	rRNA	rRNA	TC	2.50E-06	2.50E-06	0.000394166	0.000394166	NA	NA	NA	NA	NA	NA	NA	GA
V	n	Liver	VL	1105	C	0.004126	2028	15	A	Somatic	rRNA	rRNA	GC	1.63E-06	1.63E-06	0.000394166	0.000394166	NA	NA	NA	NA	NA	NA	NA	GC
V	n	Liver	VL	1369	A	0.006537	2114	15	G	Somatic	rRNA	rRNA	AT	2.58E-06	2.58E-06	0.000394166	0.000394166	NA	NA	NA	NA	NA	NA	NA	AT
V	n	Liver	VL	1377	G	0.014	2094	30	A	Somatic	rRNA	rRNA	CT	5.52E-06	5.52E-06	0.000394166	0.000394166	NA	NA	NA	NA	NA	NA	NA	AG
V	n	Liver	VL	1427	A	0.059	1784	117	G	Germline	rRNA	rRNA	TA	2.33E-05	2.33E-05	0.000394166	0.000394166	NA	NA	NA	NA	NA	NA	NA	TA
V	n	Liver	VL	1450	A	0.06	1707	116	T	Germline	rRNA	rRNA	TC	2.36E-05	2.36E-05	0.000394166	0.000394166	NA	NA	NA	NA	NA	NA	NA	GA
V	n	Liver	VL	1450	A	0.00866	1707	16	G	Somatic	rRNA	rRNA	TC	3.41E-06	3.41E-06	0.000394166	0.000394166	NA	NA	NA	NA	NA	NA	NA	GA
V	n	Liver	VL	1539	C	0.006663	2158	15	T	Somatic	rRNA	rRNA	AA	2.63E-06	2.63E-06	0.000394166	0.000394166	NA	NA	NA	NA	NA	NA	NA	TT
V	n	Liver	VL	1635	C	0.006746	2370	18	T	Somatic	rRNA	rRNA	GG	2.66E-06	2.66E-06	0.000394166	0.000394166	NA	NA	NA	NA	NA	NA	NA	CC
V	n	Liver	VL	1929	G	0.009622	2332	22	A	Somatic	rRNA	rRNA	CC	3.79E-06	3.79E-06	0.000394166	0.000394166	NA	NA	NA	NA	NA	NA	NA	GG
V	n	Liver	VL	2003	C	0.006661	2247	15	A	Somatic	rRNA	rRNA	AG	2.63E-06	2.63E-06	0.000394166	0.000394166	NA	NA	NA	NA	NA	NA	NA	CT
V	n	Liver	VL	2003	C	0.009139	2247	21	T	Somatic	rRNA	rRNA	AG	3.60E-06	3.60E-06	0.000394166	0.000394166	NA	NA	NA	NA	NA	NA	NA	CT
V	n	Liver	VL	2079	C	0.011	2323	26	T	Somatic	rRNA	rRNA	AG	4.34E-06	4.34E-06	0.000394166	0.000394166	NA	NA	NA	NA	NA	NA	NA	CT
V	n	Liver	VL	2155	C	0.019	2412	46	T	Somatic	rRNA	rRNA	AG	7.49E-06	7.49E-06	0.000394166	0.000394166	NA	NA	NA	NA	NA	NA	NA	CT
V	n	Liver	VL	2377	T	0.013	2444	35	C	Germline	rRNA	rRNA	AA	5.12E-06	5.12E-06	0.000394166	0.000394166	NA	NA	NA	NA	NA	NA	NA	TT
V	n	Liver	VL	2377	T	0.002815	2444	6	A	Somatic	rRNA	rRNA	AA	1.11E-06	1.11E-06	0.000394166	0.000394166	NA	NA	NA	NA	NA	NA	NA	TT
V	n	Liver	VL	2424	C	0.003176	2450	9	A	Somatic	rRNA	rRNA	AG	1.25E-06	1.25E-06	0.000394166	0.000394166	NA	NA	NA	NA	NA	NA	NA	CT
V	n	Liver	VL	2424	C	0.025	2450	64	T	Germline	rRNA	rRNA	AG	9.85E-06	9.85E-06	0.000394166	0.000394166	NA	NA	NA	NA	NA	NA	NA	CT
V	n	Liver	VL	2536	G	0.006102	2315	18	A	Somatic	rRNA	rRNA	CG	2.41E-06	2.41E-06	0.000394166	0.000394166	NA	NA	NA	NA	NA	NA	NA	CG
V	n	Liver	VL	2591	A	0.006314	2343	15	C	Somatic	rRNA	rRNA	CC	2.49E-06	2.49E-06	0.000394166	0.000394166	NA	NA	NA	NA	NA	NA	NA	GG
V	n	Liver	VL	2605	C	0.003649	2378	14	A	Somatic	rRNA	rRNA	GG	1.44E-06	1.44E-06	0.000394166	0.000394166	NA	NA	NA	NA	NA	NA	NA	CC
V	n	Liver	VL	2605	C	0.008014	2378	21	T	Somatic	rRNA	rRNA	GG	3.16E-06	3.16E-06	0.000394166	0.000394166	NA	NA	NA	NA	NA	NA	NA	CC
V	n	Liver	VL	2611	C	0.048	2302	116	T	Germline	rRNA	rRNA	TA	1.89E-05	1.89E-05	0.000394166	0.000394166	NA	NA	NA	NA	NA	NA	NA	TA
V	n	Liver	VL	2648	A	0.006803	2463	17	T	Germline	rRNA	rRNA	TC	2.68E-06	2.68E-06	0.000394166	0.000394166	NA	NA	NA	NA	NA	NA	NA	GA
V	n	Liver	VL	2649	C	0.00321	2451	8	A	Somatic	rRNA	rRNA	AG	1.27E-06	1.27E-06	0.000394166	0.000394166	NA	NA	NA	NA	NA	NA	NA	CT
V	n	Liver	VL	2649	C	0.012	2451	30	T	Somatic	rRNA	rRNA	AG	4.73E-06	4.73E-06	0.000394166	0.000394166	NA	NA	NA	NA	NA	NA	NA	CT
11	a	Brain	11B	1245	T	0.001784	6486	16	C	Somatic	rRNA	rRNA	GA	7.03E-07	7.03E-07	0.000394166	0.000394166	NA	NA	NA	NA	NA	NA	NA	TC
11	a	Brain	11B	2627	T	0.001484	6523	16	C	Somatic	rRNA	rRNA	AA	5.85E-07	5.85E-07	0.000394166	0.000394166	NA	NA	NA	NA	NA	NA	NA	TT
12	b	Brain	12B	1418	G	0.001871	6211	14	A	Somatic	rRNA	rRNA	TA	7.37E-07	7.37E-07	0.000394166	0.000394166	NA	NA	NA	NA	NA	NA	NA	TA
15	c	Brain	15B	1342	A	0.001135	4430	8	G	Somatic	rRNA	rRNA	AC	4.47E-07	4.47E-07	0.000394166	0.000394166	NA	NA	NA	NA	NA	NA	NA	GT
15	c	Brain	15B	2258	A	0.002747	4669	12	T	Somatic	rRNA	rRNA	GC	1.08E-06	1.08E-06	0.000394166	0.000394166	NA	NA	NA	NA	NA	NA	NA	GC
22	d	Liver	22L	1262	T	0.002248	6452	18	C	Somatic	rRNA	rRNA	TA	8.86E-07	8.86E-07	0.000394166	0.000394166	NA	NA	NA	NA	NA	NA	NA	TA
22	d	Liver	22L	2269	T	0.005544	6125	41	A	Somatic	rRNA	rRNA	AA	2.19E-06	2.19E-06	0.000394166	0.000394166	NA	NA	NA	NA	NA	NA	NA	TT
23	e	Brain	23B	1778	T	0.001191	6459	14	C	Somatic	rRNA	rRNA	AA	4.69E-07	4.69E-07	0.000394166	0.000394166	NA	NA	NA	NA	NA	NA	NA	TT
23	e	Brain	23B	1901	T	0.001613	6464	14	C	Somatic	rRNA	rRNA	AA	6.36E-07	6.36E-07	0.000394166	0.000394166	NA	NA	NA	NA	NA	NA	NA	TT
23	e	Brain	23B	2302	T	0.00236	6522	17	C	Somatic	rRNA	rRNA	TA	9.30E-07	9.30E-07	0.000394166	0.000394166	NA	NA	NA	NA	NA	NA	NA	TA
C	g	Liver	CL	1342	A	0.001794	2207	7	C	Somatic	rRNA	rRNA	AC	7.07E-07	7.07E-07	0.000394166	0.000394166	NA	NA	NA	NA	NA	NA	NA	GT
C	g	Liver	CL	2269	T	0.014	2474	45	A	Somatic	rRNA	rRNA	AA	5.52E-06	5.52E-06	0.000394166	0.000394166	NA	NA	NA	NA	NA	NA	NA	TT
J	i	Brain	JB	2269	T	0.005456	6407	43	A	Germline	rRNA	rRNA	AA	2.15E-06	2.15E-06	0.000394166	0.000394166	NA	NA	NA	NA	NA	NA	NA	TT
J	i	Liver	JL	2269	T	0.006674	3833	44	A	Germline	rRNA	rRNA	AA	2.63E-06	2.63E-06	0.000394166	0.000394166	NA	NA	NA	NA	NA	NA	NA	TT
M	j	Brain	MB	2258	A	0.002528	6455	18	T	Somatic	rRNA	rRNA	GC	9.96E-07	9.96E-07	0.000394166	0.000394166	NA	NA	NA	NA	NA	NA	NA	GC
R	l	Brain	RB	1402	A	0.001799	6242	15	G	Somatic	rRNA	rRNA	GT	7.09E-07	7.09E-07	0.000394166	0.000394166	NA	NA	NA	NA	NA	NA	NA	AC
R	l	Brain	RB	2258	A	0.001665	6806	15	T	Somatic	rRNA	rRNA	GC	6.56E-07	6.56E-07	0.000394166	0.000394166	NA	NA	NA	NA	NA	NA	NA	GC
U	m	Brain	UB	2377	A	0.004351	4679	25	T	Somatic	rRNA	rRNA	AA	1.72E-06	1.72E-06	0.000394166	0.000394166	NA	NA	NA	NA	NA	NA	NA	TT
U	m	Liver	UL	1993	T	0.006429	3742	24	C	Somatic	rRNA	rRNA	CA	2.53E-06	2.53E-06	0.000394166	0.000394166	NA	NA	NA	NA	NA	NA	NA	TG
U	m	Liver	UL	2258	A	0.003989	3902	15	T	Somatic	rRNA	rRNA	GC	1.57E-06	1.57E-06	0.000394166	0.000394166	NA	NA	NA	NA	NA	NA	NA	GC
U	m	Liver	UL	2269	T	0.011	3792	52	A	Somatic	rRNA	rRNA	AA	4.34E-06	4.34E-06	0.000394166	0.000394166	NA	NA	NA	NA	NA	NA	NA	TT
U	m	Liver	UL	2649	G	0.00269	3986	12	A	Somatic	rRNA	rRNA	AG	1.06E-06	1.06E-06	0.000394166	0.000394166	NA	NA	NA	NA	NA	NA	NA	CT
U	m	Liver	UL	2649	C	0.008369	3986	35	A	Somatic	rRNA	rRNA	AG	3.30E-06	3.30E-06	0.000394166	0.000394166	NA	NA	NA	NA	NA	NA	NA	CT
V	n	Liver	VL	2269	T	0.012	2422	32	A	Somatic	rRNA	rRNA	AA	4.73E-06	4.73E-06	0.000394166	0.000394166	NA	NA	NA	NA	NA	NA	NA	TT
11	a	Liver	11L	2733	C	0.025	570	14	T	Somatic	tRNA	tRNA	TA	1.66E-05	1.66E-05	0.000665779	0.000665779	NA	NA	NA	NA	NA	NA	NA	TA
12	b	Brain	12B	2733	C	0.24	5173	1649	T	Germline	tRNA	tRNA	TA	0.000159787	0.000159787	0.000665779	0.000665779	NA	NA	NA	NA	NA	NA	NA	TA
12	b	Liver	12L	2733	C	0.29	3256	1339	T	Germline	tRNA	tRNA	TA	0.000193076	0.000193076	0.000665779	0.000665779	NA	NA	NA	NA	NA	NA	NA	TA
15	c	Brain	15B	2721	T	0.008678	4585	43	C	Somatic	tRNA	tRNA	GT	5.78E-06	5.78E-06	0.000665779	0.000665779	NA	NA	NA	NA	NA	NA	NA	AC
15	c	Brain	15B	2721	T	0.007578	4585	36	A	Somatic	tRNA	tRNA	GT	5.05E-06	5.05E-06	0.000665779	0.000665779	NA	NA	NA	NA	NA	NA	NA	AC
15	c	Brain	15B	2742	T	0.038	4437	186	G	Germline	tRNA	tRNA	CC	2.53E-05	2.53E-05	0.000665779	0.000665779	NA	NA	NA	NA	NA	NA	NA	GG
15	c	Liver	15L	2742	T	0.022	591	12	G	Germline	tRNA	tRNA	CC	1.46E-05	1.46E-05	0.000665779	0.000665779	NA	NA	NA	NA	NA	NA	NA	GG
22	d	Liver	22L	2681	G	0.005516	6488	38	A	Somatic	tRNA	tRNA	GG	3.67E-06	3.67E-06	0.000665779	0.000665779	NA	NA	NA	NA	NA	NA	NA	CC
22	d	Liver	22L	2720	G	0.005444	6530	39	A	Somatic	tRNA	tRNA	TT	3.62E-06	3.62E-06	0.000665779	0.000665779	NA	NA	NA	NA	NA	NA	NA	AA
22	d	Liver	22L	2733	C	0.005255	6455	38	T	Somatic	tRNA	tRNA	TA	3.50E-06	3.50E-06	0.000665779	0.000665779	NA	NA	NA	NA	NA	NA	NA	TA
23	e	Brain	23B	2721	T	0.005404	6755	42	A	Somatic	tRNA	tRNA	GT	3.60E-06	3.60E-06	0.000665779	0.000665779	NA	NA	NA	NA	NA	NA	NA	AC
23	e	Brain	23B	2723	C	0.006467	6749	46	T	Somatic	tRNA	tRNA	TC	4.31E-06	4.31E-06	0.000665779	0.000665779	NA	NA	NA	NA	NA	NA	NA	GA
23	e	Brain	23B	2733	C	0.01	6664	71	T	Germline	tRNA	tRNA	TA	6.66E-06	6.66E-06	0.000665779	0.000665779	NA	NA	NA	NA	NA	NA	NA	TA
23	e	Liver	23L	2720	G	0.019	974	18	A	Somatic	tRNA	tRNA	TT	1.26E-05	1.26E-05	0.000665779	0.000665779	NA	NA	NA	NA	NA	NA	NA	AA
23	e	Liver	23L	2733	C	0.016	993	18	T	Germline	tRNA	tRNA	TA	1.07E-05	1.07E-05	0.000665779	0.000665779	NA	NA	NA	NA	NA	NA	NA	TA
G	h	Liver	GL	2720	G	0.02	3439	74	A	Somatic	tRNA	tRNA	TT	1.33E-05	1.33E-05	0.000665779	0.000665779	NA	NA	NA	NA	NA	NA	NA	AA
G	h	Liver	GL	2723	C	0.00674	3509	26	T	Somatic	tRNA	tRNA	TC	4.49E-06	4.49E-06	0.000665779	0.000665779	NA	NA	NA	NA	NA	NA	NA	GA
J	i	Brain	JB	2725	C	0.011	6707	79	T	Germline	tRNA	tRNA	CA	7.32E-06	7.32E-06	0.000665779	0.000665779	NA	NA	NA	NA	NA	NA	NA	TG
J	i	Liver	JL	2720	G	0.00631	4111	28	A	Somatic	tRNA	tRNA	TT	4.20E-06	4.20E-06	0.000665779	0.000665779	NA	NA	NA	NA	NA	NA	NA	AA
J	i	Liver	JL	2725	C	0.009228	4091	39	T	Germline	tRNA	tRNA	CA	6.14E-06	6.14E-06	0.000665779	0.000665779	NA	NA	NA	NA	NA	NA	NA	TG
M	j	Brain	MB	2733	C	0.006383	6451	42	T	Somatic	tRNA	tRNA	TA	4.25E-06	4.25E-06	0.000665779	0.000665779	NA	NA	NA	NA	NA	NA	NA	TA
M	j	Liver	ML	2720	G	0.008462	4025	34	A	Somatic	tRNA	tRNA	TT	5.63E-06	5.63E-06	0.000665779	0.000665779	NA	NA	NA	NA	NA	NA	NA	AA
O	k	Brain	OB	2686	C	0.016	3503	58	T	Somatic	tRNA	tRNA	GA	1.07E-05	1.07E-05	0.000665779	0.000665779	NA	NA	NA	NA	NA	NA	NA	TC
O	k	Liver	OL	2731	T	0.00435	2351	14	C	Somatic	tRNA	tRNA	GT	2.90E-06	2.90E-06	0.000665779	0.000665779	NA	NA	NA	NA	NA	NA	NA	AC
U	m	Brain	UB	2720	G	0.274	3785	1445	A	Germline	tRNA	tRNA	TT	0.000182423	0.000182423	0.000665779	0.000665779	NA	NA	NA	NA	NA	NA	NA	AA
U	m	Liver	UL	2720	G	0.002294	3266	10	T	Somatic	tRNA	tRNA	TT	1.53E-06	1.53E-06	0.000665779	0.000665779	NA	NA	NA	NA	NA	NA	NA	AA
U	m	Liver	UL	2720	G	0.223	3266	934	A	Germline	tRNA	tRNA	TT	0.000148469	0.000148469	0.000665779	0.000665779	NA	NA	NA	NA	NA	NA	NA	AA
U	m	Liver	UL	2731	T	0.004941	4142	30	C	Somatic	tRNA	tRNA	GT	3.29E-06	3.29E-06	0.000665779	0.000665779	NA	NA	NA	NA	NA	NA	NA	AC
U	m	Liver	UL	2732	T	0.005649	4170	25	C	Somatic	tRNA	tRNA	TC	3.76E-06	3.76E-06	0.000665779	0.000665779	NA	NA	NA	NA	NA	NA	NA	GA
U	m	Liver	UL	2733	C	0.014	4139	60	T	Somatic	tRNA	tRNA	TA	9.32E-06	9.32E-06	0.000665779	0.000665779	NA	NA	NA	NA	NA	NA	NA	TA
11	a	Brain	11B	2774	A	0.005681	6642	45	T	Somatic	ND1	CDS	CC	5.94E-06	4.98E-07	0.001044932	8.77E-05	T	Hydrophilic	T	Hydrophilic	silent	NA	3	GG
11	a	Brain	11B	2795	C	0.023	6555	159	T	Somatic	ND1	CDS	TG	2.40E-05	2.02E-06	0.001044932	8.77E-05	I	Hydrophobic	I	Hydrophobic	silent	NA	3	CA
11	a	Brain	11B	2839	A	0.006216	6633	43	T	Somatic	ND1	CDS	TC	6.50E-06	5.45E-07	0.001044932	8.77E-05	Y	Hydrophobic	F	Hydrophobic	missense	conservative	2	GA
11	a	Brain	11B	2871	G	0.375	4139	2505	A	Germline	ND1	CDS	TG	0.00039185	3.29E-05	0.001044932	8.77E-05	G	Hydrophilic	S	Hydrophilic	missense	conservative	1	CA
11	a	Brain	11B	3013	C	0.03	6482	216	A	Germline	ND1	CDS	CC	3.13E-05	2.63E-06	0.001044932	8.77E-05	P	Hydrophobic	H	Basic	missense	radical	2	GG
11	a	Brain	11B	3076	C	0.026	6405	174	T	Germline	ND1	CDS	TT	2.72E-05	2.28E-06	0.001044932	8.77E-05	S	Hydrophilic	F	Hydrophobic	missense	radical	2	AA
11	a	Brain	11B	3091	A	0.006739	6490	46	T	Somatic	ND1	CDS	TC	7.04E-06	5.91E-07	0.001044932	8.77E-05	Y	Hydrophobic	F	Hydrophobic	missense	conservative	2	GA
11	a	Brain	11B	3166	C	0.015	6537	105	T	Germline	ND1	CDS	AA	1.57E-05	1.32E-06	0.001044932	8.77E-05	T	Hydrophilic	M	Hydrophobic	missense	radical	2	TT
11	a	Brain	11B	3226	C	0.012	6478	76	T	Germline	ND1	CDS	TC	1.25E-05	1.05E-06	0.001044932	8.77E-05	S	Hydrophilic	F	Hydrophobic	missense	radical	2	GA
11	a	Brain	11B	3229	A	0.02	6414	133	G	Somatic	ND1	CDS	TC	2.09E-05	1.75E-06	0.001044932	8.77E-05	Y	Hydrophobic	C	Hydrophilic	missense	radical	2	GA
11	a	Brain	11B	3313	C	0.008037	6599	57	T	Germline	ND1	CDS	TA	8.40E-06	7.05E-07	0.001044932	8.77E-05	S	Hydrophilic	L	Hydrophobic	missense	radical	2	TA
11	a	Brain	11B	3402	G	0.00789	6580	57	T	Somatic	ND1	CDS	CG	8.24E-06	6.92E-07	0.001044932	8.77E-05	G	Hydrophilic	C	Hydrophilic	missense	conservative	1	CG
11	a	Brain	11B	3512	C	0.051	6387	354	T	Germline	ND1	CDS	TT	5.33E-05	4.47E-06	0.001044932	8.77E-05	L	Hydrophobic	L	Hydrophobic	silent	NA	3	AA
11	a	Brain	11B	3570	C	0.005583	6565	42	T	Somatic	ND1	CDS	CG	5.83E-06	4.90E-07	0.001044932	8.77E-05	R	Basic	W	Hydrophobic	missense	radical	1	CG
11	a	Brain	11B	3606	A	0.279	4708	1825	T	Germline	ND1	CDS	TT	0.000291536	2.45E-05	0.001044932	8.77E-05	M	Hydrophobic	L	Hydrophobic	missense	conservative	1	AA
11	a	Brain	11B	3608	A	0.004751	6523	34	T	Somatic	ND1	CDS	TC	4.96E-06	4.17E-07	0.001044932	8.77E-05	M	Hydrophobic	I	Hydrophobic	missense	conservative	3	GA
11	a	Brain	11B	3640	C	0.006425	6493	47	T	Somatic	ND1	CDS	AA	6.71E-06	5.63E-07	0.001044932	8.77E-05	T	Hydrophilic	M	Hydrophobic	missense	radical	2	TT
11	a	Brain	11B	3691	T	0.001836	6394	22	C	Somatic	ND1	CDS	GA	1.92E-06	1.61E-07	0.001044932	8.77E-05	V	Hydrophobic	A	Hydrophobic	missense	conservative	2	TC
11	a	Brain	11B	3691	T	0.009437	6394	69	A	Somatic	ND1	CDS	GA	9.86E-06	8.28E-07	0.001044932	8.77E-05	V	Hydrophobic	E	Acidic	missense	radical	2	TC
11	a	Liver	11L	2769	C	0.007471	559	4	T	Somatic	ND1	CDS	CT	7.81E-06	6.55E-07	0.001044932	8.77E-05	L	Hydrophobic	L	Hydrophobic	silent	NA	1	AG
11	a	Liver	11L	2871	G	0.228	439	131	A	Germline	ND1	CDS	TG	0.000238245	2.00E-05	0.001044932	8.77E-05	G	Hydrophilic	S	Hydrophilic	missense	conservative	1	CA
11	a	Liver	11L	2974	C	0.011	563	7	T	Somatic	ND1	CDS	CT	1.15E-05	9.65E-07	0.001044932	8.77E-05	P	Hydrophobic	L	Hydrophobic	missense	conservative	2	AG
11	a	Liver	11L	3013	C	0.013	539	7	A	Germline	ND1	CDS	CC	1.36E-05	1.14E-06	0.001044932	8.77E-05	P	Hydrophobic	H	Basic	missense	radical	2	GG
11	a	Liver	11L	3025	C	0.009778	531	6	T	Somatic	ND1	CDS	CA	1.02E-05	8.57E-07	0.001044932	8.77E-05	P	Hydrophobic	L	Hydrophobic	missense	conservative	2	TG
11	a	Liver	11L	3056	T	0.012	533	6	C	Somatic	ND1	CDS	TT	1.25E-05	1.05E-06	0.001044932	8.77E-05	I	Hydrophobic	I	Hydrophobic	silent	NA	3	AA
11	a	Liver	11L	3076	C	0.005681	524	2	A	Somatic	ND1	CDS	TT	5.94E-06	4.98E-07	0.001044932	8.77E-05	S	Hydrophilic	Y	Hydrophobic	missense	radical	2	AA
11	a	Liver	11L	3076	C	0.029	524	14	T	Germline	ND1	CDS	TT	3.03E-05	2.54E-06	0.001044932	8.77E-05	S	Hydrophilic	F	Hydrophobic	missense	radical	2	AA
11	a	Liver	11L	3166	C	0.027	498	13	T	Germline	ND1	CDS	AA	2.82E-05	2.37E-06	0.001044932	8.77E-05	T	Hydrophilic	M	Hydrophobic	missense	radical	2	TT
11	a	Liver	11L	3226	C	0.012	512	7	T	Germline	ND1	CDS	TC	1.25E-05	1.05E-06	0.001044932	8.77E-05	S	Hydrophilic	F	Hydrophobic	missense	radical	2	GA
11	a	Liver	11L	3313	C	0.015	502	7	T	Germline	ND1	CDS	TA	1.57E-05	1.32E-06	0.001044932	8.77E-05	S	Hydrophilic	L	Hydrophobic	missense	radical	2	TA
11	a	Liver	11L	3345	G	0.021	491	12	A	Somatic	ND1	CDS	CA	2.19E-05	1.84E-06	0.001044932	8.77E-05	D	Acidic	N	Hydrophilic	missense	radical	1	TG
11	a	Liver	11L	3455	C	0.009455	504	4	A	Somatic	ND1	CDS	AG	9.88E-06	8.29E-07	0.001044932	8.77E-05	N	Hydrophilic	K	Basic	missense	radical	3	CT
11	a	Liver	11L	3455	C	0.024	504	14	T	Somatic	ND1	CDS	AG	2.51E-05	2.10E-06	0.001044932	8.77E-05	N	Hydrophilic	N	Hydrophilic	silent	NA	3	CT
11	a	Liver	11L	3512	C	0.039	514	20	T	Germline	ND1	CDS	TT	4.08E-05	3.42E-06	0.001044932	8.77E-05	L	Hydrophobic	L	Hydrophobic	silent	NA	3	AA
11	a	Liver	11L	3606	A	0.2	426	107	T	Germline	ND1	CDS	TT	0.000208986	1.75E-05	0.001044932	8.77E-05	M	Hydrophobic	L	Hydrophobic	missense	conservative	1	AA
11	a	Liver	11L	3685	C	0.009862	519	4	T	Somatic	ND1	CDS	GG	1.03E-05	8.65E-07	0.001044932	8.77E-05	A	Hydrophobic	V	Hydrophobic	missense	conservative	2	CC
12	b	Brain	12B	2774	A	0.0052	6684	39	T	Germline	ND1	CDS	CC	5.43E-06	4.56E-07	0.001044932	8.77E-05	T	Hydrophilic	T	Hydrophilic	silent	NA	3	GG
12	b	Brain	12B	2815	T	0.008514	6702	63	C	Somatic	ND1	CDS	TA	8.90E-06	7.47E-07	0.001044932	8.77E-05	L	Hydrophobic	S	Hydrophilic	missense	radical	2	TA
12	b	Brain	12B	2817	G	0.009448	6682	68	A	Germline	ND1	CDS	AT	9.87E-06	8.29E-07	0.001044932	8.77E-05	V	Hydrophobic	M	Hydrophobic	missense	conservative	1	AT
12	b	Brain	12B	2839	A	0.006295	6657	43	T	Somatic	ND1	CDS	TC	6.58E-06	5.52E-07	0.001044932	8.77E-05	Y	Hydrophobic	F	Hydrophobic	missense	conservative	2	GA
12	b	Brain	12B	2942	A	0.004884	6646	37	T	Somatic	ND1	CDS	TA	5.10E-06	4.28E-07	0.001044932	8.77E-05	L	Hydrophobic	F	Hydrophobic	missense	conservative	3	TA
12	b	Brain	12B	3026	A	0.007848	6730	60	T	Somatic	ND1	CDS	CC	8.20E-06	6.88E-07	0.001044932	8.77E-05	P	Hydrophobic	P	Hydrophobic	silent	NA	3	GG
12	b	Brain	12B	3091	A	0.006567	6588	45	T	Somatic	ND1	CDS	TC	6.86E-06	5.76E-07	0.001044932	8.77E-05	Y	Hydrophobic	F	Hydrophobic	missense	conservative	2	GA
12	b	Brain	12B	3272	A	0.004616	6672	33	T	Somatic	ND1	CDS	TC	4.82E-06	4.05E-07	0.001044932	8.77E-05	L	Hydrophobic	F	Hydrophobic	missense	conservative	3	GA
12	b	Brain	12B	3308	T	0.004809	6798	45	C	Somatic	ND1	CDS	TA	5.03E-06	4.22E-07	0.001044932	8.77E-05	F	Hydrophobic	F	Hydrophobic	silent	NA	3	TA
12	b	Brain	12B	3422	T	0.014	6655	99	C	Germline	ND1	CDS	TA	1.46E-05	1.23E-06	0.001044932	8.77E-05	F	Hydrophobic	F	Hydrophobic	silent	NA	3	TA
12	b	Brain	12B	3582	C	0.013	6576	91	T	Germline	ND1	CDS	TC	1.36E-05	1.14E-06	0.001044932	8.77E-05	P	Hydrophobic	S	Hydrophilic	missense	radical	1	GA
12	b	Brain	12B	3608	A	0.006551	6544	44	T	Germline	ND1	CDS	TC	6.85E-06	5.74E-07	0.001044932	8.77E-05	M	Hydrophobic	I	Hydrophobic	missense	conservative	3	GA
12	b	Brain	12B	3691	T	0.001106	6348	17	C	Somatic	ND1	CDS	GA	1.16E-06	9.70E-08	0.001044932	8.77E-05	V	Hydrophobic	A	Hydrophobic	missense	conservative	2	TC
12	b	Brain	12B	3691	T	0.005503	6348	41	A	Somatic	ND1	CDS	GA	5.75E-06	4.83E-07	0.001044932	8.77E-05	V	Hydrophobic	E	Acidic	missense	radical	2	TC
12	b	Liver	12L	2773	C	0.005882	4529	34	T	Somatic	ND1	CDS	AA	6.15E-06	5.16E-07	0.001044932	8.77E-05	T	Hydrophilic	M	Hydrophobic	missense	radical	2	TT
12	b	Liver	12L	2774	A	0.007689	4477	37	T	Germline	ND1	CDS	CC	8.03E-06	6.74E-07	0.001044932	8.77E-05	T	Hydrophilic	T	Hydrophilic	silent	NA	3	GG
12	b	Liver	12L	2780	C	0.007393	4486	35	T	Somatic	ND1	CDS	TG	7.73E-06	6.48E-07	0.001044932	8.77E-05	L	Hydrophobic	L	Hydrophobic	silent	NA	3	CA
12	b	Liver	12L	2781	G	0.002032	4475	10	T	Somatic	ND1	CDS	CT	2.12E-06	1.78E-07	0.001044932	8.77E-05	V	Hydrophobic	F	Hydrophobic	missense	conservative	1	AG
12	b	Liver	12L	2781	G	0.006155	4475	29	A	Somatic	ND1	CDS	CT	6.43E-06	5.40E-07	0.001044932	8.77E-05	V	Hydrophobic	I	Hydrophobic	missense	conservative	1	AG
12	b	Liver	12L	2817	G	0.016	4434	71	A	Germline	ND1	CDS	AT	1.67E-05	1.40E-06	0.001044932	8.77E-05	V	Hydrophobic	M	Hydrophobic	missense	conservative	1	AT
12	b	Liver	12L	2838	T	0.006521	4354	37	C	Somatic	ND1	CDS	GA	6.81E-06	5.72E-07	0.001044932	8.77E-05	Y	Hydrophobic	H	Basic	missense	radical	1	TC
12	b	Liver	12L	2843	A	0.004444	4397	23	T	Somatic	ND1	CDS	TC	4.64E-06	3.90E-07	0.001044932	8.77E-05	M	Hydrophobic	I	Hydrophobic	missense	conservative	3	GA
12	b	Liver	12L	2879	C	0.007497	4426	34	T	Somatic	ND1	CDS	AG	7.83E-06	6.57E-07	0.001044932	8.77E-05	Y	Hydrophobic	Y	Hydrophobic	silent	NA	3	CT
12	b	Liver	12L	2899	C	0.004869	4447	27	T	Somatic	ND1	CDS	GA	5.09E-06	4.27E-07	0.001044932	8.77E-05	A	Hydrophobic	V	Hydrophobic	missense	conservative	2	TC
12	b	Liver	12L	2934	C	0.012	4462	53	T	Somatic	ND1	CDS	AG	1.25E-05	1.05E-06	0.001044932	8.77E-05	R	Basic	C	Hydrophilic	missense	radical	1	CT
12	b	Liver	12L	3025	C	0.005281	4624	26	T	Somatic	ND1	CDS	CA	5.52E-06	4.63E-07	0.001044932	8.77E-05	P	Hydrophobic	L	Hydrophobic	missense	conservative	2	TG
12	b	Liver	12L	3047	C	0.006104	4693	32	T	Somatic	ND1	CDS	AC	6.38E-06	5.35E-07	0.001044932	8.77E-05	N	Hydrophilic	N	Hydrophilic	silent	NA	3	GT
12	b	Liver	12L	3106	C	0.005398	4761	27	T	Somatic	ND1	CDS	TA	5.64E-06	4.73E-07	0.001044932	8.77E-05	S	Hydrophilic	L	Hydrophobic	missense	radical	2	TA
12	b	Liver	12L	3140	C	0.00237	4634	12	A	Somatic	ND1	CDS	TG	2.48E-06	2.08E-07	0.001044932	8.77E-05	F	Hydrophobic	L	Hydrophobic	missense	conservative	3	CA
12	b	Liver	12L	3140	C	0.009271	4634	44	T	Somatic	ND1	CDS	TG	9.69E-06	8.13E-07	0.001044932	8.77E-05	F	Hydrophobic	F	Hydrophobic	silent	NA	3	CA
12	b	Liver	12L	3313	C	0.00809	4451	40	T	Somatic	ND1	CDS	TA	8.45E-06	7.09E-07	0.001044932	8.77E-05	S	Hydrophilic	L	Hydrophobic	missense	radical	2	TA
12	b	Liver	12L	3376	C	0.006452	4569	31	T	Somatic	ND1	CDS	TA	6.74E-06	5.66E-07	0.001044932	8.77E-05	S	Hydrophilic	L	Hydrophobic	missense	radical	2	TA
12	b	Liver	12L	3395	C	0.007104	4597	34	T	Somatic	ND1	CDS	AG	7.42E-06	6.23E-07	0.001044932	8.77E-05	Y	Hydrophobic	Y	Hydrophobic	silent	NA	3	CT
12	b	Liver	12L	3422	T	0.016	4497	74	C	Germline	ND1	CDS	TA	1.67E-05	1.40E-06	0.001044932	8.77E-05	F	Hydrophobic	F	Hydrophobic	silent	NA	3	TA
12	b	Liver	12L	3455	C	0.017	4469	84	T	Somatic	ND1	CDS	AG	1.78E-05	1.49E-06	0.001044932	8.77E-05	N	Hydrophilic	N	Hydrophilic	silent	NA	3	CT
12	b	Liver	12L	3455	C	0.009601	4469	46	A	Somatic	ND1	CDS	AG	1.00E-05	8.42E-07	0.001044932	8.77E-05	N	Hydrophilic	K	Basic	missense	radical	3	CT
12	b	Liver	12L	3582	C	0.008958	4369	40	T	Germline	ND1	CDS	TC	9.36E-06	7.86E-07	0.001044932	8.77E-05	P	Hydrophobic	S	Hydrophilic	missense	radical	1	GA
12	b	Liver	12L	3586	G	0.007778	4392	38	A	Somatic	ND1	CDS	CC	8.13E-06	6.82E-07	0.001044932	8.77E-05	R	Basic	H	Basic	missense	conservative	2	GG
12	b	Liver	12L	3596	C	0.005213	4437	24	T	Somatic	ND1	CDS	AG	5.45E-06	4.57E-07	0.001044932	8.77E-05	Y	Hydrophobic	Y	Hydrophobic	silent	NA	3	CT
12	b	Liver	12L	3608	A	0.006124	4418	26	T	Germline	ND1	CDS	TC	6.40E-06	5.37E-07	0.001044932	8.77E-05	M	Hydrophobic	I	Hydrophobic	missense	conservative	3	GA
12	b	Liver	12L	3640	C	0.004275	4428	25	T	Somatic	ND1	CDS	AA	4.47E-06	3.75E-07	0.001044932	8.77E-05	T	Hydrophilic	M	Hydrophobic	missense	radical	2	TT
12	b	Liver	12L	3653	T	0.027	4281	126	C	Somatic	ND1	CDS	GA	2.82E-05	2.37E-06	0.001044932	8.77E-05	C	Hydrophilic	C	Hydrophilic	silent	NA	3	TC
12	b	Liver	12L	3656	G	0.006024	4372	30	A	Somatic	ND1	CDS	TT	6.29E-06	5.28E-07	0.001044932	8.77E-05	M	Hydrophobic	M	Hydrophobic	silent	NA	3	AA
12	b	Liver	12L	3685	C	0.004426	4308	24	A	Somatic	ND1	CDS	GG	4.62E-06	3.88E-07	0.001044932	8.77E-05	A	Hydrophobic	E	Acidic	missense	radical	2	CC
12	b	Liver	12L	3685	C	0.011	4308	50	T	Somatic	ND1	CDS	GG	1.15E-05	9.65E-07	0.001044932	8.77E-05	A	Hydrophobic	V	Hydrophobic	missense	conservative	2	CC
15	c	Brain	15B	2839	A	0.009747	4382	48	T	Somatic	ND1	CDS	TC	1.02E-05	8.55E-07	0.001044932	8.77E-05	Y	Hydrophobic	F	Hydrophobic	missense	conservative	2	GA
15	c	Brain	15B	2952	A	0.012	4800	58	T	Somatic	ND1	CDS	TT	1.25E-05	1.05E-06	0.001044932	8.77E-05	M	Hydrophobic	L	Hydrophobic	missense	conservative	1	AA
15	c	Brain	15B	2974	C	0.048	4515	238	T	Germline	ND1	CDS	CT	5.02E-05	4.21E-06	0.001044932	8.77E-05	P	Hydrophobic	L	Hydrophobic	missense	conservative	2	AG
15	c	Brain	15B	3026	A	0.00422	4718	25	T	Somatic	ND1	CDS	CC	4.41E-06	3.70E-07	0.001044932	8.77E-05	P	Hydrophobic	P	Hydrophobic	silent	NA	3	GG
15	c	Brain	15B	3272	A	0.006105	4574	28	T	Somatic	ND1	CDS	TC	6.38E-06	5.35E-07	0.001044932	8.77E-05	L	Hydrophobic	F	Hydrophobic	missense	conservative	3	GA
15	c	Brain	15B	3497	C	0.011	4563	50	T	Somatic	ND1	CDS	TA	1.15E-05	9.65E-07	0.001044932	8.77E-05	I	Hydrophobic	I	Hydrophobic	silent	NA	3	TA
15	c	Brain	15B	3570	C	0.006816	4502	32	T	Somatic	ND1	CDS	CG	7.12E-06	5.98E-07	0.001044932	8.77E-05	R	Basic	W	Hydrophobic	missense	radical	1	CG
15	c	Brain	15B	3685	C	0.003909	4508	18	T	Somatic	ND1	CDS	GG	4.08E-06	3.43E-07	0.001044932	8.77E-05	A	Hydrophobic	V	Hydrophobic	missense	conservative	2	CC
15	c	Brain	15B	3685	C	0.008873	4508	44	A	Somatic	ND1	CDS	GG	9.27E-06	7.78E-07	0.001044932	8.77E-05	A	Hydrophobic	E	Acidic	missense	radical	2	CC
15	c	Brain	15B	3689	A	0.015	4489	74	G	Somatic	ND1	CDS	GG	1.57E-05	1.32E-06	0.001044932	8.77E-05	G	Hydrophilic	G	Hydrophilic	silent	NA	3	CC
15	c	Brain	15B	3691	T	0.00602	4534	32	A	Somatic	ND1	CDS	GA	6.29E-06	5.28E-07	0.001044932	8.77E-05	V	Hydrophobic	E	Acidic	missense	radical	2	TC
15	c	Liver	15L	2773	C	0.022	600	12	T	Somatic	ND1	CDS	AA	2.30E-05	1.93E-06	0.001044932	8.77E-05	T	Hydrophilic	M	Hydrophobic	missense	radical	2	TT
15	c	Liver	15L	2866	T	0.011	649	7	C	Somatic	ND1	CDS	AT	1.15E-05	9.65E-07	0.001044932	8.77E-05	I	Hydrophobic	T	Hydrophilic	missense	radical	2	AT
15	c	Liver	15L	2974	C	0.04	647	26	T	Germline	ND1	CDS	CT	4.18E-05	3.51E-06	0.001044932	8.77E-05	P	Hydrophobic	L	Hydrophobic	missense	conservative	2	AG
15	c	Liver	15L	3027	C	0.014	687	8	T	Somatic	ND1	CDS	AA	1.46E-05	1.23E-06	0.001044932	8.77E-05	H	Basic	Y	Hydrophobic	missense	radical	1	TT
15	c	Liver	15L	3079	G	0.007248	730	6	A	Somatic	ND1	CDS	AC	7.57E-06	6.36E-07	0.001044932	8.77E-05	S	Hydrophilic	N	Hydrophilic	missense	conservative	2	GT
15	c	Liver	15L	3278	G	0.011	626	7	A	Somatic	ND1	CDS	TC	1.15E-05	9.65E-07	0.001044932	8.77E-05	L	Hydrophobic	L	Hydrophobic	silent	NA	3	GA
15	c	Liver	15L	3455	C	0.015	611	8	A	Somatic	ND1	CDS	AG	1.57E-05	1.32E-06	0.001044932	8.77E-05	N	Hydrophilic	K	Basic	missense	radical	3	CT
15	c	Liver	15L	3455	C	0.023	611	13	T	Somatic	ND1	CDS	AG	2.40E-05	2.02E-06	0.001044932	8.77E-05	N	Hydrophilic	N	Hydrophilic	silent	NA	3	CT
15	c	Liver	15L	3596	C	0.013	650	7	T	Somatic	ND1	CDS	AG	1.36E-05	1.14E-06	0.001044932	8.77E-05	Y	Hydrophobic	Y	Hydrophobic	silent	NA	3	CT
15	c	Liver	15L	3608	A	0.011	647	7	T	Somatic	ND1	CDS	TC	1.15E-05	9.65E-07	0.001044932	8.77E-05	M	Hydrophobic	I	Hydrophobic	missense	conservative	3	GA
22	d	Brain	22B	2839	A	0.007963	1258	11	T	Germline	ND1	CDS	TC	8.32E-06	6.98E-07	0.001044932	8.77E-05	Y	Hydrophobic	F	Hydrophobic	missense	conservative	2	GA
22	d	Brain	22B	2953	T	0.005116	1317	7	C	Germline	ND1	CDS	AA	5.35E-06	4.49E-07	0.001044932	8.77E-05	M	Hydrophobic	T	Hydrophilic	missense	radical	2	TT
22	d	Brain	22B	3056	T	0.139	1094	177	C	Germline	ND1	CDS	TT	0.000145246	1.22E-05	0.001044932	8.77E-05	I	Hydrophobic	I	Hydrophobic	silent	NA	3	AA
22	d	Brain	22B	3091	A	0.007843	1281	9	T	Somatic	ND1	CDS	TC	8.20E-06	6.88E-07	0.001044932	8.77E-05	Y	Hydrophobic	F	Hydrophobic	missense	conservative	2	GA
22	d	Brain	22B	3134	A	0.004255	1245	7	C	Germline	ND1	CDS	CC	4.45E-06	3.73E-07	0.001044932	8.77E-05	S	Hydrophilic	S	Hydrophilic	silent	NA	3	GG
22	d	Brain	22B	3229	A	0.029	1187	34	G	Germline	ND1	CDS	TC	3.03E-05	2.54E-06	0.001044932	8.77E-05	Y	Hydrophobic	C	Hydrophilic	missense	radical	2	GA
22	d	Brain	22B	3339	C	0.004803	1227	7	T	Somatic	ND1	CDS	CC	5.02E-06	4.21E-07	0.001044932	8.77E-05	P	Hydrophobic	S	Hydrophilic	missense	radical	1	GG
22	d	Liver	22L	2774	A	0.004155	6379	36	T	Somatic	ND1	CDS	CC	4.34E-06	3.64E-07	0.001044932	8.77E-05	T	Hydrophilic	T	Hydrophilic	silent	NA	3	GG
22	d	Liver	22L	2780	C	0.005377	6399	36	T	Somatic	ND1	CDS	TG	5.62E-06	4.72E-07	0.001044932	8.77E-05	L	Hydrophobic	L	Hydrophobic	silent	NA	3	CA
22	d	Liver	22L	2780	C	0.004667	6399	31	A	Somatic	ND1	CDS	TG	4.88E-06	4.09E-07	0.001044932	8.77E-05	L	Hydrophobic	L	Hydrophobic	silent	NA	3	CA
22	d	Liver	22L	2781	G	0.007777	6399	54	A	Somatic	ND1	CDS	CT	8.13E-06	6.82E-07	0.001044932	8.77E-05	V	Hydrophobic	I	Hydrophobic	missense	conservative	1	AG
22	d	Liver	22L	2839	A	0.005542	6523	38	T	Germline	ND1	CDS	TC	5.79E-06	4.86E-07	0.001044932	8.77E-05	Y	Hydrophobic	F	Hydrophobic	missense	conservative	2	GA
22	d	Liver	22L	2879	C	0.005994	6471	42	T	Somatic	ND1	CDS	AG	6.26E-06	5.26E-07	0.001044932	8.77E-05	Y	Hydrophobic	Y	Hydrophobic	silent	NA	3	CT
22	d	Liver	22L	2929	C	0.004675	6530	35	T	Somatic	ND1	CDS	CA	4.89E-06	4.10E-07	0.001044932	8.77E-05	P	Hydrophobic	L	Hydrophobic	missense	conservative	2	TG
22	d	Liver	22L	2934	C	0.009931	6519	68	T	Somatic	ND1	CDS	AG	1.04E-05	8.71E-07	0.001044932	8.77E-05	R	Basic	C	Hydrophilic	missense	radical	1	CT
22	d	Liver	22L	2953	T	0.004852	6456	37	C	Germline	ND1	CDS	AA	5.07E-06	4.26E-07	0.001044932	8.77E-05	M	Hydrophobic	T	Hydrophilic	missense	radical	2	TT
22	d	Liver	22L	2983	C	0.005888	6371	42	T	Somatic	ND1	CDS	TA	6.15E-06	5.16E-07	0.001044932	8.77E-05	S	Hydrophilic	L	Hydrophobic	missense	radical	2	TA
22	d	Liver	22L	3024	C	0.004181	6433	31	T	Somatic	ND1	CDS	AC	4.37E-06	3.67E-07	0.001044932	8.77E-05	P	Hydrophobic	S	Hydrophilic	missense	radical	1	GT
22	d	Liver	22L	3044	A	0.013	6394	87	T	Somatic	ND1	CDS	TA	1.36E-05	1.14E-06	0.001044932	8.77E-05	L	Hydrophobic	F	Hydrophobic	missense	conservative	3	TA
22	d	Liver	22L	3056	T	0.145	5531	938	C	Germline	ND1	CDS	TT	0.000151515	1.27E-05	0.001044932	8.77E-05	I	Hydrophobic	I	Hydrophobic	silent	NA	3	AA
22	d	Liver	22L	3134	A	0.001962	6477	17	T	Somatic	ND1	CDS	CC	2.05E-06	1.72E-07	0.001044932	8.77E-05	S	Hydrophilic	S	Hydrophilic	silent	NA	3	GG
22	d	Liver	22L	3134	A	0.01	6477	85	C	Germline	ND1	CDS	CC	1.04E-05	8.77E-07	0.001044932	8.77E-05	S	Hydrophilic	S	Hydrophilic	silent	NA	3	GG
22	d	Liver	22L	3140	C	0.01	6496	71	T	Somatic	ND1	CDS	TG	1.04E-05	8.77E-07	0.001044932	8.77E-05	F	Hydrophobic	F	Hydrophobic	silent	NA	3	CA
22	d	Liver	22L	3140	C	0.002711	6496	22	A	Somatic	ND1	CDS	TG	2.83E-06	2.38E-07	0.001044932	8.77E-05	F	Hydrophobic	L	Hydrophobic	missense	conservative	3	CA
22	d	Liver	22L	3205	C	0.009046	6456	62	T	Somatic	ND1	CDS	TA	9.45E-06	7.93E-07	0.001044932	8.77E-05	S	Hydrophilic	L	Hydrophobic	missense	radical	2	TA
22	d	Liver	22L	3229	A	0.024	6256	161	G	Germline	ND1	CDS	TC	2.51E-05	2.10E-06	0.001044932	8.77E-05	Y	Hydrophobic	C	Hydrophilic	missense	radical	2	GA
22	d	Liver	22L	3250	C	0.004815	6376	31	T	Somatic	ND1	CDS	AA	5.03E-06	4.22E-07	0.001044932	8.77E-05	T	Hydrophilic	M	Hydrophobic	missense	radical	2	TT
22	d	Liver	22L	3313	C	0.004639	6371	34	T	Somatic	ND1	CDS	TA	4.85E-06	4.07E-07	0.001044932	8.77E-05	S	Hydrophilic	L	Hydrophobic	missense	radical	2	TA
22	d	Liver	22L	3345	G	0.009814	6372	69	A	Somatic	ND1	CDS	CA	1.03E-05	8.61E-07	0.001044932	8.77E-05	D	Acidic	N	Hydrophilic	missense	radical	1	TG
22	d	Liver	22L	3376	C	0.006473	6448	42	T	Somatic	ND1	CDS	TA	6.76E-06	5.68E-07	0.001044932	8.77E-05	S	Hydrophilic	L	Hydrophobic	missense	radical	2	TA
22	d	Liver	22L	3455	C	0.021	6323	139	T	Somatic	ND1	CDS	AG	2.19E-05	1.84E-06	0.001044932	8.77E-05	N	Hydrophilic	N	Hydrophilic	silent	NA	3	CT
22	d	Liver	22L	3455	C	0.006176	6323	47	A	Somatic	ND1	CDS	AG	6.45E-06	5.42E-07	0.001044932	8.77E-05	N	Hydrophilic	K	Basic	missense	radical	3	CT
22	d	Liver	22L	3560	C	0.009175	6466	65	T	Somatic	ND1	CDS	TC	9.59E-06	8.05E-07	0.001044932	8.77E-05	F	Hydrophobic	F	Hydrophobic	silent	NA	3	GA
22	d	Liver	22L	3596	C	0.007886	6346	54	T	Somatic	ND1	CDS	AG	8.24E-06	6.92E-07	0.001044932	8.77E-05	Y	Hydrophobic	Y	Hydrophobic	silent	NA	3	CT
22	d	Liver	22L	3660	C	0.004695	6222	32	T	Somatic	ND1	CDS	AA	4.91E-06	4.12E-07	0.001044932	8.77E-05	H	Basic	Y	Hydrophobic	missense	radical	1	TT
22	d	Liver	22L	3685	C	0.007818	6078	54	T	Somatic	ND1	CDS	GG	8.17E-06	6.86E-07	0.001044932	8.77E-05	A	Hydrophobic	V	Hydrophobic	missense	conservative	2	CC
22	d	Liver	22L	3685	C	0.013	6078	90	A	Somatic	ND1	CDS	GG	1.36E-05	1.14E-06	0.001044932	8.77E-05	A	Hydrophobic	E	Acidic	missense	radical	2	CC
22	d	Liver	22L	3691	T	0.001773	6102	18	C	Somatic	ND1	CDS	GA	1.85E-06	1.55E-07	0.001044932	8.77E-05	V	Hydrophobic	A	Hydrophobic	missense	conservative	2	TC
22	d	Liver	22L	3691	T	0.007495	6102	54	A	Somatic	ND1	CDS	GA	7.83E-06	6.57E-07	0.001044932	8.77E-05	V	Hydrophobic	E	Acidic	missense	radical	2	TC
23	e	Brain	23B	2771	A	0.008484	6687	56	T	Germline	ND1	CDS	TA	8.87E-06	7.44E-07	0.001044932	8.77E-05	L	Hydrophobic	L	Hydrophobic	silent	NA	3	TA
23	e	Brain	23B	2780	C	0.012	6614	82	T	Somatic	ND1	CDS	TG	1.25E-05	1.05E-06	0.001044932	8.77E-05	L	Hydrophobic	L	Hydrophobic	silent	NA	3	CA
23	e	Brain	23B	2839	A	0.009254	6639	67	T	Somatic	ND1	CDS	TC	9.67E-06	8.12E-07	0.001044932	8.77E-05	Y	Hydrophobic	F	Hydrophobic	missense	conservative	2	GA
23	e	Brain	23B	2843	A	0.03	6496	206	T	Germline	ND1	CDS	TC	3.13E-05	2.63E-06	0.001044932	8.77E-05	M	Hydrophobic	I	Hydrophobic	missense	conservative	3	GA
23	e	Brain	23B	2970	G	0.022	6598	150	A	Somatic	ND1	CDS	TC	2.30E-05	1.93E-06	0.001044932	8.77E-05	A	Hydrophobic	T	Hydrophilic	missense	radical	1	GA
23	e	Brain	23B	2983	C	0.003971	6732	31	T	Somatic	ND1	CDS	TA	4.15E-06	3.48E-07	0.001044932	8.77E-05	S	Hydrophilic	L	Hydrophobic	missense	radical	2	TA
23	e	Brain	23B	2997	T	0.00574	6740	41	C	Somatic	ND1	CDS	AT	6.00E-06	5.03E-07	0.001044932	8.77E-05	L	Hydrophobic	L	Hydrophobic	silent	NA	1	AT
23	e	Brain	23B	3027	C	0.042	6499	291	T	Germline	ND1	CDS	AA	4.39E-05	3.68E-06	0.001044932	8.77E-05	H	Basic	Y	Hydrophobic	missense	radical	1	TT
23	e	Brain	23B	3106	C	0.007087	6611	51	T	Germline	ND1	CDS	TA	7.41E-06	6.22E-07	0.001044932	8.77E-05	S	Hydrophilic	L	Hydrophobic	missense	radical	2	TA
23	e	Brain	23B	3110	A	0.007134	6562	49	G	Somatic	ND1	CDS	GT	7.45E-06	6.26E-07	0.001044932	8.77E-05	G	Hydrophilic	G	Hydrophilic	silent	NA	3	AC
23	e	Brain	23B	3124	C	0.006595	6570	48	T	Somatic	ND1	CDS	TC	6.89E-06	5.78E-07	0.001044932	8.77E-05	S	Hydrophilic	F	Hydrophobic	missense	radical	2	GA
23	e	Brain	23B	3140	C	0.009369	6572	66	T	Germline	ND1	CDS	TG	9.79E-06	8.22E-07	0.001044932	8.77E-05	F	Hydrophobic	F	Hydrophobic	silent	NA	3	CA
23	e	Brain	23B	3148	T	0.027	6455	183	A	Germline	ND1	CDS	TA	2.82E-05	2.37E-06	0.001044932	8.77E-05	L	Hydrophobic	_	Stop	nonsense	radical	2	TA
23	e	Brain	23B	3185	C	0.019	6597	130	T	Germline	ND1	CDS	CA	1.99E-05	1.67E-06	0.001044932	8.77E-05	T	Hydrophilic	T	Hydrophilic	silent	NA	3	TG
23	e	Brain	23B	3190	C	0.006903	6695	53	T	Germline	ND1	CDS	GT	7.21E-06	6.05E-07	0.001044932	8.77E-05	A	Hydrophobic	V	Hydrophobic	missense	conservative	2	AC
23	e	Brain	23B	3205	C	0.018	6560	126	T	Germline	ND1	CDS	TA	1.88E-05	1.58E-06	0.001044932	8.77E-05	S	Hydrophilic	L	Hydrophobic	missense	radical	2	TA
23	e	Brain	23B	3251	A	0.004253	6574	30	T	Germline	ND1	CDS	CA	4.44E-06	3.73E-07	0.001044932	8.77E-05	T	Hydrophilic	T	Hydrophilic	silent	NA	3	TG
23	e	Brain	23B	3272	A	0.00453	6598	33	T	Somatic	ND1	CDS	TC	4.73E-06	3.97E-07	0.001044932	8.77E-05	L	Hydrophobic	F	Hydrophobic	missense	conservative	3	GA
23	e	Brain	23B	3280	C	0.004443	6650	31	T	Somatic	ND1	CDS	CA	4.64E-06	3.90E-07	0.001044932	8.77E-05	P	Hydrophobic	L	Hydrophobic	missense	conservative	2	TG
23	e	Brain	23B	3313	C	0.005724	6671	43	T	Somatic	ND1	CDS	TA	5.98E-06	5.02E-07	0.001044932	8.77E-05	S	Hydrophilic	L	Hydrophobic	missense	radical	2	TA
23	e	Brain	23B	3325	A	0.004642	6619	34	G	Somatic	ND1	CDS	GA	4.85E-06	4.07E-07	0.001044932	8.77E-05	E	Acidic	G	Hydrophilic	missense	radical	2	TC
23	e	Brain	23B	3352	C	0.006004	6602	42	T	Germline	ND1	CDS	AA	6.27E-06	5.27E-07	0.001044932	8.77E-05	T	Hydrophilic	M	Hydrophobic	missense	radical	2	TT
23	e	Brain	23B	3390	G	0.021	6467	152	A	Germline	ND1	CDS	AA	2.19E-05	1.84E-06	0.001044932	8.77E-05	E	Acidic	K	Basic	missense	radical	1	TT
23	e	Brain	23B	3433	A	0.004855	6696	35	T	Somatic	ND1	CDS	TC	5.07E-06	4.26E-07	0.001044932	8.77E-05	Y	Hydrophobic	F	Hydrophobic	missense	conservative	2	GA
23	e	Brain	23B	3452	A	0.088	6084	597	C	Germline	ND1	CDS	TA	9.20E-05	7.72E-06	0.001044932	8.77E-05	M	Hydrophobic	I	Hydrophobic	missense	conservative	3	TA
23	e	Brain	23B	3455	C	0.011	6653	75	T	Germline	ND1	CDS	AG	1.15E-05	9.65E-07	0.001044932	8.77E-05	N	Hydrophilic	N	Hydrophilic	silent	NA	3	CT
23	e	Brain	23B	3466	C	0.004727	6703	33	T	Somatic	ND1	CDS	AT	4.94E-06	4.15E-07	0.001044932	8.77E-05	T	Hydrophilic	I	Hydrophobic	missense	radical	2	AT
23	e	Brain	23B	3476	C	0.044	6417	304	T	Germline	ND1	CDS	TC	4.60E-05	3.86E-06	0.001044932	8.77E-05	F	Hydrophobic	F	Hydrophobic	silent	NA	3	GA
23	e	Brain	23B	3570	C	0.006175	6576	42	T	Somatic	ND1	CDS	CG	6.45E-06	5.42E-07	0.001044932	8.77E-05	R	Basic	W	Hydrophobic	missense	radical	1	CG
23	e	Brain	23B	3595	A	0.006427	6466	41	G	Germline	ND1	CDS	TC	6.72E-06	5.64E-07	0.001044932	8.77E-05	Y	Hydrophobic	C	Hydrophilic	missense	radical	2	GA
23	e	Brain	23B	3608	A	0.005311	6469	40	T	Germline	ND1	CDS	TC	5.55E-06	4.66E-07	0.001044932	8.77E-05	M	Hydrophobic	I	Hydrophobic	missense	conservative	3	GA
23	e	Brain	23B	3626	C	0.01	6378	69	T	Somatic	ND1	CDS	AT	1.04E-05	8.77E-07	0.001044932	8.77E-05	N	Hydrophilic	N	Hydrophilic	silent	NA	3	AT
23	e	Brain	23B	3691	T	0.005972	6336	48	A	Somatic	ND1	CDS	GA	6.24E-06	5.24E-07	0.001044932	8.77E-05	V	Hydrophobic	E	Acidic	missense	radical	2	TC
23	e	Brain	23B	3695	A	0.077	5905	490	G	Germline	ND1	CDS	CC	8.05E-05	6.75E-06	0.001044932	8.77E-05	P	Hydrophobic	P	Hydrophobic	silent	NA	3	GG
23	e	Liver	23L	2771	A	0.014	947	14	T	Germline	ND1	CDS	TA	1.46E-05	1.23E-06	0.001044932	8.77E-05	L	Hydrophobic	L	Hydrophobic	silent	NA	3	TA
23	e	Liver	23L	2773	C	0.275	684	267	T	Somatic	ND1	CDS	AA	0.000287356	2.41E-05	0.001044932	8.77E-05	T	Hydrophilic	M	Hydrophobic	missense	radical	2	TT
23	e	Liver	23L	2781	G	0.005198	962	7	A	Somatic	ND1	CDS	CT	5.43E-06	4.56E-07	0.001044932	8.77E-05	V	Hydrophobic	I	Hydrophobic	missense	conservative	1	AG
23	e	Liver	23L	2843	A	0.025	964	24	T	Germline	ND1	CDS	TC	2.61E-05	2.19E-06	0.001044932	8.77E-05	M	Hydrophobic	I	Hydrophobic	missense	conservative	3	GA
23	e	Liver	23L	2947	C	0.014	1022	15	T	Somatic	ND1	CDS	AC	1.46E-05	1.23E-06	0.001044932	8.77E-05	T	Hydrophilic	I	Hydrophobic	missense	radical	2	GT
23	e	Liver	23L	3025	C	0.008694	1026	10	T	Somatic	ND1	CDS	CA	9.08E-06	7.62E-07	0.001044932	8.77E-05	P	Hydrophobic	L	Hydrophobic	missense	conservative	2	TG
23	e	Liver	23L	3027	C	0.048	989	50	T	Germline	ND1	CDS	AA	5.02E-05	4.21E-06	0.001044932	8.77E-05	H	Basic	Y	Hydrophobic	missense	radical	1	TT
23	e	Liver	23L	3106	C	0.012	1081	12	T	Germline	ND1	CDS	TA	1.25E-05	1.05E-06	0.001044932	8.77E-05	S	Hydrophilic	L	Hydrophobic	missense	radical	2	TA
23	e	Liver	23L	3134	A	0.006873	1041	7	T	Somatic	ND1	CDS	CC	7.18E-06	6.03E-07	0.001044932	8.77E-05	S	Hydrophilic	S	Hydrophilic	silent	NA	3	GG
23	e	Liver	23L	3140	C	0.013	1048	13	T	Germline	ND1	CDS	TG	1.36E-05	1.14E-06	0.001044932	8.77E-05	F	Hydrophobic	F	Hydrophobic	silent	NA	3	CA
23	e	Liver	23L	3140	C	0.003801	1048	3	A	Somatic	ND1	CDS	TG	3.97E-06	3.33E-07	0.001044932	8.77E-05	F	Hydrophobic	L	Hydrophobic	missense	conservative	3	CA
23	e	Liver	23L	3148	T	0.02	1031	20	A	Germline	ND1	CDS	TA	2.09E-05	1.75E-06	0.001044932	8.77E-05	L	Hydrophobic	_	Stop	nonsense	radical	2	TA
23	e	Liver	23L	3154	C	0.006898	1037	8	T	Somatic	ND1	CDS	GC	7.21E-06	6.05E-07	0.001044932	8.77E-05	A	Hydrophobic	V	Hydrophobic	missense	conservative	2	GC
23	e	Liver	23L	3185	C	0.027	1007	27	T	Germline	ND1	CDS	CA	2.82E-05	2.37E-06	0.001044932	8.77E-05	T	Hydrophilic	T	Hydrophilic	silent	NA	3	TG
23	e	Liver	23L	3190	C	0.006788	1010	6	A	Somatic	ND1	CDS	GT	7.09E-06	5.95E-07	0.001044932	8.77E-05	A	Hydrophobic	D	Acidic	missense	radical	2	AC
23	e	Liver	23L	3190	C	0.013	1010	15	T	Germline	ND1	CDS	GT	1.36E-05	1.14E-06	0.001044932	8.77E-05	A	Hydrophobic	V	Hydrophobic	missense	conservative	2	AC
23	e	Liver	23L	3205	C	0.025	985	24	T	Germline	ND1	CDS	TA	2.61E-05	2.19E-06	0.001044932	8.77E-05	S	Hydrophilic	L	Hydrophobic	missense	radical	2	TA
23	e	Liver	23L	3251	A	0.009466	948	8	T	Germline	ND1	CDS	CA	9.89E-06	8.30E-07	0.001044932	8.77E-05	T	Hydrophilic	T	Hydrophilic	silent	NA	3	TG
23	e	Liver	23L	3352	C	0.016	1084	16	T	Germline	ND1	CDS	AA	1.67E-05	1.40E-06	0.001044932	8.77E-05	T	Hydrophilic	M	Hydrophobic	missense	radical	2	TT
23	e	Liver	23L	3390	G	0.017	1038	20	A	Germline	ND1	CDS	AA	1.78E-05	1.49E-06	0.001044932	8.77E-05	E	Acidic	K	Basic	missense	radical	1	TT
23	e	Liver	23L	3452	A	0.083	940	83	C	Germline	ND1	CDS	TA	8.67E-05	7.28E-06	0.001044932	8.77E-05	M	Hydrophobic	I	Hydrophobic	missense	conservative	3	TA
23	e	Liver	23L	3455	C	0.009789	993	9	A	Somatic	ND1	CDS	AG	1.02E-05	8.58E-07	0.001044932	8.77E-05	N	Hydrophilic	K	Basic	missense	radical	3	CT
23	e	Liver	23L	3455	C	0.023	993	23	T	Germline	ND1	CDS	AG	2.40E-05	2.02E-06	0.001044932	8.77E-05	N	Hydrophilic	N	Hydrophilic	silent	NA	3	CT
23	e	Liver	23L	3476	C	0.029	998	29	T	Germline	ND1	CDS	TC	3.03E-05	2.54E-06	0.001044932	8.77E-05	F	Hydrophobic	F	Hydrophobic	silent	NA	3	GA
23	e	Liver	23L	3594	T	0.011	992	12	C	Somatic	ND1	CDS	TA	1.15E-05	9.65E-07	0.001044932	8.77E-05	Y	Hydrophobic	H	Basic	missense	radical	1	TA
23	e	Liver	23L	3595	A	0.011	993	11	G	Germline	ND1	CDS	TC	1.15E-05	9.65E-07	0.001044932	8.77E-05	Y	Hydrophobic	C	Hydrophilic	missense	radical	2	GA
23	e	Liver	23L	3608	A	0.008228	1001	8	T	Germline	ND1	CDS	TC	8.60E-06	7.22E-07	0.001044932	8.77E-05	M	Hydrophobic	I	Hydrophobic	missense	conservative	3	GA
23	e	Liver	23L	3656	G	0.008392	1069	8	A	Somatic	ND1	CDS	TT	8.77E-06	7.36E-07	0.001044932	8.77E-05	M	Hydrophobic	M	Hydrophobic	silent	NA	3	AA
23	e	Liver	23L	3695	A	0.081	951	86	G	Germline	ND1	CDS	CC	8.46E-05	7.10E-06	0.001044932	8.77E-05	P	Hydrophobic	P	Hydrophobic	silent	NA	3	GG
24	f	Brain	24B	2773	C	0.211	2826	760	T	Somatic	ND1	CDS	AA	0.000220481	1.85E-05	0.001044932	8.77E-05	T	Hydrophilic	M	Hydrophobic	missense	radical	2	TT
24	f	Brain	24B	2774	A	0.004189	3531	18	T	Somatic	ND1	CDS	CC	4.38E-06	3.67E-07	0.001044932	8.77E-05	T	Hydrophilic	T	Hydrophilic	silent	NA	3	GG
24	f	Brain	24B	2839	A	0.009669	3415	35	T	Somatic	ND1	CDS	TC	1.01E-05	8.48E-07	0.001044932	8.77E-05	Y	Hydrophobic	F	Hydrophobic	missense	conservative	2	GA
24	f	Brain	24B	3026	A	0.005756	3486	25	T	Germline	ND1	CDS	CC	6.01E-06	5.05E-07	0.001044932	8.77E-05	P	Hydrophobic	P	Hydrophobic	silent	NA	3	GG
24	f	Brain	24B	3394	A	0.006224	3350	21	G	Somatic	ND1	CDS	TC	6.50E-06	5.46E-07	0.001044932	8.77E-05	Y	Hydrophobic	C	Hydrophilic	missense	radical	2	GA
24	f	Brain	24B	3581	T	0.093	3114	326	C	Germline	ND1	CDS	AC	9.72E-05	8.16E-06	0.001044932	8.77E-05	Y	Hydrophobic	Y	Hydrophobic	silent	NA	3	GT
24	f	Brain	24B	3691	T	0.001445	3401	7	C	Somatic	ND1	CDS	GA	1.51E-06	1.27E-07	0.001044932	8.77E-05	V	Hydrophobic	A	Hydrophobic	missense	conservative	2	TC
24	f	Brain	24B	3691	T	0.006975	3401	28	A	Somatic	ND1	CDS	GA	7.29E-06	6.12E-07	0.001044932	8.77E-05	V	Hydrophobic	E	Acidic	missense	radical	2	TC
24	f	Brain	24B	3695	A	0.01	3431	40	G	Somatic	ND1	CDS	CC	1.04E-05	8.77E-07	0.001044932	8.77E-05	P	Hydrophobic	P	Hydrophobic	silent	NA	3	GG
24	f	Liver	24L	2780	C	0.005187	3852	22	T	Somatic	ND1	CDS	TG	5.42E-06	4.55E-07	0.001044932	8.77E-05	L	Hydrophobic	L	Hydrophobic	silent	NA	3	CA
24	f	Liver	24L	2840	C	0.007339	3883	34	T	Somatic	ND1	CDS	AA	7.67E-06	6.44E-07	0.001044932	8.77E-05	Y	Hydrophobic	Y	Hydrophobic	silent	NA	3	TT
24	f	Liver	24L	2879	C	0.008098	3964	34	T	Somatic	ND1	CDS	AG	8.46E-06	7.10E-07	0.001044932	8.77E-05	Y	Hydrophobic	Y	Hydrophobic	silent	NA	3	CT
24	f	Liver	24L	2934	C	0.007005	4122	31	T	Somatic	ND1	CDS	AG	7.32E-06	6.14E-07	0.001044932	8.77E-05	R	Basic	C	Hydrophilic	missense	radical	1	CT
24	f	Liver	24L	3026	A	0.005633	3951	27	T	Germline	ND1	CDS	CC	5.89E-06	4.94E-07	0.001044932	8.77E-05	P	Hydrophobic	P	Hydrophobic	silent	NA	3	GG
24	f	Liver	24L	3112	G	0.006792	3977	27	A	Somatic	ND1	CDS	TA	7.10E-06	5.96E-07	0.001044932	8.77E-05	W	Hydrophobic	_	Stop	nonsense	radical	2	TA
24	f	Liver	24L	3140	C	0.00291	4068	12	A	Somatic	ND1	CDS	TG	3.04E-06	2.55E-07	0.001044932	8.77E-05	F	Hydrophobic	L	Hydrophobic	missense	conservative	3	CA
24	f	Liver	24L	3140	C	0.007602	4068	32	T	Somatic	ND1	CDS	TG	7.94E-06	6.67E-07	0.001044932	8.77E-05	F	Hydrophobic	F	Hydrophobic	silent	NA	3	CA
24	f	Liver	24L	3205	C	0.005468	4058	25	T	Somatic	ND1	CDS	TA	5.71E-06	4.80E-07	0.001044932	8.77E-05	S	Hydrophilic	L	Hydrophobic	missense	radical	2	TA
24	f	Liver	24L	3250	C	0.005785	3903	23	T	Somatic	ND1	CDS	AA	6.04E-06	5.07E-07	0.001044932	8.77E-05	T	Hydrophilic	M	Hydrophobic	missense	radical	2	TT
24	f	Liver	24L	3280	C	0.006874	3911	31	T	Somatic	ND1	CDS	CA	7.18E-06	6.03E-07	0.001044932	8.77E-05	P	Hydrophobic	L	Hydrophobic	missense	conservative	2	TG
24	f	Liver	24L	3414	T	0.007262	3687	33	C	Somatic	ND1	CDS	GT	7.59E-06	6.37E-07	0.001044932	8.77E-05	L	Hydrophobic	L	Hydrophobic	silent	NA	1	AC
24	f	Liver	24L	3455	C	0.006028	3644	22	A	Somatic	ND1	CDS	AG	6.30E-06	5.29E-07	0.001044932	8.77E-05	N	Hydrophilic	K	Basic	missense	radical	3	CT
24	f	Liver	24L	3455	C	0.017	3644	62	T	Somatic	ND1	CDS	AG	1.78E-05	1.49E-06	0.001044932	8.77E-05	N	Hydrophilic	N	Hydrophilic	silent	NA	3	CT
24	f	Liver	24L	3472	T	0.007416	3745	30	C	Somatic	ND1	CDS	AC	7.75E-06	6.50E-07	0.001044932	8.77E-05	I	Hydrophobic	T	Hydrophilic	missense	radical	2	GT
24	f	Liver	24L	3581	T	0.098	3514	398	C	Germline	ND1	CDS	AC	0.000102403	8.59E-06	0.001044932	8.77E-05	Y	Hydrophobic	Y	Hydrophobic	silent	NA	3	GT
24	f	Liver	24L	3610	A	0.094	3544	373	G	Germline	ND1	CDS	CT	9.82E-05	8.24E-06	0.001044932	8.77E-05	H	Basic	R	Basic	missense	conservative	2	AG
24	f	Liver	24L	3685	C	0.005505	3940	23	T	Somatic	ND1	CDS	GG	5.75E-06	4.83E-07	0.001044932	8.77E-05	A	Hydrophobic	V	Hydrophobic	missense	conservative	2	CC
24	f	Liver	24L	3685	C	0.004563	3940	20	A	Somatic	ND1	CDS	GG	4.77E-06	4.00E-07	0.001044932	8.77E-05	A	Hydrophobic	E	Acidic	missense	radical	2	CC
24	f	Liver	24L	3692	A	0.00541	3966	21	T	Somatic	ND1	CDS	TC	5.65E-06	4.74E-07	0.001044932	8.77E-05	V	Hydrophobic	V	Hydrophobic	silent	NA	3	GA
C	g	Brain	CB	2839	A	0.007802	2124	18	T	Somatic	ND1	CDS	TC	8.15E-06	6.84E-07	0.001044932	8.77E-05	Y	Hydrophobic	F	Hydrophobic	missense	conservative	2	GA
C	g	Brain	CB	2944	C	0.091	1976	206	T	Germline	ND1	CDS	AA	9.51E-05	7.98E-06	0.001044932	8.77E-05	T	Hydrophilic	M	Hydrophobic	missense	radical	2	TT
C	g	Brain	CB	2950	C	0.165	1791	364	T	Germline	ND1	CDS	TT	0.000172414	1.45E-05	0.001044932	8.77E-05	S	Hydrophilic	F	Hydrophobic	missense	radical	2	AA
C	g	Brain	CB	2976	A	0.004384	2079	13	G	Somatic	ND1	CDS	TC	4.58E-06	3.84E-07	0.001044932	8.77E-05	T	Hydrophilic	A	Hydrophobic	missense	radical	1	GA
C	g	Brain	CB	3184	C	0.026	2178	59	T	Germline	ND1	CDS	AC	2.72E-05	2.28E-06	0.001044932	8.77E-05	T	Hydrophilic	I	Hydrophobic	missense	radical	2	GT
C	g	Brain	CB	3272	A	0.008166	2069	17	T	Somatic	ND1	CDS	TC	8.53E-06	7.16E-07	0.001044932	8.77E-05	L	Hydrophobic	F	Hydrophobic	missense	conservative	3	GA
C	g	Brain	CB	3608	A	0.006117	2121	15	T	Germline	ND1	CDS	TC	6.39E-06	5.36E-07	0.001044932	8.77E-05	M	Hydrophobic	I	Hydrophobic	missense	conservative	3	GA
C	g	Brain	CB	3608	A	0.03	2121	67	G	Germline	ND1	CDS	TC	3.13E-05	2.63E-06	0.001044932	8.77E-05	M	Hydrophobic	M	Hydrophobic	silent	NA	3	GA
C	g	Brain	CB	3626	C	0.011	2195	26	T	Germline	ND1	CDS	AT	1.15E-05	9.65E-07	0.001044932	8.77E-05	N	Hydrophilic	N	Hydrophilic	silent	NA	3	AT
C	g	Liver	CL	2773	C	0.012	2543	32	T	Somatic	ND1	CDS	AA	1.25E-05	1.05E-06	0.001044932	8.77E-05	T	Hydrophilic	M	Hydrophobic	missense	radical	2	TT
C	g	Liver	CL	2781	G	0.007476	2540	19	A	Somatic	ND1	CDS	CT	7.81E-06	6.56E-07	0.001044932	8.77E-05	V	Hydrophobic	I	Hydrophobic	missense	conservative	1	AG
C	g	Liver	CL	2840	C	0.006929	2561	21	T	Somatic	ND1	CDS	AA	7.24E-06	6.08E-07	0.001044932	8.77E-05	Y	Hydrophobic	Y	Hydrophobic	silent	NA	3	TT
C	g	Liver	CL	2934	C	0.008851	2603	25	T	Somatic	ND1	CDS	AG	9.25E-06	7.76E-07	0.001044932	8.77E-05	R	Basic	C	Hydrophilic	missense	radical	1	CT
C	g	Liver	CL	2934	C	0.002287	2603	8	A	Somatic	ND1	CDS	AG	2.39E-06	2.01E-07	0.001044932	8.77E-05	R	Basic	S	Hydrophilic	missense	radical	1	CT
C	g	Liver	CL	2944	C	0.128	2308	339	T	Germline	ND1	CDS	AA	0.000133751	1.12E-05	0.001044932	8.77E-05	T	Hydrophilic	M	Hydrophobic	missense	radical	2	TT
C	g	Liver	CL	2950	C	0.177	2172	480	T	Germline	ND1	CDS	TT	0.000184953	1.55E-05	0.001044932	8.77E-05	S	Hydrophilic	F	Hydrophobic	missense	radical	2	AA
C	g	Liver	CL	3140	C	0.006243	2715	20	T	Somatic	ND1	CDS	TG	6.52E-06	5.47E-07	0.001044932	8.77E-05	F	Hydrophobic	F	Hydrophobic	silent	NA	3	CA
C	g	Liver	CL	3140	C	0.004864	2715	16	A	Somatic	ND1	CDS	TG	5.08E-06	4.27E-07	0.001044932	8.77E-05	F	Hydrophobic	L	Hydrophobic	missense	conservative	3	CA
C	g	Liver	CL	3184	C	0.026	2661	72	T	Germline	ND1	CDS	AC	2.72E-05	2.28E-06	0.001044932	8.77E-05	T	Hydrophilic	I	Hydrophobic	missense	radical	2	GT
C	g	Liver	CL	3205	C	0.006737	2635	19	T	Somatic	ND1	CDS	TA	7.04E-06	5.91E-07	0.001044932	8.77E-05	S	Hydrophilic	L	Hydrophobic	missense	radical	2	TA
C	g	Liver	CL	3233	T	0.005132	2569	15	C	Somatic	ND1	CDS	CC	5.36E-06	4.50E-07	0.001044932	8.77E-05	S	Hydrophilic	S	Hydrophilic	silent	NA	3	GG
C	g	Liver	CL	3361	A	0.00539	2645	18	G	Somatic	ND1	CDS	GA	5.63E-06	4.73E-07	0.001044932	8.77E-05	E	Acidic	G	Hydrophilic	missense	radical	2	TC
C	g	Liver	CL	3455	C	0.006024	2527	16	A	Somatic	ND1	CDS	AG	6.29E-06	5.28E-07	0.001044932	8.77E-05	N	Hydrophilic	K	Basic	missense	radical	3	CT
C	g	Liver	CL	3455	C	0.017	2527	47	T	Somatic	ND1	CDS	AG	1.78E-05	1.49E-06	0.001044932	8.77E-05	N	Hydrophilic	N	Hydrophilic	silent	NA	3	CT
C	g	Liver	CL	3490	A	0.015	2615	41	G	Somatic	ND1	CDS	TC	1.57E-05	1.32E-06	0.001044932	8.77E-05	Y	Hydrophobic	C	Hydrophilic	missense	radical	2	GA
C	g	Liver	CL	3586	G	0.002573	2610	12	T	Somatic	ND1	CDS	CC	2.69E-06	2.26E-07	0.001044932	8.77E-05	R	Basic	L	Hydrophobic	missense	radical	2	GG
C	g	Liver	CL	3586	G	0.006986	2610	21	A	Somatic	ND1	CDS	CC	7.30E-06	6.13E-07	0.001044932	8.77E-05	R	Basic	H	Basic	missense	conservative	2	GG
C	g	Liver	CL	3608	A	0.003802	2554	12	T	Germline	ND1	CDS	TC	3.97E-06	3.33E-07	0.001044932	8.77E-05	M	Hydrophobic	I	Hydrophobic	missense	conservative	3	GA
C	g	Liver	CL	3608	A	0.023	2554	63	G	Germline	ND1	CDS	TC	2.40E-05	2.02E-06	0.001044932	8.77E-05	M	Hydrophobic	M	Hydrophobic	silent	NA	3	GA
C	g	Liver	CL	3626	C	0.013	2563	36	T	Germline	ND1	CDS	AT	1.36E-05	1.14E-06	0.001044932	8.77E-05	N	Hydrophilic	N	Hydrophilic	silent	NA	3	AT
C	g	Liver	CL	3685	C	0.009394	2674	27	T	Somatic	ND1	CDS	GG	9.82E-06	8.24E-07	0.001044932	8.77E-05	A	Hydrophobic	V	Hydrophobic	missense	conservative	2	CC
C	g	Liver	CL	3685	C	0.004111	2674	13	A	Somatic	ND1	CDS	GG	4.30E-06	3.61E-07	0.001044932	8.77E-05	A	Hydrophobic	E	Acidic	missense	radical	2	CC
G	h	Brain	GB	3014	C	0.009621	732	6	T	Somatic	ND1	CDS	CC	1.01E-05	8.44E-07	0.001044932	8.77E-05	P	Hydrophobic	P	Hydrophobic	silent	NA	3	GG
G	h	Brain	GB	3106	C	0.00777	802	7	T	Somatic	ND1	CDS	TA	8.12E-06	6.81E-07	0.001044932	8.77E-05	S	Hydrophilic	L	Hydrophobic	missense	radical	2	TA
G	h	Brain	GB	3224	A	0.008648	814	6	G	Germline	ND1	CDS	GT	9.04E-06	7.58E-07	0.001044932	8.77E-05	G	Hydrophilic	G	Hydrophilic	silent	NA	3	AC
G	h	Brain	GB	3313	C	0.006191	817	6	T	Somatic	ND1	CDS	TA	6.47E-06	5.43E-07	0.001044932	8.77E-05	S	Hydrophilic	L	Hydrophobic	missense	radical	2	TA
G	h	Brain	GB	3341	C	0.086	746	73	T	Germline	ND1	CDS	CT	8.99E-05	7.54E-06	0.001044932	8.77E-05	P	Hydrophobic	P	Hydrophobic	silent	NA	3	AG
G	h	Brain	GB	3350	G	0.004977	818	4	A	Somatic	ND1	CDS	TA	5.20E-06	4.36E-07	0.001044932	8.77E-05	L	Hydrophobic	L	Hydrophobic	silent	NA	3	TA
G	h	Brain	GB	3452	A	0.00978	728	6	C	Somatic	ND1	CDS	TA	1.02E-05	8.58E-07	0.001044932	8.77E-05	M	Hydrophobic	I	Hydrophobic	missense	conservative	3	TA
G	h	Brain	GB	3637	T	0.005529	724	5	C	Somatic	ND1	CDS	CA	5.78E-06	4.85E-07	0.001044932	8.77E-05	L	Hydrophobic	P	Hydrophobic	missense	conservative	2	TG
G	h	Liver	GL	2773	C	0.011	3332	40	T	Somatic	ND1	CDS	AA	1.15E-05	9.65E-07	0.001044932	8.77E-05	T	Hydrophilic	M	Hydrophobic	missense	radical	2	TT
G	h	Liver	GL	2781	G	0.001986	3351	9	T	Somatic	ND1	CDS	CT	2.08E-06	1.74E-07	0.001044932	8.77E-05	V	Hydrophobic	F	Hydrophobic	missense	conservative	1	AG
G	h	Liver	GL	2781	G	0.005927	3351	22	A	Somatic	ND1	CDS	CT	6.19E-06	5.20E-07	0.001044932	8.77E-05	V	Hydrophobic	I	Hydrophobic	missense	conservative	1	AG
G	h	Liver	GL	2839	A	0.005595	3254	19	T	Somatic	ND1	CDS	TC	5.85E-06	4.91E-07	0.001044932	8.77E-05	Y	Hydrophobic	F	Hydrophobic	missense	conservative	2	GA
G	h	Liver	GL	2840	C	0.012	3244	40	T	Somatic	ND1	CDS	AA	1.25E-05	1.05E-06	0.001044932	8.77E-05	Y	Hydrophobic	Y	Hydrophobic	silent	NA	3	TT
G	h	Liver	GL	2879	C	0.00685	3268	23	T	Somatic	ND1	CDS	AG	7.16E-06	6.01E-07	0.001044932	8.77E-05	Y	Hydrophobic	Y	Hydrophobic	silent	NA	3	CT
G	h	Liver	GL	2934	C	0.012	3238	39	T	Somatic	ND1	CDS	AG	1.25E-05	1.05E-06	0.001044932	8.77E-05	R	Basic	C	Hydrophilic	missense	radical	1	CT
G	h	Liver	GL	2947	C	0.006981	3289	23	T	Somatic	ND1	CDS	AC	7.29E-06	6.12E-07	0.001044932	8.77E-05	T	Hydrophilic	I	Hydrophobic	missense	radical	2	GT
G	h	Liver	GL	2974	C	0.005888	3247	21	T	Somatic	ND1	CDS	CT	6.15E-06	5.16E-07	0.001044932	8.77E-05	P	Hydrophobic	L	Hydrophobic	missense	conservative	2	AG
G	h	Liver	GL	3097	T	0.00842	3293	29	C	Somatic	ND1	CDS	AT	8.80E-06	7.38E-07	0.001044932	8.77E-05	I	Hydrophobic	T	Hydrophilic	missense	radical	2	AT
G	h	Liver	GL	3140	C	0.006851	3237	24	T	Somatic	ND1	CDS	TG	7.16E-06	6.01E-07	0.001044932	8.77E-05	F	Hydrophobic	F	Hydrophobic	silent	NA	3	CA
G	h	Liver	GL	3161	C	0.005779	3199	19	T	Somatic	ND1	CDS	CC	6.04E-06	5.07E-07	0.001044932	8.77E-05	A	Hydrophobic	A	Hydrophobic	silent	NA	3	GG
G	h	Liver	GL	3205	C	0.006879	3230	23	T	Somatic	ND1	CDS	TA	7.19E-06	6.03E-07	0.001044932	8.77E-05	S	Hydrophilic	L	Hydrophobic	missense	radical	2	TA
G	h	Liver	GL	3224	A	0.008255	3167	31	G	Germline	ND1	CDS	GT	8.63E-06	7.24E-07	0.001044932	8.77E-05	G	Hydrophilic	G	Hydrophilic	silent	NA	3	AC
G	h	Liver	GL	3341	C	0.07	3055	236	T	Germline	ND1	CDS	CT	7.31E-05	6.14E-06	0.001044932	8.77E-05	P	Hydrophobic	P	Hydrophobic	silent	NA	3	AG
G	h	Liver	GL	3376	C	0.009103	3207	30	T	Somatic	ND1	CDS	TA	9.51E-06	7.98E-07	0.001044932	8.77E-05	S	Hydrophilic	L	Hydrophobic	missense	radical	2	TA
G	h	Liver	GL	3433	A	0.006051	3212	21	T	Somatic	ND1	CDS	TC	6.32E-06	5.31E-07	0.001044932	8.77E-05	Y	Hydrophobic	F	Hydrophobic	missense	conservative	2	GA
G	h	Liver	GL	3455	C	0.00408	3126	13	A	Somatic	ND1	CDS	AG	4.26E-06	3.58E-07	0.001044932	8.77E-05	N	Hydrophilic	K	Basic	missense	radical	3	CT
G	h	Liver	GL	3455	C	0.026	3126	84	T	Somatic	ND1	CDS	AG	2.72E-05	2.28E-06	0.001044932	8.77E-05	N	Hydrophilic	N	Hydrophilic	silent	NA	3	CT
G	h	Liver	GL	3586	G	0.008029	3191	25	A	Somatic	ND1	CDS	CC	8.39E-06	7.04E-07	0.001044932	8.77E-05	R	Basic	H	Basic	missense	conservative	2	GG
G	h	Liver	GL	3590	C	0.013	3186	47	T	Somatic	ND1	CDS	TC	1.36E-05	1.14E-06	0.001044932	8.77E-05	F	Hydrophobic	F	Hydrophobic	silent	NA	3	GA
G	h	Liver	GL	3608	A	0.007316	3233	22	T	Somatic	ND1	CDS	TC	7.64E-06	6.42E-07	0.001044932	8.77E-05	M	Hydrophobic	I	Hydrophobic	missense	conservative	3	GA
G	h	Liver	GL	3685	C	0.007007	3259	27	T	Somatic	ND1	CDS	GG	7.32E-06	6.14E-07	0.001044932	8.77E-05	A	Hydrophobic	V	Hydrophobic	missense	conservative	2	CC
G	h	Liver	GL	3685	C	0.004344	3259	21	A	Somatic	ND1	CDS	GG	4.54E-06	3.81E-07	0.001044932	8.77E-05	A	Hydrophobic	E	Acidic	missense	radical	2	CC
G	h	Liver	GL	3689	A	0.00605	3254	23	G	Somatic	ND1	CDS	GG	6.32E-06	5.31E-07	0.001044932	8.77E-05	G	Hydrophilic	G	Hydrophilic	silent	NA	3	CC
J	i	Brain	JB	2780	C	0.005851	6748	41	T	Germline	ND1	CDS	TG	6.11E-06	5.13E-07	0.001044932	8.77E-05	L	Hydrophobic	L	Hydrophobic	silent	NA	3	CA
J	i	Brain	JB	2839	A	0.007274	6655	53	T	Somatic	ND1	CDS	TC	7.60E-06	6.38E-07	0.001044932	8.77E-05	Y	Hydrophobic	F	Hydrophobic	missense	conservative	2	GA
J	i	Brain	JB	2840	C	0.023	6570	160	T	Germline	ND1	CDS	AA	2.40E-05	2.02E-06	0.001044932	8.77E-05	Y	Hydrophobic	Y	Hydrophobic	silent	NA	3	TT
J	i	Brain	JB	2970	G	0.022	6387	152	A	Germline	ND1	CDS	TC	2.30E-05	1.93E-06	0.001044932	8.77E-05	A	Hydrophobic	T	Hydrophilic	missense	radical	1	GA
J	i	Brain	JB	3026	A	0.004461	6789	37	T	Germline	ND1	CDS	CC	4.66E-06	3.91E-07	0.001044932	8.77E-05	P	Hydrophobic	P	Hydrophobic	silent	NA	3	GG
J	i	Brain	JB	3056	T	0.149	5664	994	C	Germline	ND1	CDS	TT	0.000155695	1.31E-05	0.001044932	8.77E-05	I	Hydrophobic	I	Hydrophobic	silent	NA	3	AA
J	i	Brain	JB	3205	C	0.005533	6583	37	T	Germline	ND1	CDS	TA	5.78E-06	4.85E-07	0.001044932	8.77E-05	S	Hydrophilic	L	Hydrophobic	missense	radical	2	TA
J	i	Brain	JB	3347	C	0.022	6575	154	T	Germline	ND1	CDS	AC	2.30E-05	1.93E-06	0.001044932	8.77E-05	D	Acidic	D	Acidic	silent	NA	3	GT
J	i	Brain	JB	3376	C	0.008147	6549	60	T	Germline	ND1	CDS	TA	8.51E-06	7.14E-07	0.001044932	8.77E-05	S	Hydrophilic	L	Hydrophobic	missense	radical	2	TA
J	i	Brain	JB	3608	A	0.005227	6487	35	T	Germline	ND1	CDS	TC	5.46E-06	4.58E-07	0.001044932	8.77E-05	M	Hydrophobic	I	Hydrophobic	missense	conservative	3	GA
J	i	Brain	JB	3689	A	0.082	5792	531	G	Germline	ND1	CDS	GG	8.57E-05	7.19E-06	0.001044932	8.77E-05	G	Hydrophilic	G	Hydrophilic	silent	NA	3	CC
J	i	Brain	JB	3691	T	0.001758	6333	18	C	Somatic	ND1	CDS	GA	1.84E-06	1.54E-07	0.001044932	8.77E-05	V	Hydrophobic	A	Hydrophobic	missense	conservative	2	TC
J	i	Brain	JB	3691	T	0.005121	6333	40	A	Germline	ND1	CDS	GA	5.35E-06	4.49E-07	0.001044932	8.77E-05	V	Hydrophobic	E	Acidic	missense	radical	2	TC
J	i	Liver	JL	2774	A	0.004095	3998	19	T	Somatic	ND1	CDS	CC	4.28E-06	3.59E-07	0.001044932	8.77E-05	T	Hydrophilic	T	Hydrophilic	silent	NA	3	GG
J	i	Liver	JL	2780	C	0.00827	3991	33	T	Germline	ND1	CDS	TG	8.64E-06	7.25E-07	0.001044932	8.77E-05	L	Hydrophobic	L	Hydrophobic	silent	NA	3	CA
J	i	Liver	JL	2781	G	0.011	4000	46	A	Somatic	ND1	CDS	CT	1.15E-05	9.65E-07	0.001044932	8.77E-05	V	Hydrophobic	I	Hydrophobic	missense	conservative	1	AG
J	i	Liver	JL	2796	G	0.006362	4008	27	A	Somatic	ND1	CDS	CC	6.65E-06	5.58E-07	0.001044932	8.77E-05	A	Hydrophobic	T	Hydrophilic	missense	radical	1	GG
J	i	Liver	JL	2797	C	0.003366	3994	16	T	Somatic	ND1	CDS	GC	3.52E-06	2.95E-07	0.001044932	8.77E-05	A	Hydrophobic	V	Hydrophobic	missense	conservative	2	GC
J	i	Liver	JL	2797	C	0.003511	3994	19	A	Somatic	ND1	CDS	GC	3.67E-06	3.08E-07	0.001044932	8.77E-05	A	Hydrophobic	D	Acidic	missense	radical	2	GC
J	i	Liver	JL	2840	C	0.036	3861	147	T	Germline	ND1	CDS	AA	3.76E-05	3.16E-06	0.001044932	8.77E-05	Y	Hydrophobic	Y	Hydrophobic	silent	NA	3	TT
J	i	Liver	JL	2850	C	0.006618	4014	27	T	Somatic	ND1	CDS	AG	6.92E-06	5.80E-07	0.001044932	8.77E-05	R	Basic	W	Hydrophobic	missense	radical	1	CT
J	i	Liver	JL	2871	G	0.005383	4040	24	A	Somatic	ND1	CDS	TG	5.62E-06	4.72E-07	0.001044932	8.77E-05	G	Hydrophilic	S	Hydrophilic	missense	conservative	1	CA
J	i	Liver	JL	2873	T	0.007194	4028	33	C	Somatic	ND1	CDS	GC	7.52E-06	6.31E-07	0.001044932	8.77E-05	G	Hydrophilic	G	Hydrophilic	silent	NA	3	GC
J	i	Liver	JL	2874	C	0.004101	4057	19	A	Somatic	ND1	CDS	TC	4.29E-06	3.60E-07	0.001044932	8.77E-05	P	Hydrophobic	T	Hydrophilic	missense	radical	1	GA
J	i	Liver	JL	2879	C	0.007653	4033	31	T	Somatic	ND1	CDS	AG	8.00E-06	6.71E-07	0.001044932	8.77E-05	Y	Hydrophobic	Y	Hydrophobic	silent	NA	3	CT
J	i	Liver	JL	2929	C	0.004959	4140	21	T	Somatic	ND1	CDS	CA	5.18E-06	4.35E-07	0.001044932	8.77E-05	P	Hydrophobic	L	Hydrophobic	missense	conservative	2	TG
J	i	Liver	JL	2934	C	0.015	4059	62	T	Somatic	ND1	CDS	AG	1.57E-05	1.32E-06	0.001044932	8.77E-05	R	Basic	C	Hydrophilic	missense	radical	1	CT
J	i	Liver	JL	2970	G	0.032	3881	135	A	Germline	ND1	CDS	TC	3.34E-05	2.81E-06	0.001044932	8.77E-05	A	Hydrophobic	T	Hydrophilic	missense	radical	1	GA
J	i	Liver	JL	2971	C	0.006666	4003	30	T	Somatic	ND1	CDS	GA	6.97E-06	5.85E-07	0.001044932	8.77E-05	A	Hydrophobic	V	Hydrophobic	missense	conservative	2	TC
J	i	Liver	JL	2983	C	0.005905	3978	24	T	Somatic	ND1	CDS	TA	6.17E-06	5.18E-07	0.001044932	8.77E-05	S	Hydrophilic	L	Hydrophobic	missense	radical	2	TA
J	i	Liver	JL	2987	C	0.005039	3988	21	T	Somatic	ND1	CDS	TA	5.27E-06	4.42E-07	0.001044932	8.77E-05	L	Hydrophobic	L	Hydrophobic	silent	NA	3	TA
J	i	Liver	JL	3001	G	0.008783	3892	38	A	Somatic	ND1	CDS	AT	9.18E-06	7.70E-07	0.001044932	8.77E-05	S	Hydrophilic	N	Hydrophilic	missense	conservative	2	AT
J	i	Liver	JL	3024	C	0.009882	3897	37	T	Somatic	ND1	CDS	AC	1.03E-05	8.67E-07	0.001044932	8.77E-05	P	Hydrophobic	S	Hydrophilic	missense	radical	1	GT
J	i	Liver	JL	3025	C	0.005173	3927	21	T	Somatic	ND1	CDS	CA	5.41E-06	4.54E-07	0.001044932	8.77E-05	P	Hydrophobic	L	Hydrophobic	missense	conservative	2	TG
J	i	Liver	JL	3026	A	0.003678	3907	19	T	Germline	ND1	CDS	CC	3.84E-06	3.23E-07	0.001044932	8.77E-05	P	Hydrophobic	P	Hydrophobic	silent	NA	3	GG
J	i	Liver	JL	3056	T	0.188	3249	749	C	Germline	ND1	CDS	TT	0.000196447	1.65E-05	0.001044932	8.77E-05	I	Hydrophobic	I	Hydrophobic	silent	NA	3	AA
J	i	Liver	JL	3070	C	0.004357	4020	18	T	Somatic	ND1	CDS	GA	4.55E-06	3.82E-07	0.001044932	8.77E-05	A	Hydrophobic	V	Hydrophobic	missense	conservative	2	TC
J	i	Liver	JL	3080	C	0.003442	4079	18	T	Somatic	ND1	CDS	GC	3.60E-06	3.02E-07	0.001044932	8.77E-05	S	Hydrophilic	S	Hydrophilic	silent	NA	3	GC
J	i	Liver	JL	3106	C	0.006278	4108	25	T	Somatic	ND1	CDS	TA	6.56E-06	5.51E-07	0.001044932	8.77E-05	S	Hydrophilic	L	Hydrophobic	missense	radical	2	TA
J	i	Liver	JL	3112	G	0.005007	4099	23	A	Somatic	ND1	CDS	TA	5.23E-06	4.39E-07	0.001044932	8.77E-05	W	Hydrophobic	_	Stop	nonsense	radical	2	TA
J	i	Liver	JL	3184	C	0.004772	4191	21	T	Somatic	ND1	CDS	AC	4.99E-06	4.18E-07	0.001044932	8.77E-05	T	Hydrophilic	I	Hydrophobic	missense	radical	2	GT
J	i	Liver	JL	3205	C	0.006262	4045	27	T	Germline	ND1	CDS	TA	6.54E-06	5.49E-07	0.001044932	8.77E-05	S	Hydrophilic	L	Hydrophobic	missense	radical	2	TA
J	i	Liver	JL	3237	C	0.00525	3901	22	T	Somatic	ND1	CDS	AA	5.49E-06	4.60E-07	0.001044932	8.77E-05	Q	Hydrophilic	_	Stop	nonsense	radical	1	TT
J	i	Liver	JL	3250	C	0.007478	3895	30	T	Somatic	ND1	CDS	AA	7.81E-06	6.56E-07	0.001044932	8.77E-05	T	Hydrophilic	M	Hydrophobic	missense	radical	2	TT
J	i	Liver	JL	3286	G	0.005047	3989	19	A	Somatic	ND1	CDS	TA	5.27E-06	4.43E-07	0.001044932	8.77E-05	W	Hydrophobic	_	Stop	nonsense	radical	2	TA
J	i	Liver	JL	3313	C	0.006985	4004	31	T	Somatic	ND1	CDS	TA	7.30E-06	6.13E-07	0.001044932	8.77E-05	S	Hydrophilic	L	Hydrophobic	missense	radical	2	TA
J	i	Liver	JL	3328	C	0.006401	4088	27	T	Somatic	ND1	CDS	AA	6.69E-06	5.61E-07	0.001044932	8.77E-05	T	Hydrophilic	M	Hydrophobic	missense	radical	2	TT
J	i	Liver	JL	3347	C	0.029	4018	122	T	Germline	ND1	CDS	AC	3.03E-05	2.54E-06	0.001044932	8.77E-05	D	Acidic	D	Acidic	silent	NA	3	GT
J	i	Liver	JL	3376	C	0.011	4015	47	T	Germline	ND1	CDS	TA	1.15E-05	9.65E-07	0.001044932	8.77E-05	S	Hydrophilic	L	Hydrophobic	missense	radical	2	TA
J	i	Liver	JL	3395	C	0.008636	4031	35	T	Somatic	ND1	CDS	AG	9.02E-06	7.57E-07	0.001044932	8.77E-05	Y	Hydrophobic	Y	Hydrophobic	silent	NA	3	CT
J	i	Liver	JL	3427	C	0.00592	4168	24	T	Somatic	ND1	CDS	GA	6.19E-06	5.19E-07	0.001044932	8.77E-05	A	Hydrophobic	V	Hydrophobic	missense	conservative	2	TC
J	i	Liver	JL	3434	C	0.005752	4113	25	T	Somatic	ND1	CDS	AA	6.01E-06	5.04E-07	0.001044932	8.77E-05	Y	Hydrophobic	Y	Hydrophobic	silent	NA	3	TT
J	i	Liver	JL	3455	C	0.011	3952	42	A	Somatic	ND1	CDS	AG	1.15E-05	9.65E-07	0.001044932	8.77E-05	N	Hydrophilic	K	Basic	missense	radical	3	CT
J	i	Liver	JL	3455	C	0.024	3952	96	T	Somatic	ND1	CDS	AG	2.51E-05	2.10E-06	0.001044932	8.77E-05	N	Hydrophilic	N	Hydrophilic	silent	NA	3	CT
J	i	Liver	JL	3586	G	0.002977	3918	14	T	Somatic	ND1	CDS	CC	3.11E-06	2.61E-07	0.001044932	8.77E-05	R	Basic	L	Hydrophobic	missense	radical	2	GG
J	i	Liver	JL	3586	G	0.007369	3918	34	A	Somatic	ND1	CDS	CC	7.70E-06	6.46E-07	0.001044932	8.77E-05	R	Basic	H	Basic	missense	conservative	2	GG
J	i	Liver	JL	3596	C	0.01	3987	42	T	Somatic	ND1	CDS	AG	1.04E-05	8.77E-07	0.001044932	8.77E-05	Y	Hydrophobic	Y	Hydrophobic	silent	NA	3	CT
J	i	Liver	JL	3608	A	0.004634	3984	21	T	Germline	ND1	CDS	TC	4.84E-06	4.06E-07	0.001044932	8.77E-05	M	Hydrophobic	I	Hydrophobic	missense	conservative	3	GA
J	i	Liver	JL	3609	C	0.001655	3983	27	A	Somatic	ND1	CDS	AA	1.73E-06	1.45E-07	0.001044932	8.77E-05	H	Basic	N	Hydrophilic	missense	radical	1	TT
J	i	Liver	JL	3609	C	0.006448	3983	28	T	Somatic	ND1	CDS	AA	6.74E-06	5.65E-07	0.001044932	8.77E-05	H	Basic	Y	Hydrophobic	missense	radical	1	TT
J	i	Liver	JL	3685	C	0.012	4072	58	T	Somatic	ND1	CDS	GG	1.25E-05	1.05E-06	0.001044932	8.77E-05	A	Hydrophobic	V	Hydrophobic	missense	conservative	2	CC
J	i	Liver	JL	3685	C	0.005644	4072	25	A	Somatic	ND1	CDS	GG	5.90E-06	4.95E-07	0.001044932	8.77E-05	A	Hydrophobic	E	Acidic	missense	radical	2	CC
J	i	Liver	JL	3689	A	0.092	3741	373	G	Germline	ND1	CDS	GG	9.61E-05	8.07E-06	0.001044932	8.77E-05	G	Hydrophilic	G	Hydrophilic	silent	NA	3	CC
J	i	Liver	JL	3691	T	0.004283	4144	21	A	Germline	ND1	CDS	GA	4.48E-06	3.76E-07	0.001044932	8.77E-05	V	Hydrophobic	E	Acidic	missense	radical	2	TC
M	j	Brain	MB	2774	A	0.004684	6427	35	T	Germline	ND1	CDS	CC	4.89E-06	4.11E-07	0.001044932	8.77E-05	T	Hydrophilic	T	Hydrophilic	silent	NA	3	GG
M	j	Brain	MB	2839	A	0.008043	6312	53	T	Germline	ND1	CDS	TC	8.40E-06	7.05E-07	0.001044932	8.77E-05	Y	Hydrophobic	F	Hydrophobic	missense	conservative	2	GA
M	j	Brain	MB	2974	C	0.024	6253	156	T	Germline	ND1	CDS	CT	2.51E-05	2.10E-06	0.001044932	8.77E-05	P	Hydrophobic	L	Hydrophobic	missense	conservative	2	AG
M	j	Brain	MB	3608	A	0.006119	6253	42	T	Somatic	ND1	CDS	TC	6.39E-06	5.37E-07	0.001044932	8.77E-05	M	Hydrophobic	I	Hydrophobic	missense	conservative	3	GA
M	j	Brain	MB	3608	A	0.001245	6253	10	G	Somatic	ND1	CDS	TC	1.30E-06	1.09E-07	0.001044932	8.77E-05	M	Hydrophobic	M	Hydrophobic	silent	NA	3	GA
M	j	Brain	MB	3691	T	0.009355	6235	64	A	Somatic	ND1	CDS	GA	9.78E-06	8.20E-07	0.001044932	8.77E-05	V	Hydrophobic	E	Acidic	missense	radical	2	TC
M	j	Liver	ML	2773	C	0.007348	4233	31	T	Somatic	ND1	CDS	AA	7.68E-06	6.44E-07	0.001044932	8.77E-05	T	Hydrophilic	M	Hydrophobic	missense	radical	2	TT
M	j	Liver	ML	2774	A	0.006267	4208	32	T	Germline	ND1	CDS	CC	6.55E-06	5.50E-07	0.001044932	8.77E-05	T	Hydrophilic	T	Hydrophilic	silent	NA	3	GG
M	j	Liver	ML	2780	C	0.009402	4233	43	T	Somatic	ND1	CDS	TG	9.82E-06	8.25E-07	0.001044932	8.77E-05	L	Hydrophobic	L	Hydrophobic	silent	NA	3	CA
M	j	Liver	ML	2781	G	0.002074	4233	15	T	Somatic	ND1	CDS	CT	2.17E-06	1.82E-07	0.001044932	8.77E-05	V	Hydrophobic	F	Hydrophobic	missense	conservative	1	AG
M	j	Liver	ML	2781	G	0.011	4233	50	A	Somatic	ND1	CDS	CT	1.15E-05	9.65E-07	0.001044932	8.77E-05	V	Hydrophobic	I	Hydrophobic	missense	conservative	1	AG
M	j	Liver	ML	2796	G	0.002072	4209	14	T	Somatic	ND1	CDS	CC	2.17E-06	1.82E-07	0.001044932	8.77E-05	A	Hydrophobic	S	Hydrophilic	missense	radical	1	GG
M	j	Liver	ML	2796	G	0.005752	4209	29	A	Somatic	ND1	CDS	CC	6.01E-06	5.04E-07	0.001044932	8.77E-05	A	Hydrophobic	T	Hydrophilic	missense	radical	1	GG
M	j	Liver	ML	2804	C	0.005717	4173	27	T	Somatic	ND1	CDS	CT	5.97E-06	5.01E-07	0.001044932	8.77E-05	A	Hydrophobic	A	Hydrophobic	silent	NA	3	AG
M	j	Liver	ML	2839	A	0.007202	4149	30	T	Germline	ND1	CDS	TC	7.53E-06	6.32E-07	0.001044932	8.77E-05	Y	Hydrophobic	F	Hydrophobic	missense	conservative	2	GA
M	j	Liver	ML	2840	C	0.007192	4165	31	T	Somatic	ND1	CDS	AA	7.52E-06	6.31E-07	0.001044932	8.77E-05	Y	Hydrophobic	Y	Hydrophobic	silent	NA	3	TT
M	j	Liver	ML	2850	C	0.005499	4193	25	T	Somatic	ND1	CDS	AG	5.75E-06	4.82E-07	0.001044932	8.77E-05	R	Basic	W	Hydrophobic	missense	radical	1	CT
M	j	Liver	ML	2934	C	0.00304	4189	15	A	Somatic	ND1	CDS	AG	3.18E-06	2.67E-07	0.001044932	8.77E-05	R	Basic	S	Hydrophilic	missense	radical	1	CT
M	j	Liver	ML	2934	C	0.012	4189	56	T	Somatic	ND1	CDS	AG	1.25E-05	1.05E-06	0.001044932	8.77E-05	R	Basic	C	Hydrophilic	missense	radical	1	CT
M	j	Liver	ML	2974	C	0.017	4146	74	T	Germline	ND1	CDS	CT	1.78E-05	1.49E-06	0.001044932	8.77E-05	P	Hydrophobic	L	Hydrophobic	missense	conservative	2	AG
M	j	Liver	ML	2974	C	0.001642	4146	9	A	Somatic	ND1	CDS	CT	1.72E-06	1.44E-07	0.001044932	8.77E-05	P	Hydrophobic	H	Basic	missense	radical	2	AG
M	j	Liver	ML	2983	C	0.00494	4243	23	T	Somatic	ND1	CDS	TA	5.16E-06	4.33E-07	0.001044932	8.77E-05	S	Hydrophilic	L	Hydrophobic	missense	radical	2	TA
M	j	Liver	ML	3024	C	0.005702	4168	27	T	Somatic	ND1	CDS	AC	5.96E-06	5.00E-07	0.001044932	8.77E-05	P	Hydrophobic	S	Hydrophilic	missense	radical	1	GT
M	j	Liver	ML	3027	C	0.005687	4197	25	T	Somatic	ND1	CDS	AA	5.94E-06	4.99E-07	0.001044932	8.77E-05	H	Basic	Y	Hydrophobic	missense	radical	1	TT
M	j	Liver	ML	3140	C	0.004665	4157	21	A	Somatic	ND1	CDS	TG	4.87E-06	4.09E-07	0.001044932	8.77E-05	F	Hydrophobic	L	Hydrophobic	missense	conservative	3	CA
M	j	Liver	ML	3140	C	0.006955	4157	32	T	Somatic	ND1	CDS	TG	7.27E-06	6.10E-07	0.001044932	8.77E-05	F	Hydrophobic	F	Hydrophobic	silent	NA	3	CA
M	j	Liver	ML	3205	C	0.006195	4213	27	T	Somatic	ND1	CDS	TA	6.47E-06	5.43E-07	0.001044932	8.77E-05	S	Hydrophilic	L	Hydrophobic	missense	radical	2	TA
M	j	Liver	ML	3237	C	0.007183	3991	30	T	Somatic	ND1	CDS	AA	7.51E-06	6.30E-07	0.001044932	8.77E-05	Q	Hydrophilic	_	Stop	nonsense	radical	1	TT
M	j	Liver	ML	3250	C	0.005528	3961	22	T	Somatic	ND1	CDS	AA	5.78E-06	4.85E-07	0.001044932	8.77E-05	T	Hydrophilic	M	Hydrophobic	missense	radical	2	TT
M	j	Liver	ML	3345	G	0.006113	3910	27	A	Somatic	ND1	CDS	CA	6.39E-06	5.36E-07	0.001044932	8.77E-05	D	Acidic	N	Hydrophilic	missense	radical	1	TG
M	j	Liver	ML	3395	C	0.006227	3938	27	T	Somatic	ND1	CDS	AG	6.51E-06	5.46E-07	0.001044932	8.77E-05	Y	Hydrophobic	Y	Hydrophobic	silent	NA	3	CT
M	j	Liver	ML	3455	C	0.009482	3936	42	A	Somatic	ND1	CDS	AG	9.91E-06	8.32E-07	0.001044932	8.77E-05	N	Hydrophilic	K	Basic	missense	radical	3	CT
M	j	Liver	ML	3455	C	0.023	3936	99	T	Somatic	ND1	CDS	AG	2.40E-05	2.02E-06	0.001044932	8.77E-05	N	Hydrophilic	N	Hydrophilic	silent	NA	3	CT
M	j	Liver	ML	3570	C	0.005444	4062	24	T	Somatic	ND1	CDS	CG	5.69E-06	4.77E-07	0.001044932	8.77E-05	R	Basic	W	Hydrophobic	missense	radical	1	CG
M	j	Liver	ML	3586	G	0.006589	3985	26	A	Somatic	ND1	CDS	CC	6.89E-06	5.78E-07	0.001044932	8.77E-05	R	Basic	H	Basic	missense	conservative	2	GG
M	j	Liver	ML	3609	C	0.005337	4013	23	T	Somatic	ND1	CDS	AA	5.58E-06	4.68E-07	0.001044932	8.77E-05	H	Basic	Y	Hydrophobic	missense	radical	1	TT
M	j	Liver	ML	3633	C	0.004111	3953	20	T	Somatic	ND1	CDS	AC	4.30E-06	3.61E-07	0.001044932	8.77E-05	P	Hydrophobic	S	Hydrophilic	missense	radical	1	GT
M	j	Liver	ML	3660	C	0.006438	4037	27	T	Somatic	ND1	CDS	AA	6.73E-06	5.65E-07	0.001044932	8.77E-05	H	Basic	Y	Hydrophobic	missense	radical	1	TT
M	j	Liver	ML	3685	C	0.011	3952	47	T	Somatic	ND1	CDS	GG	1.15E-05	9.65E-07	0.001044932	8.77E-05	A	Hydrophobic	V	Hydrophobic	missense	conservative	2	CC
M	j	Liver	ML	3685	C	0.005441	3952	25	A	Somatic	ND1	CDS	GG	5.69E-06	4.77E-07	0.001044932	8.77E-05	A	Hydrophobic	E	Acidic	missense	radical	2	CC
O	k	Brain	OB	2773	C	0.081	3041	270	T	Germline	ND1	CDS	AA	8.46E-05	7.10E-06	0.001044932	8.77E-05	T	Hydrophilic	M	Hydrophobic	missense	radical	2	TT
O	k	Brain	OB	2839	A	0.01	3218	35	T	Germline	ND1	CDS	TC	1.04E-05	8.77E-07	0.001044932	8.77E-05	Y	Hydrophobic	F	Hydrophobic	missense	conservative	2	GA
O	k	Brain	OB	2976	A	0.009655	3336	32	G	Germline	ND1	CDS	TC	1.01E-05	8.47E-07	0.001044932	8.77E-05	T	Hydrophilic	A	Hydrophobic	missense	radical	1	GA
O	k	Brain	OB	3089	T	0.005963	3297	21	C	Somatic	ND1	CDS	TT	6.23E-06	5.23E-07	0.001044932	8.77E-05	V	Hydrophobic	V	Hydrophobic	silent	NA	3	AA
O	k	Brain	OB	3112	G	0.004915	3308	18	A	Somatic	ND1	CDS	TA	5.14E-06	4.31E-07	0.001044932	8.77E-05	W	Hydrophobic	_	Stop	nonsense	radical	2	TA
O	k	Brain	OB	3180	G	0.049	3190	167	A	Germline	ND1	CDS	AT	5.12E-05	4.30E-06	0.001044932	8.77E-05	V	Hydrophobic	M	Hydrophobic	missense	conservative	1	AT
O	k	Brain	OB	3229	A	0.005477	3215	19	G	Somatic	ND1	CDS	TC	5.72E-06	4.80E-07	0.001044932	8.77E-05	Y	Hydrophobic	C	Hydrophilic	missense	radical	2	GA
O	k	Brain	OB	3452	A	0.049	3008	157	C	Germline	ND1	CDS	TA	5.12E-05	4.30E-06	0.001044932	8.77E-05	M	Hydrophobic	I	Hydrophobic	missense	conservative	3	TA
O	k	Brain	OB	3581	T	0.056	3068	190	C	Germline	ND1	CDS	AC	5.85E-05	4.91E-06	0.001044932	8.77E-05	Y	Hydrophobic	Y	Hydrophobic	silent	NA	3	GT
O	k	Brain	OB	3608	A	0.007033	3238	25	T	Somatic	ND1	CDS	TC	7.35E-06	6.17E-07	0.001044932	8.77E-05	M	Hydrophobic	I	Hydrophobic	missense	conservative	3	GA
O	k	Brain	OB	3691	T	0.008027	3158	25	A	Germline	ND1	CDS	GA	8.39E-06	7.04E-07	0.001044932	8.77E-05	V	Hydrophobic	E	Acidic	missense	radical	2	TC
O	k	Liver	OL	2773	C	0.053	2095	118	T	Germline	ND1	CDS	AA	5.54E-05	4.65E-06	0.001044932	8.77E-05	T	Hydrophilic	M	Hydrophobic	missense	radical	2	TT
O	k	Liver	OL	2774	A	0.006186	2187	15	T	Somatic	ND1	CDS	CC	6.46E-06	5.42E-07	0.001044932	8.77E-05	T	Hydrophilic	T	Hydrophilic	silent	NA	3	GG
O	k	Liver	OL	2780	C	0.007715	2197	18	T	Somatic	ND1	CDS	TG	8.06E-06	6.77E-07	0.001044932	8.77E-05	L	Hydrophobic	L	Hydrophobic	silent	NA	3	CA
O	k	Liver	OL	2781	G	0.006559	2193	18	A	Somatic	ND1	CDS	CT	6.85E-06	5.75E-07	0.001044932	8.77E-05	V	Hydrophobic	I	Hydrophobic	missense	conservative	1	AG
O	k	Liver	OL	2839	A	0.007734	2215	17	T	Germline	ND1	CDS	TC	8.08E-06	6.78E-07	0.001044932	8.77E-05	Y	Hydrophobic	F	Hydrophobic	missense	conservative	2	GA
O	k	Liver	OL	2875	C	0.005247	2293	13	T	Somatic	ND1	CDS	CA	5.48E-06	4.60E-07	0.001044932	8.77E-05	P	Hydrophobic	L	Hydrophobic	missense	conservative	2	TG
O	k	Liver	OL	2934	C	0.011	2326	27	T	Somatic	ND1	CDS	AG	1.15E-05	9.65E-07	0.001044932	8.77E-05	R	Basic	C	Hydrophilic	missense	radical	1	CT
O	k	Liver	OL	2934	C	0.004682	2326	13	A	Somatic	ND1	CDS	AG	4.89E-06	4.11E-07	0.001044932	8.77E-05	R	Basic	S	Hydrophilic	missense	radical	1	CT
O	k	Liver	OL	2935	G	0.009111	2345	22	A	Somatic	ND1	CDS	CC	9.52E-06	7.99E-07	0.001044932	8.77E-05	R	Basic	H	Basic	missense	conservative	2	GG
O	k	Liver	OL	2974	C	0.005974	2307	15	T	Somatic	ND1	CDS	CT	6.24E-06	5.24E-07	0.001044932	8.77E-05	P	Hydrophobic	L	Hydrophobic	missense	conservative	2	AG
O	k	Liver	OL	2976	A	0.01	2281	25	G	Germline	ND1	CDS	TC	1.04E-05	8.77E-07	0.001044932	8.77E-05	T	Hydrophilic	A	Hydrophobic	missense	radical	1	GA
O	k	Liver	OL	3140	C	0.011	2186	24	T	Somatic	ND1	CDS	TG	1.15E-05	9.65E-07	0.001044932	8.77E-05	F	Hydrophobic	F	Hydrophobic	silent	NA	3	CA
O	k	Liver	OL	3143	A	0.004139	2196	13	G	Somatic	ND1	CDS	GG	4.32E-06	3.63E-07	0.001044932	8.77E-05	G	Hydrophilic	G	Hydrophilic	silent	NA	3	CC
O	k	Liver	OL	3180	G	0.034	2186	77	A	Germline	ND1	CDS	AT	3.55E-05	2.98E-06	0.001044932	8.77E-05	V	Hydrophobic	M	Hydrophobic	missense	conservative	1	AT
O	k	Liver	OL	3205	C	0.00641	2242	14	T	Somatic	ND1	CDS	TA	6.70E-06	5.62E-07	0.001044932	8.77E-05	S	Hydrophilic	L	Hydrophobic	missense	radical	2	TA
O	k	Liver	OL	3226	C	0.007892	2134	17	T	Somatic	ND1	CDS	TC	8.25E-06	6.92E-07	0.001044932	8.77E-05	S	Hydrophilic	F	Hydrophobic	missense	radical	2	GA
O	k	Liver	OL	3226	C	0.002773	2134	9	A	Somatic	ND1	CDS	TC	2.90E-06	2.43E-07	0.001044932	8.77E-05	S	Hydrophilic	Y	Hydrophobic	missense	radical	2	GA
O	k	Liver	OL	3345	G	0.006963	2270	20	A	Somatic	ND1	CDS	CA	7.28E-06	6.11E-07	0.001044932	8.77E-05	D	Acidic	N	Hydrophilic	missense	radical	1	TG
O	k	Liver	OL	3452	A	0.034	2109	71	C	Germline	ND1	CDS	TA	3.55E-05	2.98E-06	0.001044932	8.77E-05	M	Hydrophobic	I	Hydrophobic	missense	conservative	3	TA
O	k	Liver	OL	3455	C	0.006507	2147	16	A	Somatic	ND1	CDS	AG	6.80E-06	5.71E-07	0.001044932	8.77E-05	N	Hydrophilic	K	Basic	missense	radical	3	CT
O	k	Liver	OL	3455	C	0.014	2147	32	T	Somatic	ND1	CDS	AG	1.46E-05	1.23E-06	0.001044932	8.77E-05	N	Hydrophilic	N	Hydrophilic	silent	NA	3	CT
O	k	Liver	OL	3581	T	0.031	2020	69	C	Germline	ND1	CDS	AC	3.24E-05	2.72E-06	0.001044932	8.77E-05	Y	Hydrophobic	Y	Hydrophobic	silent	NA	3	GT
O	k	Liver	OL	3586	G	0.008095	2076	17	A	Somatic	ND1	CDS	CC	8.46E-06	7.10E-07	0.001044932	8.77E-05	R	Basic	H	Basic	missense	conservative	2	GG
O	k	Liver	OL	3596	C	0.005325	2085	12	T	Somatic	ND1	CDS	AG	5.56E-06	4.67E-07	0.001044932	8.77E-05	Y	Hydrophobic	Y	Hydrophobic	silent	NA	3	CT
O	k	Liver	OL	3685	C	0.00455	2180	12	A	Somatic	ND1	CDS	GG	4.75E-06	3.99E-07	0.001044932	8.77E-05	A	Hydrophobic	E	Acidic	missense	radical	2	CC
O	k	Liver	OL	3689	A	0.011	2200	24	G	Somatic	ND1	CDS	GG	1.15E-05	9.65E-07	0.001044932	8.77E-05	G	Hydrophilic	G	Hydrophilic	silent	NA	3	CC
O	k	Liver	OL	3691	T	0.006052	2200	13	A	Germline	ND1	CDS	GA	6.32E-06	5.31E-07	0.001044932	8.77E-05	V	Hydrophobic	E	Acidic	missense	radical	2	TC
R	l	Brain	RB	2839	A	0.009141	6838	65	T	Germline	ND1	CDS	TC	9.55E-06	8.02E-07	0.001044932	8.77E-05	Y	Hydrophobic	F	Hydrophobic	missense	conservative	2	GA
R	l	Brain	RB	2871	G	0.019	6734	132	A	Germline	ND1	CDS	TG	1.99E-05	1.67E-06	0.001044932	8.77E-05	G	Hydrophilic	S	Hydrophilic	missense	conservative	1	CA
R	l	Brain	RB	2873	T	0.028	6675	201	C	Germline	ND1	CDS	GC	2.93E-05	2.46E-06	0.001044932	8.77E-05	G	Hydrophilic	G	Hydrophilic	silent	NA	3	GC
R	l	Brain	RB	2976	A	0.046	6432	320	G	Germline	ND1	CDS	TC	4.81E-05	4.03E-06	0.001044932	8.77E-05	T	Hydrophilic	A	Hydrophobic	missense	radical	1	GA
R	l	Brain	RB	3013	C	0.018	6667	126	A	Germline	ND1	CDS	CC	1.88E-05	1.58E-06	0.001044932	8.77E-05	P	Hydrophobic	H	Basic	missense	radical	2	GG
R	l	Brain	RB	3056	T	0.01	6743	74	C	Somatic	ND1	CDS	TT	1.04E-05	8.77E-07	0.001044932	8.77E-05	I	Hydrophobic	I	Hydrophobic	silent	NA	3	AA
R	l	Brain	RB	3091	A	0.00576	6667	40	T	Somatic	ND1	CDS	TC	6.02E-06	5.05E-07	0.001044932	8.77E-05	Y	Hydrophobic	F	Hydrophobic	missense	conservative	2	GA
R	l	Brain	RB	3149	A	0.005036	6644	33	G	Somatic	ND1	CDS	TC	5.26E-06	4.42E-07	0.001044932	8.77E-05	L	Hydrophobic	L	Hydrophobic	silent	NA	3	GA
R	l	Brain	RB	3229	A	0.236	5028	1558	G	Germline	ND1	CDS	TC	0.000246604	2.07E-05	0.001044932	8.77E-05	Y	Hydrophobic	C	Hydrophilic	missense	radical	2	GA
R	l	Brain	RB	3250	C	0.005957	6561	42	T	Germline	ND1	CDS	AA	6.22E-06	5.22E-07	0.001044932	8.77E-05	T	Hydrophilic	M	Hydrophobic	missense	radical	2	TT
R	l	Brain	RB	3260	A	0.008554	6556	61	G	Germline	ND1	CDS	AC	8.94E-06	7.50E-07	0.001044932	8.77E-05	E	Acidic	E	Acidic	silent	NA	3	GT
R	l	Brain	RB	3455	C	0.005436	6823	41	T	Germline	ND1	CDS	AG	5.68E-06	4.77E-07	0.001044932	8.77E-05	N	Hydrophilic	N	Hydrophilic	silent	NA	3	CT
R	l	Brain	RB	3608	A	0.00529	6685	37	T	Somatic	ND1	CDS	TC	5.53E-06	4.64E-07	0.001044932	8.77E-05	M	Hydrophobic	I	Hydrophobic	missense	conservative	3	GA
R	l	Brain	RB	3689	A	0.024	6316	159	G	Germline	ND1	CDS	GG	2.51E-05	2.10E-06	0.001044932	8.77E-05	G	Hydrophilic	G	Hydrophilic	silent	NA	3	CC
R	l	Brain	RB	3691	T	0.001772	6284	19	C	Somatic	ND1	CDS	GA	1.85E-06	1.55E-07	0.001044932	8.77E-05	V	Hydrophobic	A	Hydrophobic	missense	conservative	2	TC
R	l	Brain	RB	3691	T	0.033	6284	226	A	Germline	ND1	CDS	GA	3.45E-05	2.89E-06	0.001044932	8.77E-05	V	Hydrophobic	E	Acidic	missense	radical	2	TC
R	l	Liver	RL	2773	C	0.104	1412	165	T	Somatic	ND1	CDS	AA	0.000108673	9.12E-06	0.001044932	8.77E-05	T	Hydrophilic	M	Hydrophobic	missense	radical	2	TT
R	l	Liver	RL	2781	G	0.003706	1543	5	T	Somatic	ND1	CDS	CT	3.87E-06	3.25E-07	0.001044932	8.77E-05	V	Hydrophobic	F	Hydrophobic	missense	conservative	1	AG
R	l	Liver	RL	2781	G	0.009047	1543	14	A	Somatic	ND1	CDS	CT	9.45E-06	7.93E-07	0.001044932	8.77E-05	V	Hydrophobic	I	Hydrophobic	missense	conservative	1	AG
R	l	Liver	RL	2839	A	0.01	1565	16	T	Germline	ND1	CDS	TC	1.04E-05	8.77E-07	0.001044932	8.77E-05	Y	Hydrophobic	F	Hydrophobic	missense	conservative	2	GA
R	l	Liver	RL	2850	C	0.008205	1583	12	T	Somatic	ND1	CDS	AG	8.57E-06	7.20E-07	0.001044932	8.77E-05	R	Basic	W	Hydrophobic	missense	radical	1	CT
R	l	Liver	RL	2871	G	0.011	1622	19	A	Germline	ND1	CDS	TG	1.15E-05	9.65E-07	0.001044932	8.77E-05	G	Hydrophilic	S	Hydrophilic	missense	conservative	1	CA
R	l	Liver	RL	2873	T	0.01	1613	18	C	Germline	ND1	CDS	GC	1.04E-05	8.77E-07	0.001044932	8.77E-05	G	Hydrophilic	G	Hydrophilic	silent	NA	3	GC
R	l	Liver	RL	2934	C	0.008414	1646	15	T	Somatic	ND1	CDS	AG	8.79E-06	7.38E-07	0.001044932	8.77E-05	R	Basic	C	Hydrophilic	missense	radical	1	CT
R	l	Liver	RL	2976	A	0.018	1574	29	G	Germline	ND1	CDS	TC	1.88E-05	1.58E-06	0.001044932	8.77E-05	T	Hydrophilic	A	Hydrophobic	missense	radical	1	GA
R	l	Liver	RL	3013	C	0.014	1577	23	A	Germline	ND1	CDS	CC	1.46E-05	1.23E-06	0.001044932	8.77E-05	P	Hydrophobic	H	Basic	missense	radical	2	GG
R	l	Liver	RL	3229	A	0.122	1342	187	G	Germline	ND1	CDS	TC	0.000127482	1.07E-05	0.001044932	8.77E-05	Y	Hydrophobic	C	Hydrophilic	missense	radical	2	GA
R	l	Liver	RL	3250	C	0.00669	1498	10	T	Germline	ND1	CDS	AA	6.99E-06	5.87E-07	0.001044932	8.77E-05	T	Hydrophilic	M	Hydrophobic	missense	radical	2	TT
R	l	Liver	RL	3260	A	0.006811	1492	10	G	Germline	ND1	CDS	AC	7.12E-06	5.97E-07	0.001044932	8.77E-05	E	Acidic	E	Acidic	silent	NA	3	GT
R	l	Liver	RL	3455	C	0.006898	1433	9	A	Somatic	ND1	CDS	AG	7.21E-06	6.05E-07	0.001044932	8.77E-05	N	Hydrophilic	K	Basic	missense	radical	3	CT
R	l	Liver	RL	3455	C	0.021	1433	31	T	Germline	ND1	CDS	AG	2.19E-05	1.84E-06	0.001044932	8.77E-05	N	Hydrophilic	N	Hydrophilic	silent	NA	3	CT
R	l	Liver	RL	3581	T	0.034	1363	50	C	Somatic	ND1	CDS	AC	3.55E-05	2.98E-06	0.001044932	8.77E-05	Y	Hydrophobic	Y	Hydrophobic	silent	NA	3	GT
R	l	Liver	RL	3586	G	0.008587	1415	13	A	Somatic	ND1	CDS	CC	8.97E-06	7.53E-07	0.001044932	8.77E-05	R	Basic	H	Basic	missense	conservative	2	GG
R	l	Liver	RL	3609	C	0.006065	1448	10	T	Somatic	ND1	CDS	AA	6.34E-06	5.32E-07	0.001044932	8.77E-05	H	Basic	Y	Hydrophobic	missense	radical	1	TT
R	l	Liver	RL	3625	A	0.005404	1467	10	C	Somatic	ND1	CDS	AC	5.65E-06	4.74E-07	0.001044932	8.77E-05	N	Hydrophilic	T	Hydrophilic	missense	conservative	2	GT
R	l	Liver	RL	3685	C	0.012	1500	18	T	Somatic	ND1	CDS	GG	1.25E-05	1.05E-06	0.001044932	8.77E-05	A	Hydrophobic	V	Hydrophobic	missense	conservative	2	CC
R	l	Liver	RL	3689	A	0.017	1495	26	G	Germline	ND1	CDS	GG	1.78E-05	1.49E-06	0.001044932	8.77E-05	G	Hydrophilic	G	Hydrophilic	silent	NA	3	CC
R	l	Liver	RL	3691	T	0.03	1477	49	A	Germline	ND1	CDS	GA	3.13E-05	2.63E-06	0.001044932	8.77E-05	V	Hydrophobic	E	Acidic	missense	radical	2	TC
U	m	Brain	UB	2773	C	0.093	4595	483	T	Germline	ND1	CDS	AA	9.72E-05	8.16E-06	0.001044932	8.77E-05	T	Hydrophilic	M	Hydrophobic	missense	radical	2	TT
U	m	Brain	UB	2839	A	0.011	4964	58	T	Somatic	ND1	CDS	TC	1.15E-05	9.65E-07	0.001044932	8.77E-05	Y	Hydrophobic	F	Hydrophobic	missense	conservative	2	GA
U	m	Brain	UB	2839	A	0.00181	4964	9	G	Somatic	ND1	CDS	TC	1.89E-06	1.59E-07	0.001044932	8.77E-05	Y	Hydrophobic	C	Hydrophilic	missense	radical	2	GA
U	m	Brain	UB	2840	C	0.064	4675	335	T	Germline	ND1	CDS	AA	6.69E-05	5.61E-06	0.001044932	8.77E-05	Y	Hydrophobic	Y	Hydrophobic	silent	NA	3	TT
U	m	Brain	UB	2840	C	0.005748	4675	32	G	Germline	ND1	CDS	AA	6.01E-06	5.04E-07	0.001044932	8.77E-05	Y	Hydrophobic	_	Stop	nonsense	radical	3	TT
U	m	Brain	UB	2843	A	0.004997	5000	26	T	Somatic	ND1	CDS	TC	5.22E-06	4.38E-07	0.001044932	8.77E-05	M	Hydrophobic	I	Hydrophobic	missense	conservative	3	GA
U	m	Brain	UB	2934	C	0.041	5097	222	T	Germline	ND1	CDS	AG	4.28E-05	3.60E-06	0.001044932	8.77E-05	R	Basic	C	Hydrophilic	missense	radical	1	CT
U	m	Brain	UB	2936	C	0.008332	5244	47	T	Germline	ND1	CDS	GC	8.71E-06	7.31E-07	0.001044932	8.77E-05	R	Basic	R	Basic	silent	NA	3	GC
U	m	Brain	UB	2947	C	0.095	4838	522	T	Germline	ND1	CDS	AC	9.93E-05	8.33E-06	0.001044932	8.77E-05	T	Hydrophilic	I	Hydrophobic	missense	radical	2	GT
U	m	Brain	UB	2983	C	0.007594	5285	42	T	Germline	ND1	CDS	TA	7.94E-06	6.66E-07	0.001044932	8.77E-05	S	Hydrophilic	L	Hydrophobic	missense	radical	2	TA
U	m	Brain	UB	3008	A	0.007156	5172	38	G	Somatic	ND1	CDS	GG	7.48E-06	6.28E-07	0.001044932	8.77E-05	W	Hydrophobic	W	Hydrophobic	silent	NA	3	CC
U	m	Brain	UB	3026	A	0.0055	5116	31	T	Somatic	ND1	CDS	CC	5.75E-06	4.82E-07	0.001044932	8.77E-05	P	Hydrophobic	P	Hydrophobic	silent	NA	3	GG
U	m	Brain	UB	3118	C	0.006804	5169	35	T	Somatic	ND1	CDS	TA	7.11E-06	5.97E-07	0.001044932	8.77E-05	S	Hydrophilic	L	Hydrophobic	missense	radical	2	TA
U	m	Brain	UB	3133	C	0.012	5162	63	T	Germline	ND1	CDS	TA	1.25E-05	1.05E-06	0.001044932	8.77E-05	S	Hydrophilic	L	Hydrophobic	missense	radical	2	TA
U	m	Brain	UB	3135	C	0.012	5155	63	T	Germline	ND1	CDS	AT	1.25E-05	1.05E-06	0.001044932	8.77E-05	L	Hydrophobic	L	Hydrophobic	silent	NA	1	AT
U	m	Brain	UB	3140	C	0.008004	5153	47	T	Germline	ND1	CDS	TG	8.36E-06	7.02E-07	0.001044932	8.77E-05	F	Hydrophobic	F	Hydrophobic	silent	NA	3	CA
U	m	Brain	UB	3206	A	0.012	5081	62	T	Somatic	ND1	CDS	CG	1.25E-05	1.05E-06	0.001044932	8.77E-05	S	Hydrophilic	S	Hydrophilic	silent	NA	3	CG
U	m	Brain	UB	3433	A	0.00561	5144	33	T	Germline	ND1	CDS	TC	5.86E-06	4.92E-07	0.001044932	8.77E-05	Y	Hydrophobic	F	Hydrophobic	missense	conservative	2	GA
U	m	Brain	UB	3455	C	0.009639	5122	52	T	Germline	ND1	CDS	AG	1.01E-05	8.45E-07	0.001044932	8.77E-05	N	Hydrophilic	N	Hydrophilic	silent	NA	3	CT
U	m	Brain	UB	3483	C	0.009662	5182	56	T	Germline	ND1	CDS	AC	1.01E-05	8.47E-07	0.001044932	8.77E-05	P	Hydrophobic	S	Hydrophilic	missense	radical	1	GT
U	m	Brain	UB	3542	A	0.005273	5126	31	T	Somatic	ND1	CDS	TC	5.51E-06	4.62E-07	0.001044932	8.77E-05	L	Hydrophobic	L	Hydrophobic	silent	NA	3	GA
U	m	Brain	UB	3570	C	0.008316	5057	41	T	Germline	ND1	CDS	CG	8.69E-06	7.29E-07	0.001044932	8.77E-05	R	Basic	W	Hydrophobic	missense	radical	1	CG
U	m	Brain	UB	3581	T	0.00577	5043	29	C	Somatic	ND1	CDS	AC	6.03E-06	5.06E-07	0.001044932	8.77E-05	Y	Hydrophobic	Y	Hydrophobic	silent	NA	3	GT
U	m	Brain	UB	3608	A	0.009252	5002	48	T	Germline	ND1	CDS	TC	9.67E-06	8.11E-07	0.001044932	8.77E-05	M	Hydrophobic	I	Hydrophobic	missense	conservative	3	GA
U	m	Brain	UB	3608	A	0.00128	5002	12	G	Somatic	ND1	CDS	TC	1.34E-06	1.12E-07	0.001044932	8.77E-05	M	Hydrophobic	M	Hydrophobic	silent	NA	3	GA
U	m	Brain	UB	3656	G	0.024	4967	123	A	Germline	ND1	CDS	TT	2.51E-05	2.10E-06	0.001044932	8.77E-05	M	Hydrophobic	M	Hydrophobic	silent	NA	3	AA
U	m	Brain	UB	3667	C	0.012	5064	65	A	Germline	ND1	CDS	TT	1.25E-05	1.05E-06	0.001044932	8.77E-05	S	Hydrophilic	Y	Hydrophobic	missense	radical	2	AA
U	m	Brain	UB	3685	C	0.006772	5070	34	T	Germline	ND1	CDS	GG	7.08E-06	5.94E-07	0.001044932	8.77E-05	A	Hydrophobic	V	Hydrophobic	missense	conservative	2	CC
U	m	Brain	UB	3691	T	0.00946	5041	51	A	Germline	ND1	CDS	GA	9.89E-06	8.30E-07	0.001044932	8.77E-05	V	Hydrophobic	E	Acidic	missense	radical	2	TC
U	m	Liver	UL	2773	C	0.077	3678	314	T	Germline	ND1	CDS	AA	8.05E-05	6.75E-06	0.001044932	8.77E-05	T	Hydrophilic	M	Hydrophobic	missense	radical	2	TT
U	m	Liver	UL	2774	A	0.005461	3951	28	T	Somatic	ND1	CDS	CC	5.71E-06	4.79E-07	0.001044932	8.77E-05	T	Hydrophilic	T	Hydrophilic	silent	NA	3	GG
U	m	Liver	UL	2780	C	0.007423	3980	31	T	Somatic	ND1	CDS	TG	7.76E-06	6.51E-07	0.001044932	8.77E-05	L	Hydrophobic	L	Hydrophobic	silent	NA	3	CA
U	m	Liver	UL	2781	G	0.001633	3992	11	T	Somatic	ND1	CDS	CT	1.71E-06	1.43E-07	0.001044932	8.77E-05	V	Hydrophobic	F	Hydrophobic	missense	conservative	1	AG
U	m	Liver	UL	2781	G	0.004163	3992	20	A	Somatic	ND1	CDS	CT	4.35E-06	3.65E-07	0.001044932	8.77E-05	V	Hydrophobic	I	Hydrophobic	missense	conservative	1	AG
U	m	Liver	UL	2840	C	0.058	3733	237	T	Germline	ND1	CDS	AA	6.06E-05	5.09E-06	0.001044932	8.77E-05	Y	Hydrophobic	Y	Hydrophobic	silent	NA	3	TT
U	m	Liver	UL	2840	C	0.001974	3733	9	G	Germline	ND1	CDS	AA	2.06E-06	1.73E-07	0.001044932	8.77E-05	Y	Hydrophobic	_	Stop	nonsense	radical	3	TT
U	m	Liver	UL	2850	C	0.006914	4003	30	T	Somatic	ND1	CDS	AG	7.22E-06	6.06E-07	0.001044932	8.77E-05	R	Basic	W	Hydrophobic	missense	radical	1	CT
U	m	Liver	UL	2879	C	0.006595	3969	28	T	Somatic	ND1	CDS	AG	6.89E-06	5.78E-07	0.001044932	8.77E-05	Y	Hydrophobic	Y	Hydrophobic	silent	NA	3	CT
U	m	Liver	UL	2934	C	0.018	4036	80	T	Germline	ND1	CDS	AG	1.88E-05	1.58E-06	0.001044932	8.77E-05	R	Basic	C	Hydrophilic	missense	radical	1	CT
U	m	Liver	UL	2936	C	0.004867	4101	21	T	Germline	ND1	CDS	GC	5.09E-06	4.27E-07	0.001044932	8.77E-05	R	Basic	R	Basic	silent	NA	3	GC
U	m	Liver	UL	2947	C	0.083	3842	363	T	Germline	ND1	CDS	AC	8.67E-05	7.28E-06	0.001044932	8.77E-05	T	Hydrophilic	I	Hydrophobic	missense	radical	2	GT
U	m	Liver	UL	2983	C	0.006485	4039	31	T	Germline	ND1	CDS	TA	6.78E-06	5.69E-07	0.001044932	8.77E-05	S	Hydrophilic	L	Hydrophobic	missense	radical	2	TA
U	m	Liver	UL	2984	A	0.007584	3999	37	T	Somatic	ND1	CDS	CC	7.92E-06	6.65E-07	0.001044932	8.77E-05	S	Hydrophilic	S	Hydrophilic	silent	NA	3	GG
U	m	Liver	UL	2984	A	0.001461	3999	22	C	Somatic	ND1	CDS	CC	1.53E-06	1.28E-07	0.001044932	8.77E-05	S	Hydrophilic	S	Hydrophilic	silent	NA	3	GG
U	m	Liver	UL	3027	C	0.005461	4073	26	T	Somatic	ND1	CDS	AA	5.71E-06	4.79E-07	0.001044932	8.77E-05	H	Basic	Y	Hydrophobic	missense	radical	1	TT
U	m	Liver	UL	3133	C	0.009738	4077	40	T	Germline	ND1	CDS	TA	1.02E-05	8.54E-07	0.001044932	8.77E-05	S	Hydrophilic	L	Hydrophobic	missense	radical	2	TA
U	m	Liver	UL	3135	C	0.018	4036	73	T	Germline	ND1	CDS	AT	1.88E-05	1.58E-06	0.001044932	8.77E-05	L	Hydrophobic	L	Hydrophobic	silent	NA	1	AT
U	m	Liver	UL	3140	C	0.008767	4033	37	T	Germline	ND1	CDS	TG	9.16E-06	7.69E-07	0.001044932	8.77E-05	F	Hydrophobic	F	Hydrophobic	silent	NA	3	CA
U	m	Liver	UL	3140	C	0.002694	4033	13	A	Somatic	ND1	CDS	TG	2.82E-06	2.36E-07	0.001044932	8.77E-05	F	Hydrophobic	L	Hydrophobic	missense	conservative	3	CA
U	m	Liver	UL	3205	C	0.007909	4086	33	T	Somatic	ND1	CDS	TA	8.26E-06	6.94E-07	0.001044932	8.77E-05	S	Hydrophilic	L	Hydrophobic	missense	radical	2	TA
U	m	Liver	UL	3250	C	0.006297	3967	25	T	Somatic	ND1	CDS	AA	6.58E-06	5.52E-07	0.001044932	8.77E-05	T	Hydrophilic	M	Hydrophobic	missense	radical	2	TT
U	m	Liver	UL	3278	G	0.007149	3941	32	A	Somatic	ND1	CDS	TC	7.47E-06	6.27E-07	0.001044932	8.77E-05	L	Hydrophobic	L	Hydrophobic	silent	NA	3	GA
U	m	Liver	UL	3279	C	0.011	3934	43	T	Somatic	ND1	CDS	GC	1.15E-05	9.65E-07	0.001044932	8.77E-05	P	Hydrophobic	S	Hydrophilic	missense	radical	1	GC
U	m	Liver	UL	3345	G	0.004408	3987	23	A	Somatic	ND1	CDS	CA	4.61E-06	3.87E-07	0.001044932	8.77E-05	D	Acidic	N	Hydrophilic	missense	radical	1	TG
U	m	Liver	UL	3433	A	0.005636	3986	25	T	Germline	ND1	CDS	TC	5.89E-06	4.94E-07	0.001044932	8.77E-05	Y	Hydrophobic	F	Hydrophobic	missense	conservative	2	GA
U	m	Liver	UL	3455	C	0.006683	3869	29	A	Somatic	ND1	CDS	AG	6.98E-06	5.86E-07	0.001044932	8.77E-05	N	Hydrophilic	K	Basic	missense	radical	3	CT
U	m	Liver	UL	3455	C	0.023	3869	93	T	Germline	ND1	CDS	AG	2.40E-05	2.02E-06	0.001044932	8.77E-05	N	Hydrophilic	N	Hydrophilic	silent	NA	3	CT
U	m	Liver	UL	3483	C	0.006351	3978	26	T	Germline	ND1	CDS	AC	6.64E-06	5.57E-07	0.001044932	8.77E-05	P	Hydrophobic	S	Hydrophilic	missense	radical	1	GT
U	m	Liver	UL	3570	C	0.005414	3907	26	T	Germline	ND1	CDS	CG	5.66E-06	4.75E-07	0.001044932	8.77E-05	R	Basic	W	Hydrophobic	missense	radical	1	CG
U	m	Liver	UL	3586	G	0.004461	3887	19	A	Somatic	ND1	CDS	CC	4.66E-06	3.91E-07	0.001044932	8.77E-05	R	Basic	H	Basic	missense	conservative	2	GG
U	m	Liver	UL	3596	C	0.006612	3865	26	T	Somatic	ND1	CDS	AG	6.91E-06	5.80E-07	0.001044932	8.77E-05	Y	Hydrophobic	Y	Hydrophobic	silent	NA	3	CT
U	m	Liver	UL	3608	A	0.031	3729	119	T	Germline	ND1	CDS	TC	3.24E-05	2.72E-06	0.001044932	8.77E-05	M	Hydrophobic	I	Hydrophobic	missense	conservative	3	GA
U	m	Liver	UL	3656	G	0.044	3780	173	A	Germline	ND1	CDS	TT	4.60E-05	3.86E-06	0.001044932	8.77E-05	M	Hydrophobic	M	Hydrophobic	silent	NA	3	AA
U	m	Liver	UL	3667	C	0.004881	3972	22	A	Germline	ND1	CDS	TT	5.10E-06	4.28E-07	0.001044932	8.77E-05	S	Hydrophilic	Y	Hydrophobic	missense	radical	2	AA
U	m	Liver	UL	3685	C	0.001564	3910	11	A	Somatic	ND1	CDS	GG	1.63E-06	1.37E-07	0.001044932	8.77E-05	A	Hydrophobic	E	Acidic	missense	radical	2	CC
U	m	Liver	UL	3685	C	0.008526	3910	36	T	Germline	ND1	CDS	GG	8.91E-06	7.48E-07	0.001044932	8.77E-05	A	Hydrophobic	V	Hydrophobic	missense	conservative	2	CC
U	m	Liver	UL	3691	T	0.006087	3910	27	A	Germline	ND1	CDS	GA	6.36E-06	5.34E-07	0.001044932	8.77E-05	V	Hydrophobic	E	Acidic	missense	radical	2	TC
V	n	Brain	VB	2767	T	0.001039	6627	9	C	Somatic	ND1	CDS	AC	1.09E-06	9.11E-08	0.001044932	8.77E-05	I	Hydrophobic	T	Hydrophilic	missense	radical	2	GT
V	n	Brain	VB	2767	T	0.005948	6627	45	G	Germline	ND1	CDS	AC	6.22E-06	5.22E-07	0.001044932	8.77E-05	I	Hydrophobic	S	Hydrophilic	missense	radical	2	GT
V	n	Brain	VB	2839	A	0.001986	6584	15	G	Somatic	ND1	CDS	TC	2.08E-06	1.74E-07	0.001044932	8.77E-05	Y	Hydrophobic	C	Hydrophilic	missense	radical	2	GA
V	n	Brain	VB	2839	A	0.006128	6584	44	T	Germline	ND1	CDS	TC	6.40E-06	5.37E-07	0.001044932	8.77E-05	Y	Hydrophobic	F	Hydrophobic	missense	conservative	2	GA
V	n	Brain	VB	2840	C	0.032	6431	210	T	Germline	ND1	CDS	AA	3.34E-05	2.81E-06	0.001044932	8.77E-05	Y	Hydrophobic	Y	Hydrophobic	silent	NA	3	TT
V	n	Brain	VB	3320	A	0.011	6700	80	G	Germline	ND1	CDS	TG	1.15E-05	9.65E-07	0.001044932	8.77E-05	L	Hydrophobic	L	Hydrophobic	silent	NA	3	CA
V	n	Brain	VB	3452	A	0.118	5874	795	C	Germline	ND1	CDS	TA	0.000123302	1.03E-05	0.001044932	8.77E-05	M	Hydrophobic	I	Hydrophobic	missense	conservative	3	TA
V	n	Brain	VB	3511	T	0.003424	6738	34	C	Somatic	ND1	CDS	CC	3.58E-06	3.00E-07	0.001044932	8.77E-05	L	Hydrophobic	P	Hydrophobic	missense	conservative	2	GG
V	n	Brain	VB	3691	T	0.008041	6421	58	A	Somatic	ND1	CDS	GA	8.40E-06	7.05E-07	0.001044932	8.77E-05	V	Hydrophobic	E	Acidic	missense	radical	2	TC
V	n	Brain	VB	3692	A	0.004651	6456	32	G	Germline	ND1	CDS	TC	4.86E-06	4.08E-07	0.001044932	8.77E-05	V	Hydrophobic	V	Hydrophobic	silent	NA	3	GA
V	n	Liver	VL	2767	T	0.006795	2409	21	G	Germline	ND1	CDS	AC	7.10E-06	5.96E-07	0.001044932	8.77E-05	I	Hydrophobic	S	Hydrophilic	missense	radical	2	GT
V	n	Liver	VL	2773	C	0.011	2398	24	T	Somatic	ND1	CDS	AA	1.15E-05	9.65E-07	0.001044932	8.77E-05	T	Hydrophilic	M	Hydrophobic	missense	radical	2	TT
V	n	Liver	VL	2774	A	0.006577	2378	16	T	Somatic	ND1	CDS	CC	6.87E-06	5.77E-07	0.001044932	8.77E-05	T	Hydrophilic	T	Hydrophilic	silent	NA	3	GG
V	n	Liver	VL	2780	C	0.009748	2379	26	T	Somatic	ND1	CDS	TG	1.02E-05	8.55E-07	0.001044932	8.77E-05	L	Hydrophobic	L	Hydrophobic	silent	NA	3	CA
V	n	Liver	VL	2781	G	0.008248	2383	22	A	Somatic	ND1	CDS	CT	8.62E-06	7.23E-07	0.001044932	8.77E-05	V	Hydrophobic	I	Hydrophobic	missense	conservative	1	AG
V	n	Liver	VL	2798	C	0.005746	2373	14	T	Somatic	ND1	CDS	CA	6.00E-06	5.04E-07	0.001044932	8.77E-05	A	Hydrophobic	A	Hydrophobic	silent	NA	3	TG
V	n	Liver	VL	2839	A	0.007625	2341	18	T	Germline	ND1	CDS	TC	7.97E-06	6.69E-07	0.001044932	8.77E-05	Y	Hydrophobic	F	Hydrophobic	missense	conservative	2	GA
V	n	Liver	VL	2840	C	0.035	2292	83	T	Germline	ND1	CDS	AA	3.66E-05	3.07E-06	0.001044932	8.77E-05	Y	Hydrophobic	Y	Hydrophobic	silent	NA	3	TT
V	n	Liver	VL	2929	C	0.006941	2580	19	T	Somatic	ND1	CDS	CA	7.25E-06	6.09E-07	0.001044932	8.77E-05	P	Hydrophobic	L	Hydrophobic	missense	conservative	2	TG
V	n	Liver	VL	2934	C	0.01	2580	26	T	Somatic	ND1	CDS	AG	1.04E-05	8.77E-07	0.001044932	8.77E-05	R	Basic	C	Hydrophilic	missense	radical	1	CT
V	n	Liver	VL	3140	C	0.008069	2595	22	T	Somatic	ND1	CDS	TG	8.43E-06	7.08E-07	0.001044932	8.77E-05	F	Hydrophobic	F	Hydrophobic	silent	NA	3	CA
V	n	Liver	VL	3140	C	0.008095	2595	24	A	Somatic	ND1	CDS	TG	8.46E-06	7.10E-07	0.001044932	8.77E-05	F	Hydrophobic	L	Hydrophobic	missense	conservative	3	CA
V	n	Liver	VL	3146	T	0.008044	2582	21	C	Somatic	ND1	CDS	CT	8.41E-06	7.05E-07	0.001044932	8.77E-05	A	Hydrophobic	A	Hydrophobic	silent	NA	3	AG
V	n	Liver	VL	3205	C	0.006645	2583	21	T	Somatic	ND1	CDS	TA	6.94E-06	5.83E-07	0.001044932	8.77E-05	S	Hydrophilic	L	Hydrophobic	missense	radical	2	TA
V	n	Liver	VL	3320	A	0.016	2584	47	G	Germline	ND1	CDS	TG	1.67E-05	1.40E-06	0.001044932	8.77E-05	L	Hydrophobic	L	Hydrophobic	silent	NA	3	CA
V	n	Liver	VL	3452	A	0.155	2120	393	C	Germline	ND1	CDS	TA	0.000161964	1.36E-05	0.001044932	8.77E-05	M	Hydrophobic	I	Hydrophobic	missense	conservative	3	TA
V	n	Liver	VL	3455	C	0.008674	2472	22	A	Somatic	ND1	CDS	AG	9.06E-06	7.61E-07	0.001044932	8.77E-05	N	Hydrophilic	K	Basic	missense	radical	3	CT
V	n	Liver	VL	3455	C	0.014	2472	36	T	Somatic	ND1	CDS	AG	1.46E-05	1.23E-06	0.001044932	8.77E-05	N	Hydrophilic	N	Hydrophilic	silent	NA	3	CT
V	n	Liver	VL	3624	A	0.011	2680	31	G	Somatic	ND1	CDS	AA	1.15E-05	9.65E-07	0.001044932	8.77E-05	N	Hydrophilic	D	Acidic	missense	radical	1	TT
V	n	Liver	VL	3685	C	0.01	2601	26	T	Somatic	ND1	CDS	GG	1.04E-05	8.77E-07	0.001044932	8.77E-05	A	Hydrophobic	V	Hydrophobic	missense	conservative	2	CC
V	n	Liver	VL	3692	A	0.012	2577	32	G	Germline	ND1	CDS	TC	1.25E-05	1.05E-06	0.001044932	8.77E-05	V	Hydrophobic	V	Hydrophobic	silent	NA	3	GA
12	b	Brain	12B	3619	G	0.001543	6243	32	A	Germline	ND1	CDS	TA	1.61E-06	1.35E-07	0.001044932	8.77E-05	W	Hydrophobic	_	Stop	nonsense	radical	2	TA
12	b	Liver	12L	3619	G	0.001829	4105	34	A	Germline	ND1	CDS	TA	1.91E-06	1.60E-07	0.001044932	8.77E-05	W	Hydrophobic	_	Stop	nonsense	radical	2	TA
22	d	Liver	22L	3482	A	0.001705	6321	19	G	Somatic	ND1	CDS	GC	1.78E-06	1.50E-07	0.001044932	8.77E-05	G	Hydrophilic	G	Hydrophilic	silent	NA	3	GC
23	e	Brain	23B	2773	A	0.002467	4824	17	T	Somatic	ND1	CDS	AA	2.58E-06	2.16E-07	0.001044932	8.77E-05	T	Hydrophilic	M	Hydrophobic	missense	radical	2	TT
23	e	Liver	23L	3619	G	0.006003	989	18	A	Somatic	ND1	CDS	TA	6.27E-06	5.26E-07	0.001044932	8.77E-05	W	Hydrophobic	_	Stop	nonsense	radical	2	TA
24	f	Brain	24B	3610	A	0.089	3021	309	G	Germline	ND1	CDS	CT	9.30E-05	7.80E-06	0.001044932	8.77E-05	H	Basic	R	Basic	missense	conservative	2	AG
24	f	Liver	24L	2773	A	0.003064	2979	12	T	Somatic	ND1	CDS	AA	3.20E-06	2.69E-07	0.001044932	8.77E-05	T	Hydrophilic	M	Hydrophobic	missense	radical	2	TT
C	g	Liver	CL	3675	A	0.003296	2624	9	G	Somatic	ND1	CDS	AT	3.44E-06	2.89E-07	0.001044932	8.77E-05	I	Hydrophobic	V	Hydrophobic	missense	conservative	1	AT
M	j	Liver	ML	3619	G	0.002119	3688	25	A	Somatic	ND1	CDS	TA	2.21E-06	1.86E-07	0.001044932	8.77E-05	W	Hydrophobic	_	Stop	nonsense	radical	2	TA
R	l	Liver	RL	3610	A	0.038	1372	58	G	Somatic	ND1	CDS	CT	3.97E-05	3.33E-06	0.001044932	8.77E-05	H	Basic	R	Basic	missense	conservative	2	AG
U	m	Liver	UL	3448	T	0.001233	3887	6	C	Somatic	ND1	CDS	CA	1.29E-06	1.08E-07	0.001044932	8.77E-05	L	Hydrophobic	P	Hydrophobic	missense	conservative	2	TG
U	m	Liver	UL	3482	A	0.001265	3873	10	G	Somatic	ND1	CDS	GC	1.32E-06	1.11E-07	0.001044932	8.77E-05	G	Hydrophilic	G	Hydrophilic	silent	NA	3	GC
U	m	Liver	UL	3619	G	0.003049	3587	31	A	Somatic	ND1	CDS	TA	3.19E-06	2.67E-07	0.001044932	8.77E-05	W	Hydrophobic	_	Stop	nonsense	radical	2	TA
V	n	Liver	VL	3610	A	0.001879	2603	8	C	Somatic	ND1	CDS	CT	1.96E-06	1.65E-07	0.001044932	8.77E-05	H	Basic	P	Hydrophobic	missense	radical	2	AG
12	b	Brain	12B	3730	A	0.053	6193	353	G	Germline	tRNA	tRNA	TC	3.53E-05	3.53E-05	0.000665779	0.000665779	NA	NA	NA	NA	NA	NA	NA	GA
12	b	Liver	12L	3730	A	0.03	4449	139	G	Germline	tRNA	tRNA	TC	2.00E-05	2.00E-05	0.000665779	0.000665779	NA	NA	NA	NA	NA	NA	NA	GA
12	b	Liver	12L	3757	C	0.005066	4417	26	T	Somatic	tRNA	tRNA	TA	3.37E-06	3.37E-06	0.000665779	0.000665779	NA	NA	NA	NA	NA	NA	NA	TA
15	c	Liver	15L	3752	A	0.007574	684	6	G	Somatic	tRNA	tRNA	GG	5.04E-06	5.04E-06	0.000665779	0.000665779	NA	NA	NA	NA	NA	NA	NA	CC
23	e	Brain	23B	3757	C	0.033	6213	223	T	Germline	tRNA	tRNA	TA	2.20E-05	2.20E-05	0.000665779	0.000665779	NA	NA	NA	NA	NA	NA	NA	TA
23	e	Liver	23L	3718	G	0.007474	1068	7	A	Somatic	tRNA	tRNA	TA	4.98E-06	4.98E-06	0.000665779	0.000665779	NA	NA	NA	NA	NA	NA	NA	TA
23	e	Liver	23L	3757	C	0.03	1046	32	T	Germline	tRNA	tRNA	TA	2.00E-05	2.00E-05	0.000665779	0.000665779	NA	NA	NA	NA	NA	NA	NA	TA
J	i	Brain	JB	3757	C	0.005071	6470	37	T	Germline	tRNA	tRNA	TA	3.38E-06	3.38E-06	0.000665779	0.000665779	NA	NA	NA	NA	NA	NA	NA	TA
J	i	Liver	JL	3755	T	0.002721	4228	19	C	Somatic	tRNA	tRNA	GT	1.81E-06	1.81E-06	0.000665779	0.000665779	NA	NA	NA	NA	NA	NA	NA	AC
J	i	Liver	JL	3757	C	0.005879	4229	27	T	Germline	tRNA	tRNA	TA	3.91E-06	3.91E-06	0.000665779	0.000665779	NA	NA	NA	NA	NA	NA	NA	TA
O	k	Brain	OB	3757	C	0.004327	3273	17	T	Germline	tRNA	tRNA	TA	2.88E-06	2.88E-06	0.000665779	0.000665779	NA	NA	NA	NA	NA	NA	NA	TA
O	k	Liver	OL	3757	C	0.006585	2169	17	T	Germline	tRNA	tRNA	TA	4.38E-06	4.38E-06	0.000665779	0.000665779	NA	NA	NA	NA	NA	NA	NA	TA
U	m	Brain	UB	3712	A	0.058	4940	305	G	Germline	tRNA	tRNA	TT	3.86E-05	3.86E-05	0.000665779	0.000665779	NA	NA	NA	NA	NA	NA	NA	AA
U	m	Liver	UL	3712	A	0.034	3852	142	G	Germline	tRNA	tRNA	TT	2.26E-05	2.26E-05	0.000665779	0.000665779	NA	NA	NA	NA	NA	NA	NA	AA
V	n	Liver	VL	3757	C	0.00884	2571	25	T	Somatic	tRNA	tRNA	TA	5.89E-06	5.89E-06	0.000665779	0.000665779	NA	NA	NA	NA	NA	NA	NA	TA
11	a	Liver	11L	3778	C	0.011	541	6	T	Somatic	tRNA	tRNA	AA	7.32E-06	7.32E-06	0.000665779	0.000665779	NA	NA	NA	NA	NA	NA	NA	TT
11	a	Liver	11L	3824	A	0.007771	536	5	T	Somatic	tRNA	tRNA	TC	5.17E-06	5.17E-06	0.000665779	0.000665779	NA	NA	NA	NA	NA	NA	NA	GA
12	b	Brain	12B	3824	A	0.116	5957	793	T	Germline	tRNA	tRNA	TC	7.72E-05	7.72E-05	0.000665779	0.000665779	NA	NA	NA	NA	NA	NA	NA	GA
12	b	Brain	12B	3824	A	0.001367	5957	16	G	Somatic	tRNA	tRNA	TC	9.10E-07	9.10E-07	0.000665779	0.000665779	NA	NA	NA	NA	NA	NA	NA	GA
12	b	Liver	12L	3824	A	0.128	3917	581	T	Germline	tRNA	tRNA	TC	8.52E-05	8.52E-05	0.000665779	0.000665779	NA	NA	NA	NA	NA	NA	NA	GA
23	e	Brain	23B	3826	C	0.007364	6567	54	T	Somatic	tRNA	tRNA	CT	4.90E-06	4.90E-06	0.000665779	0.000665779	NA	NA	NA	NA	NA	NA	NA	AG
23	e	Liver	23L	3778	C	0.015	1077	18	T	Somatic	tRNA	tRNA	AA	9.99E-06	9.99E-06	0.000665779	0.000665779	NA	NA	NA	NA	NA	NA	NA	TT
24	f	Brain	24B	3813	T	0.012	3417	41	C	Germline	tRNA	tRNA	AT	7.99E-06	7.99E-06	0.000665779	0.000665779	NA	NA	NA	NA	NA	NA	NA	AT
24	f	Liver	24L	3813	T	0.005859	3859	24	C	Germline	tRNA	tRNA	AT	3.90E-06	3.90E-06	0.000665779	0.000665779	NA	NA	NA	NA	NA	NA	NA	AT
G	h	Brain	GB	3837	A	0.005785	687	4	G	Somatic	tRNA	tRNA	TT	3.85E-06	3.85E-06	0.000665779	0.000665779	NA	NA	NA	NA	NA	NA	NA	AA
M	j	Brain	MB	3793	C	0.089	6017	607	T	Germline	tRNA	tRNA	CT	5.93E-05	5.93E-05	0.000665779	0.000665779	NA	NA	NA	NA	NA	NA	NA	AG
M	j	Liver	ML	3793	C	0.065	3771	274	T	Germline	tRNA	tRNA	CT	4.33E-05	4.33E-05	0.000665779	0.000665779	NA	NA	NA	NA	NA	NA	NA	AG
U	m	Liver	UL	3778	C	0.006009	3890	24	T	Somatic	tRNA	tRNA	AA	4.00E-06	4.00E-06	0.000665779	0.000665779	NA	NA	NA	NA	NA	NA	NA	TT
U	m	Liver	UL	3779	A	0.005462	3868	22	T	Somatic	tRNA	tRNA	CA	3.64E-06	3.64E-06	0.000665779	0.000665779	NA	NA	NA	NA	NA	NA	NA	TG
11	a	Liver	11L	3869	C	0.034	536	17	T	Somatic	tRNA	tRNA	TG	2.26E-05	2.26E-05	0.000665779	0.000665779	NA	NA	NA	NA	NA	NA	NA	CA
12	b	Brain	12B	3883	G	0.022	6544	156	A	Germline	tRNA	tRNA	CA	1.46E-05	1.46E-05	0.000665779	0.000665779	NA	NA	NA	NA	NA	NA	NA	TG
12	b	Liver	12L	3869	C	0.008094	4287	40	T	Somatic	tRNA	tRNA	TG	5.39E-06	5.39E-06	0.000665779	0.000665779	NA	NA	NA	NA	NA	NA	NA	CA
12	b	Liver	12L	3883	G	0.021	4171	90	A	Germline	tRNA	tRNA	CA	1.40E-05	1.40E-05	0.000665779	0.000665779	NA	NA	NA	NA	NA	NA	NA	TG
15	c	Liver	15L	3869	C	0.018	559	9	T	Somatic	tRNA	tRNA	TG	1.20E-05	1.20E-05	0.000665779	0.000665779	NA	NA	NA	NA	NA	NA	NA	CA
22	d	Liver	22L	3869	C	0.0068	6408	53	T	Somatic	tRNA	tRNA	TG	4.53E-06	4.53E-06	0.000665779	0.000665779	NA	NA	NA	NA	NA	NA	NA	CA
22	d	Liver	22L	3875	C	0.005147	6351	40	T	Somatic	tRNA	tRNA	CA	3.43E-06	3.43E-06	0.000665779	0.000665779	NA	NA	NA	NA	NA	NA	NA	TG
22	d	Liver	22L	3883	G	0.003797	6311	27	T	Somatic	tRNA	tRNA	CA	2.53E-06	2.53E-06	0.000665779	0.000665779	NA	NA	NA	NA	NA	NA	NA	TG
22	d	Liver	22L	3883	G	0.01	6311	68	A	Somatic	tRNA	tRNA	CA	6.66E-06	6.66E-06	0.000665779	0.000665779	NA	NA	NA	NA	NA	NA	NA	TG
22	d	Liver	22L	3885	A	0.005331	6375	39	G	Somatic	tRNA	tRNA	AA	3.55E-06	3.55E-06	0.000665779	0.000665779	NA	NA	NA	NA	NA	NA	NA	TT
22	d	Liver	22L	3895	T	0.007407	6308	53	C	Somatic	tRNA	tRNA	TT	4.93E-06	4.93E-06	0.000665779	0.000665779	NA	NA	NA	NA	NA	NA	NA	AA
23	e	Brain	23B	3869	C	0.00542	6635	44	T	Somatic	tRNA	tRNA	TG	3.61E-06	3.61E-06	0.000665779	0.000665779	NA	NA	NA	NA	NA	NA	NA	CA
23	e	Brain	23B	3875	C	0.004581	6609	34	T	Somatic	tRNA	tRNA	CA	3.05E-06	3.05E-06	0.000665779	0.000665779	NA	NA	NA	NA	NA	NA	NA	TG
23	e	Brain	23B	3876	A	0.017	6501	116	T	Germline	tRNA	tRNA	CT	1.13E-05	1.13E-05	0.000665779	0.000665779	NA	NA	NA	NA	NA	NA	NA	AG
23	e	Brain	23B	3882	C	0.042	6361	276	T	Germline	tRNA	tRNA	CG	2.80E-05	2.80E-05	0.000665779	0.000665779	NA	NA	NA	NA	NA	NA	NA	CG
23	e	Brain	23B	3883	G	0.006784	6587	50	A	Somatic	tRNA	tRNA	CA	4.52E-06	4.52E-06	0.000665779	0.000665779	NA	NA	NA	NA	NA	NA	NA	TG
23	e	Brain	23B	3897	A	0.012	6443	79	T	Germline	tRNA	tRNA	TA	7.99E-06	7.99E-06	0.000665779	0.000665779	NA	NA	NA	NA	NA	NA	NA	TA
23	e	Liver	23L	3869	C	0.005512	1082	7	A	Somatic	tRNA	tRNA	TG	3.67E-06	3.67E-06	0.000665779	0.000665779	NA	NA	NA	NA	NA	NA	NA	CA
23	e	Liver	23L	3876	A	0.013	1059	13	T	Germline	tRNA	tRNA	CT	8.66E-06	8.66E-06	0.000665779	0.000665779	NA	NA	NA	NA	NA	NA	NA	AG
23	e	Liver	23L	3882	C	0.027	1037	31	T	Germline	tRNA	tRNA	CG	1.80E-05	1.80E-05	0.000665779	0.000665779	NA	NA	NA	NA	NA	NA	NA	CG
23	e	Liver	23L	3897	A	0.016	1026	18	T	Germline	tRNA	tRNA	TA	1.07E-05	1.07E-05	0.000665779	0.000665779	NA	NA	NA	NA	NA	NA	NA	TA
24	f	Liver	24L	3869	C	0.008665	3701	34	T	Somatic	tRNA	tRNA	TG	5.77E-06	5.77E-06	0.000665779	0.000665779	NA	NA	NA	NA	NA	NA	NA	CA
24	f	Liver	24L	3869	C	0.003016	3701	14	A	Somatic	tRNA	tRNA	TG	2.01E-06	2.01E-06	0.000665779	0.000665779	NA	NA	NA	NA	NA	NA	NA	CA
24	f	Liver	24L	3875	C	0.004818	3663	20	T	Somatic	tRNA	tRNA	CA	3.21E-06	3.21E-06	0.000665779	0.000665779	NA	NA	NA	NA	NA	NA	NA	TG
24	f	Liver	24L	3883	G	0.01	3675	41	A	Somatic	tRNA	tRNA	CA	6.66E-06	6.66E-06	0.000665779	0.000665779	NA	NA	NA	NA	NA	NA	NA	TG
C	g	Brain	CB	3869	C	0.054	1876	114	T	Germline	tRNA	tRNA	TG	3.60E-05	3.60E-05	0.000665779	0.000665779	NA	NA	NA	NA	NA	NA	NA	CA
C	g	Liver	CL	3869	C	0.004404	2477	12	A	Somatic	tRNA	tRNA	TG	2.93E-06	2.93E-06	0.000665779	0.000665779	NA	NA	NA	NA	NA	NA	NA	CA
C	g	Liver	CL	3869	C	0.058	2477	155	T	Germline	tRNA	tRNA	TG	3.86E-05	3.86E-05	0.000665779	0.000665779	NA	NA	NA	NA	NA	NA	NA	CA
C	g	Liver	CL	3875	C	0.006127	2597	17	T	Somatic	tRNA	tRNA	CA	4.08E-06	4.08E-06	0.000665779	0.000665779	NA	NA	NA	NA	NA	NA	NA	TG
C	g	Liver	CL	3883	G	0.003442	2570	9	T	Somatic	tRNA	tRNA	CA	2.29E-06	2.29E-06	0.000665779	0.000665779	NA	NA	NA	NA	NA	NA	NA	TG
C	g	Liver	CL	3883	G	0.008272	2570	23	A	Somatic	tRNA	tRNA	CA	5.51E-06	5.51E-06	0.000665779	0.000665779	NA	NA	NA	NA	NA	NA	NA	TG
G	h	Brain	GB	3873	C	0.004527	676	4	T	Somatic	tRNA	tRNA	GC	3.01E-06	3.01E-06	0.000665779	0.000665779	NA	NA	NA	NA	NA	NA	NA	GC
G	h	Brain	GB	3894	T	0.025	648	19	C	Germline	tRNA	tRNA	GT	1.66E-05	1.66E-05	0.000665779	0.000665779	NA	NA	NA	NA	NA	NA	NA	AC
G	h	Liver	GL	3883	G	0.009884	3213	33	A	Somatic	tRNA	tRNA	CA	6.58E-06	6.58E-06	0.000665779	0.000665779	NA	NA	NA	NA	NA	NA	NA	TG
G	h	Liver	GL	3894	T	0.024	3125	80	C	Germline	tRNA	tRNA	GT	1.60E-05	1.60E-05	0.000665779	0.000665779	NA	NA	NA	NA	NA	NA	NA	AC
J	i	Brain	JB	3901	C	0.011	6622	80	T	Germline	tRNA	tRNA	TC	7.32E-06	7.32E-06	0.000665779	0.000665779	NA	NA	NA	NA	NA	NA	NA	GA
J	i	Liver	JL	3851	G	0.003393	4048	22	A	Somatic	tRNA	tRNA	GT	2.26E-06	2.26E-06	0.000665779	0.000665779	NA	NA	NA	NA	NA	NA	NA	AC
J	i	Liver	JL	3869	C	0.013	3967	51	T	Somatic	tRNA	tRNA	TG	8.66E-06	8.66E-06	0.000665779	0.000665779	NA	NA	NA	NA	NA	NA	NA	CA
J	i	Liver	JL	3869	C	0.004326	3967	21	A	Somatic	tRNA	tRNA	TG	2.88E-06	2.88E-06	0.000665779	0.000665779	NA	NA	NA	NA	NA	NA	NA	CA
J	i	Liver	JL	3883	G	0.006417	3927	24	T	Somatic	tRNA	tRNA	CA	4.27E-06	4.27E-06	0.000665779	0.000665779	NA	NA	NA	NA	NA	NA	NA	TG
J	i	Liver	JL	3883	G	0.013	3927	53	A	Somatic	tRNA	tRNA	CA	8.66E-06	8.66E-06	0.000665779	0.000665779	NA	NA	NA	NA	NA	NA	NA	TG
J	i	Liver	JL	3901	C	0.008107	3927	34	T	Germline	tRNA	tRNA	TC	5.40E-06	5.40E-06	0.000665779	0.000665779	NA	NA	NA	NA	NA	NA	NA	GA
J	i	Liver	JL	3907	C	0.004491	3945	18	T	Somatic	tRNA	tRNA	CG	2.99E-06	2.99E-06	0.000665779	0.000665779	NA	NA	NA	NA	NA	NA	NA	CG
M	j	Brain	MB	3883	G	0.011	6372	74	A	Germline	tRNA	tRNA	CA	7.32E-06	7.32E-06	0.000665779	0.000665779	NA	NA	NA	NA	NA	NA	NA	TG
M	j	Liver	ML	3869	C	0.006393	4044	27	T	Somatic	tRNA	tRNA	TG	4.26E-06	4.26E-06	0.000665779	0.000665779	NA	NA	NA	NA	NA	NA	NA	CA
M	j	Liver	ML	3869	C	0.004624	4044	19	A	Somatic	tRNA	tRNA	TG	3.08E-06	3.08E-06	0.000665779	0.000665779	NA	NA	NA	NA	NA	NA	NA	CA
M	j	Liver	ML	3875	C	0.005271	3984	20	T	Somatic	tRNA	tRNA	CA	3.51E-06	3.51E-06	0.000665779	0.000665779	NA	NA	NA	NA	NA	NA	NA	TG
M	j	Liver	ML	3883	G	0.005545	3880	23	T	Somatic	tRNA	tRNA	CA	3.69E-06	3.69E-06	0.000665779	0.000665779	NA	NA	NA	NA	NA	NA	NA	TG
M	j	Liver	ML	3883	G	0.017	3880	76	A	Germline	tRNA	tRNA	CA	1.13E-05	1.13E-05	0.000665779	0.000665779	NA	NA	NA	NA	NA	NA	NA	TG
M	j	Liver	ML	3908	G	0.004628	3973	24	A	Somatic	tRNA	tRNA	CT	3.08E-06	3.08E-06	0.000665779	0.000665779	NA	NA	NA	NA	NA	NA	NA	AG
O	k	Liver	OL	3883	G	0.004216	2134	10	T	Somatic	tRNA	tRNA	CA	2.81E-06	2.81E-06	0.000665779	0.000665779	NA	NA	NA	NA	NA	NA	NA	TG
O	k	Liver	OL	3883	G	0.011	2134	24	A	Somatic	tRNA	tRNA	CA	7.32E-06	7.32E-06	0.000665779	0.000665779	NA	NA	NA	NA	NA	NA	NA	TG
R	l	Brain	RB	3875	C	0.00579	6830	41	T	Germline	tRNA	tRNA	CA	3.85E-06	3.85E-06	0.000665779	0.000665779	NA	NA	NA	NA	NA	NA	NA	TG
R	l	Brain	RB	3897	A	0.018	6618	123	T	Germline	tRNA	tRNA	TA	1.20E-05	1.20E-05	0.000665779	0.000665779	NA	NA	NA	NA	NA	NA	NA	TA
R	l	Liver	RL	3875	C	0.008509	1420	11	T	Germline	tRNA	tRNA	CA	5.67E-06	5.67E-06	0.000665779	0.000665779	NA	NA	NA	NA	NA	NA	NA	TG
R	l	Liver	RL	3897	A	0.014	1394	21	T	Germline	tRNA	tRNA	TA	9.32E-06	9.32E-06	0.000665779	0.000665779	NA	NA	NA	NA	NA	NA	NA	TA
U	m	Brain	UB	3869	C	0.016	4907	82	T	Germline	tRNA	tRNA	TG	1.07E-05	1.07E-05	0.000665779	0.000665779	NA	NA	NA	NA	NA	NA	NA	CA
U	m	Brain	UB	3875	C	0.006927	4904	36	T	Somatic	tRNA	tRNA	CA	4.61E-06	4.61E-06	0.000665779	0.000665779	NA	NA	NA	NA	NA	NA	NA	TG
U	m	Brain	UB	3883	G	0.013	4856	67	A	Germline	tRNA	tRNA	CA	8.66E-06	8.66E-06	0.000665779	0.000665779	NA	NA	NA	NA	NA	NA	NA	TG
U	m	Liver	UL	3869	C	0.016	3588	61	T	Germline	tRNA	tRNA	TG	1.07E-05	1.07E-05	0.000665779	0.000665779	NA	NA	NA	NA	NA	NA	NA	CA
U	m	Liver	UL	3869	C	0.003782	3588	15	A	Somatic	tRNA	tRNA	TG	2.52E-06	2.52E-06	0.000665779	0.000665779	NA	NA	NA	NA	NA	NA	NA	CA
U	m	Liver	UL	3883	G	0.003282	3522	13	T	Somatic	tRNA	tRNA	CA	2.19E-06	2.19E-06	0.000665779	0.000665779	NA	NA	NA	NA	NA	NA	NA	TG
U	m	Liver	UL	3883	G	0.028	3522	103	A	Germline	tRNA	tRNA	CA	1.86E-05	1.86E-05	0.000665779	0.000665779	NA	NA	NA	NA	NA	NA	NA	TG
U	m	Liver	UL	3911	C	0.006443	3595	25	T	Somatic	tRNA	tRNA	AT	4.29E-06	4.29E-06	0.000665779	0.000665779	NA	NA	NA	NA	NA	NA	NA	AT
V	n	Liver	VL	3883	G	0.003828	2525	13	T	Somatic	tRNA	tRNA	CA	2.55E-06	2.55E-06	0.000665779	0.000665779	NA	NA	NA	NA	NA	NA	NA	TG
V	n	Liver	VL	3883	G	0.011	2525	27	A	Somatic	tRNA	tRNA	CA	7.32E-06	7.32E-06	0.000665779	0.000665779	NA	NA	NA	NA	NA	NA	NA	TG
11	a	Brain	11B	3916	A	0.013	6494	89	T	Somatic	ND2	CDS	TA	1.25E-05	1.14E-06	0.000963391	8.77E-05	M	Hydrophobic	I	Hydrophobic	missense	conservative	3	TA
11	a	Brain	11B	3995	C	0.027	6382	179	T	Germline	ND2	CDS	AT	2.60E-05	2.37E-06	0.000963391	8.77E-05	L	Hydrophobic	L	Hydrophobic	silent	NA	1	AT
11	a	Brain	11B	4002	G	0.082	5992	552	A	Germline	ND2	CDS	TA	7.90E-05	7.19E-06	0.000963391	8.77E-05	W	Hydrophobic	_	Stop	nonsense	radical	2	TA
11	a	Brain	11B	4083	C	0.006632	6142	45	T	Somatic	ND2	CDS	AA	6.39E-06	5.82E-07	0.000963391	8.77E-05	T	Hydrophilic	M	Hydrophobic	missense	radical	2	TT
11	a	Brain	11B	4353	C	0.016	6540	112	T	Somatic	ND2	CDS	CG	1.54E-05	1.40E-06	0.000963391	8.77E-05	P	Hydrophobic	L	Hydrophobic	missense	conservative	2	CG
11	a	Brain	11B	4381	A	0.005245	6643	40	T	Somatic	ND2	CDS	TC	5.05E-06	4.60E-07	0.000963391	8.77E-05	M	Hydrophobic	I	Hydrophobic	missense	conservative	3	GA
11	a	Brain	11B	4402	C	0.086	6144	586	T	Germline	ND2	CDS	TA	8.29E-05	7.54E-06	0.000963391	8.77E-05	F	Hydrophobic	F	Hydrophobic	silent	NA	3	TA
11	a	Brain	11B	4504	C	0.114	6006	793	T	Germline	ND2	CDS	AC	0.000109827	1.00E-05	0.000963391	8.77E-05	N	Hydrophilic	N	Hydrophilic	silent	NA	3	GT
11	a	Brain	11B	4561	C	0.047	6285	309	T	Germline	ND2	CDS	TA	4.53E-05	4.12E-06	0.000963391	8.77E-05	F	Hydrophobic	F	Hydrophobic	silent	NA	3	TA
11	a	Brain	11B	4647	C	0.068	6074	456	T	Germline	ND2	CDS	TA	6.55E-05	5.96E-06	0.000963391	8.77E-05	S	Hydrophilic	L	Hydrophobic	missense	radical	2	TA
11	a	Brain	11B	4663	C	0.014	6447	98	T	Somatic	ND2	CDS	CC	1.35E-05	1.23E-06	0.000963391	8.77E-05	S	Hydrophilic	S	Hydrophilic	silent	NA	3	GG
11	a	Brain	11B	4714	C	0.006581	6575	49	T	Somatic	ND2	CDS	TA	6.34E-06	5.77E-07	0.000963391	8.77E-05	I	Hydrophobic	I	Hydrophobic	silent	NA	3	TA
11	a	Liver	11L	3995	C	0.019	467	8	T	Germline	ND2	CDS	AT	1.83E-05	1.67E-06	0.000963391	8.77E-05	L	Hydrophobic	L	Hydrophobic	silent	NA	1	AT
11	a	Liver	11L	4002	G	0.068	434	33	A	Germline	ND2	CDS	TA	6.55E-05	5.96E-06	0.000963391	8.77E-05	W	Hydrophobic	_	Stop	nonsense	radical	2	TA
11	a	Liver	11L	4043	C	0.019	434	9	T	Germline	ND2	CDS	AT	1.83E-05	1.67E-06	0.000963391	8.77E-05	L	Hydrophobic	L	Hydrophobic	silent	NA	1	AT
11	a	Liver	11L	4402	C	0.074	533	40	T	Germline	ND2	CDS	TA	7.13E-05	6.49E-06	0.000963391	8.77E-05	F	Hydrophobic	F	Hydrophobic	silent	NA	3	TA
11	a	Liver	11L	4420	A	0.067	544	41	T	Somatic	ND2	CDS	GC	6.45E-05	5.88E-06	0.000963391	8.77E-05	G	Hydrophilic	G	Hydrophilic	silent	NA	3	GC
11	a	Liver	11L	4504	C	0.095	554	61	T	Germline	ND2	CDS	AC	9.15E-05	8.33E-06	0.000963391	8.77E-05	N	Hydrophilic	N	Hydrophilic	silent	NA	3	GT
11	a	Liver	11L	4513	C	0.006932	599	4	T	Somatic	ND2	CDS	TA	6.68E-06	6.08E-07	0.000963391	8.77E-05	L	Hydrophobic	L	Hydrophobic	silent	NA	3	TA
11	a	Liver	11L	4561	C	0.018	592	9	T	Germline	ND2	CDS	TA	1.73E-05	1.58E-06	0.000963391	8.77E-05	F	Hydrophobic	F	Hydrophobic	silent	NA	3	TA
11	a	Liver	11L	4566	C	0.005465	582	4	T	Somatic	ND2	CDS	GA	5.26E-06	4.79E-07	0.000963391	8.77E-05	A	Hydrophobic	V	Hydrophobic	missense	conservative	2	TC
11	a	Liver	11L	4602	T	0.009446	555	6	C	Somatic	ND2	CDS	AC	9.10E-06	8.28E-07	0.000963391	8.77E-05	I	Hydrophobic	T	Hydrophilic	missense	radical	2	GT
11	a	Liver	11L	4647	C	0.034	540	19	T	Germline	ND2	CDS	TA	3.28E-05	2.98E-06	0.000963391	8.77E-05	S	Hydrophilic	L	Hydrophobic	missense	radical	2	TA
11	a	Liver	11L	4772	C	0.007692	494	4	T	Somatic	ND2	CDS	TT	7.41E-06	6.75E-07	0.000963391	8.77E-05	L	Hydrophobic	L	Hydrophobic	silent	NA	1	AA
12	b	Brain	12B	4006	A	0.006096	6464	42	G	Germline	ND2	CDS	TG	5.87E-06	5.35E-07	0.000963391	8.77E-05	V	Hydrophobic	V	Hydrophobic	silent	NA	3	CA
12	b	Brain	12B	4014	A	0.018	6358	125	G	Germline	ND2	CDS	GA	1.73E-05	1.58E-06	0.000963391	8.77E-05	E	Acidic	G	Hydrophilic	missense	radical	2	TC
12	b	Brain	12B	4229	C	0.008124	6830	56	T	Somatic	ND2	CDS	AT	7.83E-06	7.12E-07	0.000963391	8.77E-05	L	Hydrophobic	L	Hydrophobic	silent	NA	1	AT
12	b	Brain	12B	4522	C	0.004559	6639	32	T	Somatic	ND2	CDS	TA	4.39E-06	4.00E-07	0.000963391	8.77E-05	L	Hydrophobic	L	Hydrophobic	silent	NA	3	TA
12	b	Brain	12B	4809	C	0.001645	6600	14	T	Somatic	ND2	CDS	TC	1.58E-06	1.44E-07	0.000963391	8.77E-05	S	Hydrophilic	F	Hydrophobic	missense	radical	2	GA
12	b	Brain	12B	4809	C	0.006733	6600	51	A	Somatic	ND2	CDS	TC	6.49E-06	5.90E-07	0.000963391	8.77E-05	S	Hydrophilic	Y	Hydrophobic	missense	radical	2	GA
12	b	Liver	12L	4006	A	0.008487	3897	36	G	Germline	ND2	CDS	TG	8.18E-06	7.44E-07	0.000963391	8.77E-05	V	Hydrophobic	V	Hydrophobic	silent	NA	3	CA
12	b	Liver	12L	4014	A	0.024	3869	103	G	Germline	ND2	CDS	GA	2.31E-05	2.10E-06	0.000963391	8.77E-05	E	Acidic	G	Hydrophilic	missense	radical	2	TC
12	b	Liver	12L	4070	A	0.00885	4200	42	G	Somatic	ND2	CDS	AC	8.53E-06	7.76E-07	0.000963391	8.77E-05	T	Hydrophilic	A	Hydrophobic	missense	radical	1	GT
12	b	Liver	12L	4079	G	0.004359	4214	28	A	Somatic	ND2	CDS	AC	4.20E-06	3.82E-07	0.000963391	8.77E-05	A	Hydrophobic	T	Hydrophilic	missense	radical	1	GT
12	b	Liver	12L	4135	C	0.006621	4075	28	T	Somatic	ND2	CDS	TG	6.38E-06	5.81E-07	0.000963391	8.77E-05	I	Hydrophobic	I	Hydrophobic	silent	NA	3	CA
12	b	Liver	12L	4186	C	0.012	4638	56	T	Somatic	ND2	CDS	AG	1.16E-05	1.05E-06	0.000963391	8.77E-05	N	Hydrophilic	N	Hydrophilic	silent	NA	3	CT
12	b	Liver	12L	4186	C	0.003664	4638	18	A	Somatic	ND2	CDS	AG	3.53E-06	3.21E-07	0.000963391	8.77E-05	N	Hydrophilic	K	Basic	missense	radical	3	CT
12	b	Liver	12L	4410	C	0.006033	4757	28	T	Somatic	ND2	CDS	GA	5.81E-06	5.29E-07	0.000963391	8.77E-05	A	Hydrophobic	V	Hydrophobic	missense	conservative	2	TC
12	b	Liver	12L	4419	G	0.005515	4797	30	A	Somatic	ND2	CDS	GA	5.31E-06	4.84E-07	0.000963391	8.77E-05	G	Hydrophilic	E	Acidic	missense	radical	2	TC
12	b	Liver	12L	4547	A	0.004213	4670	28	T	Somatic	ND2	CDS	TC	4.06E-06	3.69E-07	0.000963391	8.77E-05	T	Hydrophilic	S	Hydrophilic	missense	conservative	1	GA
12	b	Liver	12L	4854	T	0.013	4512	60	C	Somatic	ND2	CDS	AA	1.25E-05	1.14E-06	0.000963391	8.77E-05	M	Hydrophobic	T	Hydrophilic	missense	radical	2	TT
15	c	Brain	15B	4118	A	0.017	3956	73	G	Germline	ND2	CDS	AT	1.64E-05	1.49E-06	0.000963391	8.77E-05	I	Hydrophobic	V	Hydrophobic	missense	conservative	1	AT
15	c	Brain	15B	4453	C	0.008027	4521	39	T	Somatic	ND2	CDS	CT	7.73E-06	7.04E-07	0.000963391	8.77E-05	A	Hydrophobic	A	Hydrophobic	silent	NA	3	AG
15	c	Brain	15B	4493	C	0.023	4465	108	T	Germline	ND2	CDS	TT	2.22E-05	2.02E-06	0.000963391	8.77E-05	L	Hydrophobic	F	Hydrophobic	missense	conservative	1	AA
15	c	Brain	15B	4547	A	0.00339	4460	24	T	Somatic	ND2	CDS	TC	3.27E-06	2.97E-07	0.000963391	8.77E-05	T	Hydrophilic	S	Hydrophilic	missense	conservative	1	GA
15	c	Brain	15B	4645	C	0.204	3429	894	T	Germline	ND2	CDS	TT	0.000196532	1.79E-05	0.000963391	8.77E-05	I	Hydrophobic	I	Hydrophobic	silent	NA	3	AA
15	c	Brain	15B	4744	T	0.031	4272	138	C	Germline	ND2	CDS	TA	2.99E-05	2.72E-06	0.000963391	8.77E-05	I	Hydrophobic	I	Hydrophobic	silent	NA	3	TA
15	c	Brain	15B	4878	C	0.019	4353	92	T	Germline	ND2	CDS	CC	1.83E-05	1.67E-06	0.000963391	8.77E-05	P	Hydrophobic	L	Hydrophobic	missense	conservative	2	GG
15	c	Brain	15B	4897	C	0.029	4295	131	T	Germline	ND2	CDS	CC	2.79E-05	2.54E-06	0.000963391	8.77E-05	T	Hydrophilic	T	Hydrophilic	silent	NA	3	GG
15	c	Liver	15L	3924	T	0.007152	563	6	C	Somatic	ND2	CDS	AC	6.89E-06	6.27E-07	0.000963391	8.77E-05	I	Hydrophobic	T	Hydrophilic	missense	radical	2	GT
15	c	Liver	15L	4039	C	0.007848	547	5	T	Somatic	ND2	CDS	CA	7.56E-06	6.88E-07	0.000963391	8.77E-05	P	Hydrophobic	P	Hydrophobic	silent	NA	3	TG
15	c	Liver	15L	4118	A	0.033	542	20	G	Germline	ND2	CDS	AT	3.18E-05	2.89E-06	0.000963391	8.77E-05	I	Hydrophobic	V	Hydrophobic	missense	conservative	1	AT
15	c	Liver	15L	4493	C	0.029	692	20	T	Germline	ND2	CDS	TT	2.79E-05	2.54E-06	0.000963391	8.77E-05	L	Hydrophobic	F	Hydrophobic	missense	conservative	1	AA
15	c	Liver	15L	4641	T	0.011	793	9	C	Somatic	ND2	CDS	AA	1.06E-05	9.65E-07	0.000963391	8.77E-05	M	Hydrophobic	T	Hydrophilic	missense	radical	2	TT
15	c	Liver	15L	4643	A	0.009686	789	10	G	Somatic	ND2	CDS	AT	9.33E-06	8.49E-07	0.000963391	8.77E-05	I	Hydrophobic	V	Hydrophobic	missense	conservative	1	AT
15	c	Liver	15L	4645	C	0.163	661	133	T	Germline	ND2	CDS	TT	0.000157033	1.43E-05	0.000963391	8.77E-05	I	Hydrophobic	I	Hydrophobic	silent	NA	3	AA
15	c	Liver	15L	4723	T	0.004241	748	6	C	Somatic	ND2	CDS	TA	4.09E-06	3.72E-07	0.000963391	8.77E-05	L	Hydrophobic	L	Hydrophobic	silent	NA	3	TA
15	c	Liver	15L	4744	T	0.032	718	23	C	Germline	ND2	CDS	TA	3.08E-05	2.81E-06	0.000963391	8.77E-05	I	Hydrophobic	I	Hydrophobic	silent	NA	3	TA
15	c	Liver	15L	4878	C	0.019	653	12	T	Germline	ND2	CDS	CC	1.83E-05	1.67E-06	0.000963391	8.77E-05	P	Hydrophobic	L	Hydrophobic	missense	conservative	2	GG
15	c	Liver	15L	4897	C	0.015	658	12	T	Germline	ND2	CDS	CC	1.45E-05	1.32E-06	0.000963391	8.77E-05	T	Hydrophilic	T	Hydrophilic	silent	NA	3	GG
22	d	Brain	22B	3932	G	0.008431	1189	9	A	Germline	ND2	CDS	TC	8.12E-06	7.39E-07	0.000963391	8.77E-05	A	Hydrophobic	T	Hydrophilic	missense	radical	1	GA
22	d	Brain	22B	4353	C	0.054	1271	73	T	Germline	ND2	CDS	CG	5.20E-05	4.74E-06	0.000963391	8.77E-05	P	Hydrophobic	L	Hydrophobic	missense	conservative	2	CG
22	d	Brain	22B	4504	C	0.269	955	352	T	Germline	ND2	CDS	AC	0.000259152	2.36E-05	0.000963391	8.77E-05	N	Hydrophilic	N	Hydrophilic	silent	NA	3	GT
22	d	Brain	22B	4577	A	0.047	1309	63	G	Germline	ND2	CDS	AA	4.53E-05	4.12E-06	0.000963391	8.77E-05	N	Hydrophilic	D	Acidic	missense	radical	1	TT
22	d	Brain	22B	4594	C	0.087	1271	126	T	Germline	ND2	CDS	TA	8.38E-05	7.63E-06	0.000963391	8.77E-05	I	Hydrophobic	I	Hydrophobic	silent	NA	3	TA
22	d	Brain	22B	4938	A	0.025	1275	37	G	Germline	ND2	CDS	CA	2.41E-05	2.19E-06	0.000963391	8.77E-05	Q	Hydrophilic	R	Basic	missense	radical	2	TG
22	d	Liver	22L	3932	G	0.004316	6270	35	A	Germline	ND2	CDS	TC	4.16E-06	3.78E-07	0.000963391	8.77E-05	A	Hydrophobic	T	Hydrophilic	missense	radical	1	GA
22	d	Liver	22L	4186	C	0.008988	6412	65	T	Somatic	ND2	CDS	AG	8.66E-06	7.88E-07	0.000963391	8.77E-05	N	Hydrophilic	N	Hydrophilic	silent	NA	3	CT
22	d	Liver	22L	4186	C	0.004211	6412	31	A	Somatic	ND2	CDS	AG	4.06E-06	3.69E-07	0.000963391	8.77E-05	N	Hydrophilic	K	Basic	missense	radical	3	CT
22	d	Liver	22L	4238	G	0.004246	6514	34	A	Somatic	ND2	CDS	CC	4.09E-06	3.72E-07	0.000963391	8.77E-05	A	Hydrophobic	T	Hydrophilic	missense	radical	1	GG
22	d	Liver	22L	4256	T	0.005466	6509	42	C	Somatic	ND2	CDS	AT	5.27E-06	4.79E-07	0.000963391	8.77E-05	L	Hydrophobic	L	Hydrophobic	silent	NA	1	AT
22	d	Liver	22L	4353	C	0.049	6269	342	T	Germline	ND2	CDS	CG	4.72E-05	4.30E-06	0.000963391	8.77E-05	P	Hydrophobic	L	Hydrophobic	missense	conservative	2	CG
22	d	Liver	22L	4410	C	0.004677	6599	32	T	Somatic	ND2	CDS	GA	4.51E-06	4.10E-07	0.000963391	8.77E-05	A	Hydrophobic	V	Hydrophobic	missense	conservative	2	TC
22	d	Liver	22L	4504	C	0.245	4864	1607	T	Germline	ND2	CDS	AC	0.000236031	2.15E-05	0.000963391	8.77E-05	N	Hydrophilic	N	Hydrophilic	silent	NA	3	GT
22	d	Liver	22L	4522	C	0.005205	6380	40	T	Somatic	ND2	CDS	TA	5.01E-06	4.56E-07	0.000963391	8.77E-05	L	Hydrophobic	L	Hydrophobic	silent	NA	3	TA
22	d	Liver	22L	4548	C	0.005649	6354	39	T	Somatic	ND2	CDS	AA	5.44E-06	4.95E-07	0.000963391	8.77E-05	T	Hydrophilic	M	Hydrophobic	missense	radical	2	TT
22	d	Liver	22L	4561	C	0.005204	6351	36	T	Somatic	ND2	CDS	TA	5.01E-06	4.56E-07	0.000963391	8.77E-05	F	Hydrophobic	F	Hydrophobic	silent	NA	3	TA
22	d	Liver	22L	4577	A	0.035	6159	231	G	Germline	ND2	CDS	AA	3.37E-05	3.07E-06	0.000963391	8.77E-05	N	Hydrophilic	D	Acidic	missense	radical	1	TT
22	d	Liver	22L	4594	C	0.08	5857	521	T	Germline	ND2	CDS	TA	7.71E-05	7.02E-06	0.000963391	8.77E-05	I	Hydrophobic	I	Hydrophobic	silent	NA	3	TA
22	d	Liver	22L	4601	A	0.006292	6358	45	G	Somatic	ND2	CDS	AT	6.06E-06	5.52E-07	0.000963391	8.77E-05	I	Hydrophobic	V	Hydrophobic	missense	conservative	1	AT
22	d	Liver	22L	4815	C	0.011	6272	78	T	Somatic	ND2	CDS	TA	1.06E-05	9.65E-07	0.000963391	8.77E-05	S	Hydrophilic	L	Hydrophobic	missense	radical	2	TA
22	d	Liver	22L	4826	T	0.006007	6414	39	C	Somatic	ND2	CDS	AT	5.79E-06	5.27E-07	0.000963391	8.77E-05	F	Hydrophobic	L	Hydrophobic	missense	conservative	1	AT
22	d	Liver	22L	4894	C	0.004696	6418	35	T	Somatic	ND2	CDS	CA	4.52E-06	4.12E-07	0.000963391	8.77E-05	S	Hydrophilic	S	Hydrophilic	silent	NA	3	TG
22	d	Liver	22L	4938	A	0.027	6170	183	G	Germline	ND2	CDS	CA	2.60E-05	2.37E-06	0.000963391	8.77E-05	Q	Hydrophilic	R	Basic	missense	radical	2	TG
23	e	Brain	23B	3917	A	0.006755	6463	51	T	Somatic	ND2	CDS	AA	6.51E-06	5.92E-07	0.000963391	8.77E-05	N	Hydrophilic	Y	Hydrophobic	missense	radical	1	TT
23	e	Brain	23B	3925	C	0.018	6399	131	T	Germline	ND2	CDS	TA	1.73E-05	1.58E-06	0.000963391	8.77E-05	I	Hydrophobic	I	Hydrophobic	silent	NA	3	TA
23	e	Brain	23B	4021	C	0.057	6052	400	T	Germline	ND2	CDS	GC	5.49E-05	5.00E-06	0.000963391	8.77E-05	S	Hydrophilic	S	Hydrophilic	silent	NA	3	GC
23	e	Brain	23B	4024	A	0.004284	6420	31	T	Somatic	ND2	CDS	TC	4.13E-06	3.76E-07	0.000963391	8.77E-05	L	Hydrophobic	L	Hydrophobic	silent	NA	3	GA
23	e	Brain	23B	4039	C	0.003837	6372	29	T	Somatic	ND2	CDS	CA	3.70E-06	3.36E-07	0.000963391	8.77E-05	P	Hydrophobic	P	Hydrophobic	silent	NA	3	TG
23	e	Brain	23B	4060	C	0.041	6089	277	A	Germline	ND2	CDS	AC	3.95E-05	3.60E-06	0.000963391	8.77E-05	N	Hydrophilic	K	Basic	missense	radical	3	GT
23	e	Brain	23B	4097	A	0.006216	5677	40	T	Somatic	ND2	CDS	CC	5.99E-06	5.45E-07	0.000963391	8.77E-05	T	Hydrophilic	S	Hydrophilic	missense	conservative	1	GG
23	e	Brain	23B	4104	C	0.006643	5700	45	T	Somatic	ND2	CDS	GA	6.40E-06	5.83E-07	0.000963391	8.77E-05	A	Hydrophobic	V	Hydrophobic	missense	conservative	2	TC
23	e	Brain	23B	4123	C	0.007539	5702	61	T	Germline	ND2	CDS	TC	7.26E-06	6.61E-07	0.000963391	8.77E-05	I	Hydrophobic	I	Hydrophobic	silent	NA	3	GA
23	e	Brain	23B	4136	G	0.007744	5699	52	A	Germline	ND2	CDS	CT	7.46E-06	6.79E-07	0.000963391	8.77E-05	V	Hydrophobic	M	Hydrophobic	missense	conservative	1	AG
23	e	Brain	23B	4258	A	0.006312	6648	46	T	Somatic	ND2	CDS	TC	6.08E-06	5.54E-07	0.000963391	8.77E-05	L	Hydrophobic	F	Hydrophobic	missense	conservative	3	GA
23	e	Brain	23B	4271	C	0.014	6625	98	T	Somatic	ND2	CDS	TA	1.35E-05	1.23E-06	0.000963391	8.77E-05	Q	Hydrophilic	_	Stop	nonsense	radical	1	TA
23	e	Brain	23B	4353	C	0.004968	6683	36	T	Somatic	ND2	CDS	CG	4.79E-06	4.36E-07	0.000963391	8.77E-05	P	Hydrophobic	L	Hydrophobic	missense	conservative	2	CG
23	e	Brain	23B	4381	A	0.051	6339	343	T	Germline	ND2	CDS	TC	4.91E-05	4.47E-06	0.000963391	8.77E-05	M	Hydrophobic	I	Hydrophobic	missense	conservative	3	GA
23	e	Brain	23B	4419	G	0.01	6482	75	A	Somatic	ND2	CDS	GA	9.63E-06	8.77E-07	0.000963391	8.77E-05	G	Hydrophilic	E	Acidic	missense	radical	2	TC
23	e	Brain	23B	4421	C	0.006891	6527	45	T	Somatic	ND2	CDS	AT	6.64E-06	6.04E-07	0.000963391	8.77E-05	L	Hydrophobic	F	Hydrophobic	missense	conservative	1	AT
23	e	Brain	23B	4457	T	0.004398	6592	33	A	Germline	ND2	CDS	TC	4.24E-06	3.86E-07	0.000963391	8.77E-05	S	Hydrophilic	T	Hydrophilic	missense	conservative	1	GA
23	e	Brain	23B	4470	A	0.005842	6621	38	T	Somatic	ND2	CDS	CC	5.63E-06	5.12E-07	0.000963391	8.77E-05	H	Basic	L	Hydrophobic	missense	radical	2	GG
23	e	Brain	23B	4488	C	0.005557	6594	41	T	Somatic	ND2	CDS	GA	5.35E-06	4.87E-07	0.000963391	8.77E-05	A	Hydrophobic	V	Hydrophobic	missense	conservative	2	TC
23	e	Brain	23B	4500	A	0.003979	6558	32	T	Somatic	ND2	CDS	TC	3.83E-06	3.49E-07	0.000963391	8.77E-05	Y	Hydrophobic	F	Hydrophobic	missense	conservative	2	GA
23	e	Brain	23B	4501	C	0.016	6584	115	T	Germline	ND2	CDS	AA	1.54E-05	1.40E-06	0.000963391	8.77E-05	Y	Hydrophobic	Y	Hydrophobic	silent	NA	3	TT
23	e	Brain	23B	4504	C	0.006837	6566	55	T	Somatic	ND2	CDS	AC	6.59E-06	6.00E-07	0.000963391	8.77E-05	N	Hydrophilic	N	Hydrophilic	silent	NA	3	GT
23	e	Brain	23B	4519	A	0.016	6521	116	T	Somatic	ND2	CDS	TC	1.54E-05	1.40E-06	0.000963391	8.77E-05	L	Hydrophobic	L	Hydrophobic	silent	NA	3	GA
23	e	Brain	23B	4528	C	0.007373	6540	56	T	Somatic	ND2	CDS	TA	7.10E-06	6.47E-07	0.000963391	8.77E-05	L	Hydrophobic	L	Hydrophobic	silent	NA	3	TA
23	e	Brain	23B	4547	A	0.003838	6560	41	T	Somatic	ND2	CDS	TC	3.70E-06	3.37E-07	0.000963391	8.77E-05	T	Hydrophilic	S	Hydrophilic	missense	conservative	1	GA
23	e	Brain	23B	4561	C	0.005966	6643	41	T	Somatic	ND2	CDS	TA	5.75E-06	5.23E-07	0.000963391	8.77E-05	F	Hydrophobic	F	Hydrophobic	silent	NA	3	TA
23	e	Brain	23B	4571	A	0.006362	6575	41	T	Somatic	ND2	CDS	TT	6.13E-06	5.58E-07	0.000963391	8.77E-05	M	Hydrophobic	L	Hydrophobic	missense	conservative	1	AA
23	e	Brain	23B	4600	A	0.003183	6599	34	C	Germline	ND2	CDS	CA	3.07E-06	2.79E-07	0.000963391	8.77E-05	S	Hydrophilic	S	Hydrophilic	silent	NA	3	TG
23	e	Brain	23B	4622	A	0.004827	6639	35	T	Somatic	ND2	CDS	AC	4.65E-06	4.23E-07	0.000963391	8.77E-05	T	Hydrophilic	S	Hydrophilic	missense	conservative	1	GT
23	e	Brain	23B	4645	C	0.018	6548	130	T	Somatic	ND2	CDS	TT	1.73E-05	1.58E-06	0.000963391	8.77E-05	I	Hydrophobic	I	Hydrophobic	silent	NA	3	AA
23	e	Brain	23B	4656	T	0.015	6541	106	C	Germline	ND2	CDS	TA	1.45E-05	1.32E-06	0.000963391	8.77E-05	L	Hydrophobic	S	Hydrophilic	missense	radical	2	TA
23	e	Brain	23B	4680	C	0.011	6538	79	T	Somatic	ND2	CDS	CA	1.06E-05	9.65E-07	0.000963391	8.77E-05	P	Hydrophobic	L	Hydrophobic	missense	conservative	2	TG
23	e	Brain	23B	4790	T	0.014	6506	90	C	Germline	ND2	CDS	TA	1.35E-05	1.23E-06	0.000963391	8.77E-05	Y	Hydrophobic	H	Basic	missense	radical	1	TA
23	e	Brain	23B	4894	C	0.01	6518	71	T	Somatic	ND2	CDS	CA	9.63E-06	8.77E-07	0.000963391	8.77E-05	S	Hydrophilic	S	Hydrophilic	silent	NA	3	TG
23	e	Brain	23B	4903	T	0.075	6041	503	C	Germline	ND2	CDS	CA	7.23E-05	6.58E-06	0.000963391	8.77E-05	A	Hydrophobic	A	Hydrophobic	silent	NA	3	TG
23	e	Brain	23B	4936	C	0.061	6097	427	T	Germline	ND2	CDS	CC	5.88E-05	5.35E-06	0.000963391	8.77E-05	P	Hydrophobic	P	Hydrophobic	silent	NA	3	GG
23	e	Liver	23L	3925	C	0.009562	1022	13	T	Germline	ND2	CDS	TA	9.21E-06	8.39E-07	0.000963391	8.77E-05	I	Hydrophobic	I	Hydrophobic	silent	NA	3	TA
23	e	Liver	23L	4021	C	0.06	909	60	T	Germline	ND2	CDS	GC	5.78E-05	5.26E-06	0.000963391	8.77E-05	S	Hydrophilic	S	Hydrophilic	silent	NA	3	GC
23	e	Liver	23L	4060	C	0.04	1009	46	A	Germline	ND2	CDS	AC	3.85E-05	3.51E-06	0.000963391	8.77E-05	N	Hydrophilic	K	Basic	missense	radical	3	GT
23	e	Liver	23L	4123	C	0.01	941	9	T	Germline	ND2	CDS	TC	9.63E-06	8.77E-07	0.000963391	8.77E-05	I	Hydrophobic	I	Hydrophobic	silent	NA	3	GA
23	e	Liver	23L	4136	G	0.019	915	18	A	Germline	ND2	CDS	CT	1.83E-05	1.67E-06	0.000963391	8.77E-05	V	Hydrophobic	M	Hydrophobic	missense	conservative	1	AG
23	e	Liver	23L	4184	A	0.011	1035	10	T	Somatic	ND2	CDS	AA	1.06E-05	9.65E-07	0.000963391	8.77E-05	N	Hydrophilic	Y	Hydrophobic	missense	radical	1	TT
23	e	Liver	23L	4287	A	0.008786	1054	8	T	Somatic	ND2	CDS	CC	8.46E-06	7.70E-07	0.000963391	8.77E-05	H	Basic	L	Hydrophobic	missense	radical	2	GG
23	e	Liver	23L	4311	G	0.007956	1074	14	A	Somatic	ND2	CDS	TA	7.66E-06	6.98E-07	0.000963391	8.77E-05	W	Hydrophobic	_	Stop	nonsense	radical	2	TA
23	e	Liver	23L	4381	A	0.037	1041	41	T	Germline	ND2	CDS	TC	3.56E-05	3.24E-06	0.000963391	8.77E-05	M	Hydrophobic	I	Hydrophobic	missense	conservative	3	GA
23	e	Liver	23L	4457	T	0.011	1067	10	A	Germline	ND2	CDS	TC	1.06E-05	9.65E-07	0.000963391	8.77E-05	S	Hydrophilic	T	Hydrophilic	missense	conservative	1	GA
23	e	Liver	23L	4501	C	0.011	1067	12	T	Germline	ND2	CDS	AA	1.06E-05	9.65E-07	0.000963391	8.77E-05	Y	Hydrophobic	Y	Hydrophobic	silent	NA	3	TT
23	e	Liver	23L	4522	C	0.01	1079	10	T	Somatic	ND2	CDS	TA	9.63E-06	8.77E-07	0.000963391	8.77E-05	L	Hydrophobic	L	Hydrophobic	silent	NA	3	TA
23	e	Liver	23L	4600	A	0.006647	1081	8	C	Germline	ND2	CDS	CA	6.40E-06	5.83E-07	0.000963391	8.77E-05	S	Hydrophilic	S	Hydrophilic	silent	NA	3	TG
23	e	Liver	23L	4656	T	0.018	1066	19	C	Germline	ND2	CDS	TA	1.73E-05	1.58E-06	0.000963391	8.77E-05	L	Hydrophobic	S	Hydrophilic	missense	radical	2	TA
23	e	Liver	23L	4790	T	0.01	1101	11	C	Germline	ND2	CDS	TA	9.63E-06	8.77E-07	0.000963391	8.77E-05	Y	Hydrophobic	H	Basic	missense	radical	1	TA
23	e	Liver	23L	4869	A	0.004867	1050	15	T	Somatic	ND2	CDS	AA	4.69E-06	4.27E-07	0.000963391	8.77E-05	K	Basic	M	Hydrophobic	missense	radical	2	TT
23	e	Liver	23L	4893	C	0.009844	1040	11	T	Somatic	ND2	CDS	TC	9.48E-06	8.63E-07	0.000963391	8.77E-05	S	Hydrophilic	F	Hydrophobic	missense	radical	2	GA
23	e	Liver	23L	4903	T	0.039	984	39	C	Germline	ND2	CDS	CA	3.76E-05	3.42E-06	0.000963391	8.77E-05	A	Hydrophobic	A	Hydrophobic	silent	NA	3	TG
23	e	Liver	23L	4906	C	0.008758	1015	8	T	Somatic	ND2	CDS	TA	8.44E-06	7.68E-07	0.000963391	8.77E-05	I	Hydrophobic	I	Hydrophobic	silent	NA	3	TA
23	e	Liver	23L	4936	C	0.055	919	55	T	Germline	ND2	CDS	CC	5.30E-05	4.82E-06	0.000963391	8.77E-05	P	Hydrophobic	P	Hydrophobic	silent	NA	3	GG
24	f	Brain	24B	3991	A	0.005934	2962	17	G	Somatic	ND2	CDS	TA	5.72E-06	5.20E-07	0.000963391	8.77E-05	L	Hydrophobic	L	Hydrophobic	silent	NA	3	TA
24	f	Brain	24B	4039	C	0.005628	3024	17	T	Somatic	ND2	CDS	CA	5.42E-06	4.94E-07	0.000963391	8.77E-05	P	Hydrophobic	P	Hydrophobic	silent	NA	3	TG
24	f	Brain	24B	4060	C	0.016	3148	54	A	Germline	ND2	CDS	AC	1.54E-05	1.40E-06	0.000963391	8.77E-05	N	Hydrophilic	K	Basic	missense	radical	3	GT
24	f	Brain	24B	4381	A	0.006646	3363	22	T	Somatic	ND2	CDS	TC	6.40E-06	5.83E-07	0.000963391	8.77E-05	M	Hydrophobic	I	Hydrophobic	missense	conservative	3	GA
24	f	Brain	24B	4402	C	0.034	3350	122	T	Germline	ND2	CDS	TA	3.28E-05	2.98E-06	0.000963391	8.77E-05	F	Hydrophobic	F	Hydrophobic	silent	NA	3	TA
24	f	Brain	24B	4431	C	0.007752	3530	31	T	Germline	ND2	CDS	AA	7.47E-06	6.80E-07	0.000963391	8.77E-05	T	Hydrophilic	M	Hydrophobic	missense	radical	2	TT
24	f	Brain	24B	4431	C	0.008526	3530	36	A	Germline	ND2	CDS	AA	8.21E-06	7.48E-07	0.000963391	8.77E-05	T	Hydrophilic	K	Basic	missense	radical	2	TT
24	f	Brain	24B	4522	C	0.027	3519	101	T	Germline	ND2	CDS	TA	2.60E-05	2.37E-06	0.000963391	8.77E-05	L	Hydrophobic	L	Hydrophobic	silent	NA	3	TA
24	f	Liver	24L	4060	C	0.007781	3647	42	A	Germline	ND2	CDS	AC	7.50E-06	6.82E-07	0.000963391	8.77E-05	N	Hydrophilic	K	Basic	missense	radical	3	GT
24	f	Liver	24L	4119	T	0.006593	3586	24	C	Somatic	ND2	CDS	AT	6.35E-06	5.78E-07	0.000963391	8.77E-05	I	Hydrophobic	T	Hydrophilic	missense	radical	2	AT
24	f	Liver	24L	4130	G	0.004438	3535	23	A	Somatic	ND2	CDS	GC	4.28E-06	3.89E-07	0.000963391	8.77E-05	A	Hydrophobic	T	Hydrophilic	missense	radical	1	GC
24	f	Liver	24L	4186	C	0.012	4122	56	T	Somatic	ND2	CDS	AG	1.16E-05	1.05E-06	0.000963391	8.77E-05	N	Hydrophilic	N	Hydrophilic	silent	NA	3	CT
24	f	Liver	24L	4186	C	0.004091	4122	17	A	Somatic	ND2	CDS	AG	3.94E-06	3.59E-07	0.000963391	8.77E-05	N	Hydrophilic	K	Basic	missense	radical	3	CT
24	f	Liver	24L	4402	C	0.043	3951	178	T	Germline	ND2	CDS	TA	4.14E-05	3.77E-06	0.000963391	8.77E-05	F	Hydrophobic	F	Hydrophobic	silent	NA	3	TA
24	f	Liver	24L	4431	C	0.009876	4187	43	T	Germline	ND2	CDS	AA	9.51E-06	8.66E-07	0.000963391	8.77E-05	T	Hydrophilic	M	Hydrophobic	missense	radical	2	TT
24	f	Liver	24L	4431	C	0.004211	4187	22	A	Germline	ND2	CDS	AA	4.06E-06	3.69E-07	0.000963391	8.77E-05	T	Hydrophilic	K	Basic	missense	radical	2	TT
24	f	Liver	24L	4504	C	0.007954	4186	37	T	Somatic	ND2	CDS	AC	7.66E-06	6.98E-07	0.000963391	8.77E-05	N	Hydrophilic	N	Hydrophilic	silent	NA	3	GT
24	f	Liver	24L	4522	C	0.024	4038	103	T	Germline	ND2	CDS	TA	2.31E-05	2.10E-06	0.000963391	8.77E-05	L	Hydrophobic	L	Hydrophobic	silent	NA	3	TA
24	f	Liver	24L	4630	A	0.005423	4019	22	T	Somatic	ND2	CDS	CA	5.22E-06	4.76E-07	0.000963391	8.77E-05	A	Hydrophobic	A	Hydrophobic	silent	NA	3	TG
24	f	Liver	24L	4695	T	0.005612	4048	26	C	Somatic	ND2	CDS	TA	5.41E-06	4.92E-07	0.000963391	8.77E-05	L	Hydrophobic	S	Hydrophilic	missense	radical	2	TA
24	f	Liver	24L	4893	C	0.00405	3925	26	T	Somatic	ND2	CDS	TC	3.90E-06	3.55E-07	0.000963391	8.77E-05	S	Hydrophilic	F	Hydrophobic	missense	radical	2	GA
24	f	Liver	24L	4893	C	0.003019	3925	13	A	Somatic	ND2	CDS	TC	2.91E-06	2.65E-07	0.000963391	8.77E-05	S	Hydrophilic	Y	Hydrophobic	missense	radical	2	GA
24	f	Liver	24L	4924	A	0.002217	3865	9	T	Somatic	ND2	CDS	TC	2.14E-06	1.94E-07	0.000963391	8.77E-05	L	Hydrophobic	L	Hydrophobic	silent	NA	3	GA
24	f	Liver	24L	4924	A	0.008162	3865	40	G	Somatic	ND2	CDS	TC	7.86E-06	7.16E-07	0.000963391	8.77E-05	L	Hydrophobic	L	Hydrophobic	silent	NA	3	GA
C	g	Brain	CB	3914	A	0.022	1828	44	G	Germline	ND2	CDS	AT	2.12E-05	1.93E-06	0.000963391	8.77E-05	M	Hydrophobic	V	Hydrophobic	missense	conservative	1	AT
C	g	Brain	CB	3925	C	0.007245	1860	13	T	Somatic	ND2	CDS	TA	6.98E-06	6.35E-07	0.000963391	8.77E-05	I	Hydrophobic	I	Hydrophobic	silent	NA	3	TA
C	g	Brain	CB	3969	T	0.01	1765	20	C	Somatic	ND2	CDS	AC	9.63E-06	8.77E-07	0.000963391	8.77E-05	I	Hydrophobic	T	Hydrophilic	missense	radical	2	GT
C	g	Brain	CB	4048	C	0.041	1909	89	T	Germline	ND2	CDS	TA	3.95E-05	3.60E-06	0.000963391	8.77E-05	I	Hydrophobic	I	Hydrophobic	silent	NA	3	TA
C	g	Brain	CB	4488	C	0.046	2062	98	T	Germline	ND2	CDS	GA	4.43E-05	4.03E-06	0.000963391	8.77E-05	A	Hydrophobic	V	Hydrophobic	missense	conservative	2	TC
C	g	Liver	CL	3914	A	0.026	2496	65	G	Germline	ND2	CDS	AT	2.50E-05	2.28E-06	0.000963391	8.77E-05	M	Hydrophobic	V	Hydrophobic	missense	conservative	1	AT
C	g	Liver	CL	4039	C	0.00602	2379	17	T	Somatic	ND2	CDS	CA	5.80E-06	5.28E-07	0.000963391	8.77E-05	P	Hydrophobic	P	Hydrophobic	silent	NA	3	TG
[truncated: 6,239 more rows]
