# Supplementary material for: The mtDNA mutation spectrum in the PolG mutator mouse reveals germline and somatic selection
Source: BMC Genom Data. 2021 Nov 26;22:52. doi: 10.1186/s12863-021-01005-x (PMC8620558; doi:10.1186/s12863-021-01005-x)
Supplement: Supplementary file 6 — Additional file 6. PolG Indel Mutations Dataset. Dataset containing all PolG Indel mutations. Output from the script “PolG_bcf_to_excel” [file 12863_2021_1005_MOESM6_ESM.csv]

The mtDNA mutation spectrum in the PolG mutator mouse reveals germline and somatic selection; Maclaine, Kendra D, Stebbings, Kevin A, Havird, Justin C; Additional File 6: Indel mtDNA mutations in PolG mice N=14. Information on column headers are in Additional File 9
old_animal	Animal	tissue	sample_name	ref_num	ref	mut_freq	ref_allele_count	mut_allele_count	mutated_base	som_germ	i_d	frame	gene	coding_non	mut_freq_div_gene_len	mut_freq_div_len	count_div_gene_len	count_div_len	Change
11	a	Brain	11B	370	TATAA	0.056	5277	313	T	Germline	deletion	frameshift	rRNA	rRNA	2.21E-05	2.21E-05	0.000394166	0.000394166	-4
11	a	Brain	11B	429	TA	0.001544	6334	14	T	Somatic	deletion	frameshift	rRNA	rRNA	6.09E-07	6.09E-07	0.000394166	0.000394166	-1
11	a	Brain	11B	577	TA	0.002123	6489	32	T	Somatic	deletion	frameshift	rRNA	rRNA	8.37E-07	8.37E-07	0.000394166	0.000394166	-1
11	a	Brain	11B	601	CT	0.003621	6579	32	C	Somatic	deletion	frameshift	rRNA	rRNA	1.43E-06	1.43E-06	0.000394166	0.000394166	-1
11	a	Brain	11B	704	TA	0.011	6223	80	T	Germline	deletion	frameshift	rRNA	rRNA	4.34E-06	4.34E-06	0.000394166	0.000394166	-1
11	a	Brain	11B	715	TA	0.002137	6295	27	T	Somatic	deletion	frameshift	rRNA	rRNA	8.42E-07	8.42E-07	0.000394166	0.000394166	-1
11	a	Brain	11B	724	CA	0.003572	6343	29	C	Somatic	deletion	frameshift	rRNA	rRNA	1.41E-06	1.41E-06	0.000394166	0.000394166	-1
11	a	Brain	11B	739	TA	0.002331	6346	24	T	Somatic	deletion	frameshift	rRNA	rRNA	9.19E-07	9.19E-07	0.000394166	0.000394166	-1
11	a	Liver	11L	370	TATAA	0.033	380	14	T	Germline	deletion	frameshift	rRNA	rRNA	1.30E-05	1.30E-05	0.000394166	0.000394166	-4
11	a	Liver	11L	704	TA	0.031	449	16	T	Germline	deletion	frameshift	rRNA	rRNA	1.22E-05	1.22E-05	0.000394166	0.000394166	-1
12	b	Brain	12B	370	TATAA	0.00261	5803	14	T	Germline	deletion	frameshift	rRNA	rRNA	1.03E-06	1.03E-06	0.000394166	0.000394166	-4
12	b	Brain	12B	601	CT	0.011	6533	81	C	Germline	deletion	frameshift	rRNA	rRNA	4.34E-06	4.34E-06	0.000394166	0.000394166	-1
12	b	Brain	12B	638	TA	0.003058	6448	39	T	Somatic	deletion	frameshift	rRNA	rRNA	1.21E-06	1.21E-06	0.000394166	0.000394166	-1
12	b	Brain	12B	704	TA	0.004065	6329	35	T	Germline	deletion	frameshift	rRNA	rRNA	1.60E-06	1.60E-06	0.000394166	0.000394166	-1
12	b	Brain	12B	715	TA	0.002011	6488	23	T	Somatic	deletion	frameshift	rRNA	rRNA	7.93E-07	7.93E-07	0.000394166	0.000394166	-1
12	b	Liver	12L	370	TATAA	0.00624	3641	26	T	Germline	deletion	frameshift	rRNA	rRNA	2.46E-06	2.46E-06	0.000394166	0.000394166	-4
12	b	Liver	12L	601	CT	0.015	3911	65	C	Germline	deletion	frameshift	rRNA	rRNA	5.91E-06	5.91E-06	0.000394166	0.000394166	-1
12	b	Liver	12L	704	TA	0.009007	3664	43	T	Germline	deletion	frameshift	rRNA	rRNA	3.55E-06	3.55E-06	0.000394166	0.000394166	-1
12	b	Liver	12L	739	TA	0.002176	3893	11	T	Somatic	deletion	frameshift	rRNA	rRNA	8.58E-07	8.58E-07	0.000394166	0.000394166	-1
15	c	Brain	15B	370	TATAA	0.013	3828	48	T	Somatic	deletion	frameshift	rRNA	rRNA	5.12E-06	5.12E-06	0.000394166	0.000394166	-4
15	c	Brain	15B	704	TA	0.009997	4201	50	T	Somatic	deletion	frameshift	rRNA	rRNA	3.94E-06	3.94E-06	0.000394166	0.000394166	-1
15	c	Brain	15B	715	TA	0.002612	4304	17	T	Somatic	deletion	frameshift	rRNA	rRNA	1.03E-06	1.03E-06	0.000394166	0.000394166	-1
22	d	Brain	22B	390	TA	0.005318	1292	9	T	Somatic	deletion	frameshift	rRNA	rRNA	2.10E-06	2.10E-06	0.000394166	0.000394166	-1
22	d	Brain	22B	704	TA	0.029	1101	34	T	Germline	deletion	frameshift	rRNA	rRNA	1.14E-05	1.14E-05	0.000394166	0.000394166	-1
22	d	Brain	22B	739	TA	0.005519	1190	9	T	Somatic	deletion	frameshift	rRNA	rRNA	2.18E-06	2.18E-06	0.000394166	0.000394166	-1
22	d	Liver	22L	370	TATAA	0.021	5531	118	T	Somatic	deletion	frameshift	rRNA	rRNA	8.28E-06	8.28E-06	0.000394166	0.000394166	-4
22	d	Liver	22L	601	CT	0.001713	6498	24	C	Somatic	deletion	frameshift	rRNA	rRNA	6.75E-07	6.75E-07	0.000394166	0.000394166	-1
22	d	Liver	22L	704	TA	0.041	5920	265	T	Germline	deletion	frameshift	rRNA	rRNA	1.62E-05	1.62E-05	0.000394166	0.000394166	-1
22	d	Liver	22L	715	TA	0.002115	6328	19	T	Somatic	deletion	frameshift	rRNA	rRNA	8.34E-07	8.34E-07	0.000394166	0.000394166	-1
23	e	Brain	23B	105	TA	0.006679	2322	17	T	Somatic	deletion	frameshift	rRNA	rRNA	2.63E-06	2.63E-06	0.000394166	0.000394166	-1
23	e	Brain	23B	298	TA	0.001765	4414	16	T	Somatic	deletion	frameshift	rRNA	rRNA	6.96E-07	6.96E-07	0.000394166	0.000394166	-1
23	e	Brain	23B	429	TA	0.002119	6365	26	T	Somatic	deletion	frameshift	rRNA	rRNA	8.35E-07	8.35E-07	0.000394166	0.000394166	-1
23	e	Brain	23B	542	CA	0.002392	6468	33	C	Somatic	deletion	frameshift	rRNA	rRNA	9.43E-07	9.43E-07	0.000394166	0.000394166	-1
23	e	Brain	23B	601	CT	0.022	6401	153	C	Germline	deletion	frameshift	rRNA	rRNA	8.67E-06	8.67E-06	0.000394166	0.000394166	-1
23	e	Brain	23B	704	TA	0.006032	6407	51	T	Somatic	deletion	frameshift	rRNA	rRNA	2.38E-06	2.38E-06	0.000394166	0.000394166	-1
23	e	Brain	23B	715	TA	0.002576	6416	33	T	Somatic	deletion	frameshift	rRNA	rRNA	1.02E-06	1.02E-06	0.000394166	0.000394166	-1
23	e	Brain	23B	799	TA	0.004051	6204	29	T	Somatic	deletion	frameshift	rRNA	rRNA	1.60E-06	1.60E-06	0.000394166	0.000394166	-1
23	e	Liver	23L	259	TA	0.008527	464	3	T	Somatic	deletion	frameshift	rRNA	rRNA	3.36E-06	3.36E-06	0.000394166	0.000394166	-1
23	e	Liver	23L	370	TATAA	0.00769	780	6	T	Somatic	deletion	frameshift	rRNA	rRNA	3.03E-06	3.03E-06	0.000394166	0.000394166	-4
23	e	Liver	23L	601	CT	0.026	900	23	C	Germline	deletion	frameshift	rRNA	rRNA	1.02E-05	1.02E-05	0.000394166	0.000394166	-1
23	e	Liver	23L	928	TA	0.005774	844	4	T	Somatic	deletion	frameshift	rRNA	rRNA	2.28E-06	2.28E-06	0.000394166	0.000394166	-1
24	f	Brain	24B	139	TA	0.004809	2516	19	T	Somatic	deletion	frameshift	rRNA	rRNA	1.90E-06	1.90E-06	0.000394166	0.000394166	-1
24	f	Brain	24B	370	TATAA	0.033	3046	105	T	Germline	deletion	frameshift	rRNA	rRNA	1.30E-05	1.30E-05	0.000394166	0.000394166	-4
24	f	Brain	24B	601	CT	0.021	3782	86	C	Germline	deletion	frameshift	rRNA	rRNA	8.28E-06	8.28E-06	0.000394166	0.000394166	-1
24	f	Brain	24B	799	TA	0.00294	3788	15	T	Somatic	deletion	frameshift	rRNA	rRNA	1.16E-06	1.16E-06	0.000394166	0.000394166	-1
24	f	Liver	24L	370	TATAA	0.035	2803	102	T	Germline	deletion	frameshift	rRNA	rRNA	1.38E-05	1.38E-05	0.000394166	0.000394166	-4
24	f	Liver	24L	601	CT	0.013	4188	59	C	Germline	deletion	frameshift	rRNA	rRNA	5.12E-06	5.12E-06	0.000394166	0.000394166	-1
C	g	Brain	CB	370	TATAA	0.063	1743	116	T	Germline	deletion	frameshift	rRNA	rRNA	2.48E-05	2.48E-05	0.000394166	0.000394166	-4
C	g	Brain	CB	704	TA	0.003518	2197	13	T	Somatic	deletion	frameshift	rRNA	rRNA	1.39E-06	1.39E-06	0.000394166	0.000394166	-1
C	g	Liver	CL	370	TATAA	0.046	1871	89	T	Germline	deletion	frameshift	rRNA	rRNA	1.81E-05	1.81E-05	0.000394166	0.000394166	-4
G	h	Brain	GB	370	TATAA	0.04	568	23	T	Germline	deletion	frameshift	rRNA	rRNA	1.58E-05	1.58E-05	0.000394166	0.000394166	-4
G	h	Brain	GB	390	TA	0.014	635	8	T	Somatic	deletion	frameshift	rRNA	rRNA	5.52E-06	5.52E-06	0.000394166	0.000394166	-1
G	h	Liver	GL	370	TATAA	0.028	2742	78	T	Germline	deletion	frameshift	rRNA	rRNA	1.10E-05	1.10E-05	0.000394166	0.000394166	-4
G	h	Liver	GL	500	AC	0.008163	3277	31	A	Somatic	deletion	frameshift	rRNA	rRNA	3.22E-06	3.22E-06	0.000394166	0.000394166	-1
G	h	Liver	GL	704	TA	0.019	2940	67	T	Somatic	deletion	frameshift	rRNA	rRNA	7.49E-06	7.49E-06	0.000394166	0.000394166	-1
J	i	Brain	JB	345	TA	0.003639	6438	25	T	Germline	deletion	frameshift	rRNA	rRNA	1.43E-06	1.43E-06	0.000394166	0.000394166	-1
J	i	Brain	JB	370	TATAA	0.086	5753	539	T	Germline	deletion	frameshift	rRNA	rRNA	3.39E-05	3.39E-05	0.000394166	0.000394166	-4
J	i	Brain	JB	704	TA	0.194	5151	1240	T	Germline	deletion	frameshift	rRNA	rRNA	7.65E-05	7.65E-05	0.000394166	0.000394166	-1
J	i	Brain	JB	799	TA	0.00218	6221	19	T	Somatic	deletion	frameshift	rRNA	rRNA	8.59E-07	8.59E-07	0.000394166	0.000394166	-1
J	i	Liver	JL	345	TA	0.007666	2683	22	T	Germline	deletion	frameshift	rRNA	rRNA	3.02E-06	3.02E-06	0.000394166	0.000394166	-1
J	i	Liver	JL	370	TATAA	0.071	2628	198	T	Germline	deletion	frameshift	rRNA	rRNA	2.80E-05	2.80E-05	0.000394166	0.000394166	-4
J	i	Liver	JL	704	TA	0.196	2750	666	T	Germline	deletion	frameshift	rRNA	rRNA	7.73E-05	7.73E-05	0.000394166	0.000394166	-1
M	j	Brain	MB	739	TA	0.001495	6165	18	T	Somatic	deletion	frameshift	rRNA	rRNA	5.89E-07	5.89E-07	0.000394166	0.000394166	-1
M	j	Brain	MB	830	TA	0.001682	6367	17	T	Somatic	deletion	frameshift	rRNA	rRNA	6.63E-07	6.63E-07	0.000394166	0.000394166	-1
M	j	Liver	ML	390	TA	0.002904	3491	11	T	Somatic	deletion	frameshift	rRNA	rRNA	1.14E-06	1.14E-06	0.000394166	0.000394166	-1
O	k	Brain	OB	370	TATAA	0.019	2889	54	T	Germline	deletion	frameshift	rRNA	rRNA	7.49E-06	7.49E-06	0.000394166	0.000394166	-4
O	k	Brain	OB	390	TA	0.002525	3175	13	T	Germline	deletion	frameshift	rRNA	rRNA	9.95E-07	9.95E-07	0.000394166	0.000394166	-1
O	k	Brain	OB	601	CT	0.023	2972	77	C	Germline	deletion	frameshift	rRNA	rRNA	9.07E-06	9.07E-06	0.000394166	0.000394166	-1
O	k	Brain	OB	704	TA	0.005118	2886	18	T	Somatic	deletion	frameshift	rRNA	rRNA	2.02E-06	2.02E-06	0.000394166	0.000394166	-1
O	k	Liver	OL	370	TATAA	0.143	1352	225	T	Germline	deletion	frameshift	rRNA	rRNA	5.64E-05	5.64E-05	0.000394166	0.000394166	-4
O	k	Liver	OL	390	TA	0.003728	1738	9	T	Germline	deletion	frameshift	rRNA	rRNA	1.47E-06	1.47E-06	0.000394166	0.000394166	-1
O	k	Liver	OL	601	CT	0.021	2011	47	C	Germline	deletion	frameshift	rRNA	rRNA	8.28E-06	8.28E-06	0.000394166	0.000394166	-1
R	l	Brain	RB	370	TATAA	0.022	6142	139	T	Germline	deletion	frameshift	rRNA	rRNA	8.67E-06	8.67E-06	0.000394166	0.000394166	-4
R	l	Brain	RB	704	TA	0.091	5895	594	T	Germline	deletion	frameshift	rRNA	rRNA	3.59E-05	3.59E-05	0.000394166	0.000394166	-1
R	l	Brain	RB	715	TA	0.002105	6601	27	T	Somatic	deletion	frameshift	rRNA	rRNA	8.30E-07	8.30E-07	0.000394166	0.000394166	-1
R	l	Brain	RB	739	TA	0.001722	6519	17	T	Somatic	deletion	frameshift	rRNA	rRNA	6.79E-07	6.79E-07	0.000394166	0.000394166	-1
R	l	Brain	RB	799	TA	0.002106	6416	23	T	Somatic	deletion	frameshift	rRNA	rRNA	8.30E-07	8.30E-07	0.000394166	0.000394166	-1
R	l	Brain	RB	933	TA	0.021	6569	158	T	Germline	deletion	frameshift	rRNA	rRNA	8.28E-06	8.28E-06	0.000394166	0.000394166	-1
R	l	Liver	RL	119	CA	0.014	646	12	C	Somatic	deletion	frameshift	rRNA	rRNA	5.52E-06	5.52E-06	0.000394166	0.000394166	-1
R	l	Liver	RL	370	TATAA	0.032	1205	42	T	Germline	deletion	frameshift	rRNA	rRNA	1.26E-05	1.26E-05	0.000394166	0.000394166	-4
R	l	Liver	RL	601	CT	0.009263	1494	15	C	Somatic	deletion	frameshift	rRNA	rRNA	3.65E-06	3.65E-06	0.000394166	0.000394166	-1
R	l	Liver	RL	704	TA	0.062	1410	97	T	Germline	deletion	frameshift	rRNA	rRNA	2.44E-05	2.44E-05	0.000394166	0.000394166	-1
R	l	Liver	RL	933	TA	0.008098	1355	12	T	Germline	deletion	frameshift	rRNA	rRNA	3.19E-06	3.19E-06	0.000394166	0.000394166	-1
U	m	Brain	UB	370	TATAA	0.002133	4255	8	T	Germline	deletion	frameshift	rRNA	rRNA	8.41E-07	8.41E-07	0.000394166	0.000394166	-4
U	m	Brain	UB	390	TA	0.002419	4720	16	T	Somatic	deletion	frameshift	rRNA	rRNA	9.53E-07	9.53E-07	0.000394166	0.000394166	-1
U	m	Brain	UB	429	TA	0.00275	5093	25	T	Somatic	deletion	frameshift	rRNA	rRNA	1.08E-06	1.08E-06	0.000394166	0.000394166	-1
U	m	Brain	UB	601	CT	0.003018	5238	22	C	Somatic	deletion	frameshift	rRNA	rRNA	1.19E-06	1.19E-06	0.000394166	0.000394166	-1
U	m	Brain	UB	704	TA	0.003689	4718	22	T	Germline	deletion	frameshift	rRNA	rRNA	1.45E-06	1.45E-06	0.000394166	0.000394166	-1
U	m	Brain	UB	715	TA	0.002768	4811	21	T	Somatic	deletion	frameshift	rRNA	rRNA	1.09E-06	1.09E-06	0.000394166	0.000394166	-1
U	m	Brain	UB	739	TA	0.001963	4770	16	T	Somatic	deletion	frameshift	rRNA	rRNA	7.74E-07	7.74E-07	0.000394166	0.000394166	-1
U	m	Brain	UB	799	TA	0.002681	4759	17	T	Somatic	deletion	frameshift	rRNA	rRNA	1.06E-06	1.06E-06	0.000394166	0.000394166	-1
U	m	Liver	UL	370	TATAA	0.004992	3259	18	T	Germline	deletion	frameshift	rRNA	rRNA	1.97E-06	1.97E-06	0.000394166	0.000394166	-4
U	m	Liver	UL	704	TA	0.005798	3698	27	T	Germline	deletion	frameshift	rRNA	rRNA	2.29E-06	2.29E-06	0.000394166	0.000394166	-1
U	m	Liver	UL	933	TA	0.003149	3567	19	T	Somatic	deletion	frameshift	rRNA	rRNA	1.24E-06	1.24E-06	0.000394166	0.000394166	-1
V	n	Brain	VB	370	TATAA	0.009481	5859	57	T	Germline	deletion	frameshift	rRNA	rRNA	3.74E-06	3.74E-06	0.000394166	0.000394166	-4
V	n	Brain	VB	601	CT	0.029	6370	195	C	Germline	deletion	frameshift	rRNA	rRNA	1.14E-05	1.14E-05	0.000394166	0.000394166	-1
V	n	Brain	VB	704	TA	0.003416	6358	29	T	Somatic	deletion	frameshift	rRNA	rRNA	1.35E-06	1.35E-06	0.000394166	0.000394166	-1
V	n	Brain	VB	715	TA	0.003164	6481	23	T	Somatic	deletion	frameshift	rRNA	rRNA	1.25E-06	1.25E-06	0.000394166	0.000394166	-1
V	n	Liver	VL	370	TATAA	0.009172	1802	16	T	Germline	deletion	frameshift	rRNA	rRNA	3.62E-06	3.62E-06	0.000394166	0.000394166	-4
V	n	Liver	VL	390	TA	0.003685	2079	18	T	Somatic	deletion	frameshift	rRNA	rRNA	1.45E-06	1.45E-06	0.000394166	0.000394166	-1
V	n	Liver	VL	601	CT	0.015	2264	34	C	Germline	deletion	frameshift	rRNA	rRNA	5.91E-06	5.91E-06	0.000394166	0.000394166	-1
24	f	Liver	24L	1043	TA	0.003028	3385	12	T	Somatic	deletion	frameshift	tRNA	tRNA	2.02E-06	2.02E-06	0.000665779	0.000665779	-1
O	k	Brain	OB	1043	TA	0.002125	3054	8	T	Somatic	deletion	frameshift	tRNA	tRNA	1.41E-06	1.41E-06	0.000665779	0.000665779	-1
V	n	Liver	VL	1043	TA	0.003474	2081	8	T	Somatic	deletion	frameshift	tRNA	tRNA	2.31E-06	2.31E-06	0.000665779	0.000665779	-1
11	a	Brain	11B	1245	TA	0.00621	6486	48	T	Somatic	deletion	frameshift	rRNA	rRNA	2.45E-06	2.45E-06	0.000394166	0.000394166	-1
11	a	Brain	11B	1352	TA	0.025	6324	181	T	Germline	deletion	frameshift	rRNA	rRNA	9.85E-06	9.85E-06	0.000394166	0.000394166	-1
11	a	Brain	11B	1402	AT	0.002786	6197	30	A	Somatic	deletion	frameshift	rRNA	rRNA	1.10E-06	1.10E-06	0.000394166	0.000394166	-1
11	a	Brain	11B	1487	TA	0.004501	5877	35	TAA	Germline	insertion	frameshift	rRNA	rRNA	1.77E-06	1.77E-06	0.000394166	0.000394166	1
11	a	Brain	11B	1487	TA	0.032	5877	229	T	Germline	deletion	frameshift	rRNA	rRNA	1.26E-05	1.26E-05	0.000394166	0.000394166	-1
11	a	Brain	11B	1555	GA	0.003258	6200	37	G	Germline	deletion	frameshift	rRNA	rRNA	1.28E-06	1.28E-06	0.000394166	0.000394166	-1
11	a	Brain	11B	1610	TA	0.004956	6331	42	T	Somatic	deletion	frameshift	rRNA	rRNA	1.95E-06	1.95E-06	0.000394166	0.000394166	-1
11	a	Brain	11B	1694	TA	0.002487	6611	31	T	Somatic	deletion	frameshift	rRNA	rRNA	9.80E-07	9.80E-07	0.000394166	0.000394166	-1
11	a	Brain	11B	2213	ATGGCCC	0.003905	7161	30	A	Somatic	deletion	no frameshift	rRNA	rRNA	1.54E-06	1.54E-06	0.000394166	0.000394166	-6
11	a	Brain	11B	2627	TA	0.002154	6523	32	T	Somatic	deletion	frameshift	rRNA	rRNA	8.49E-07	8.49E-07	0.000394166	0.000394166	-1
11	a	Liver	11L	1352	TA	0.048	400	20	T	Germline	deletion	frameshift	rRNA	rRNA	1.89E-05	1.89E-05	0.000394166	0.000394166	-1
11	a	Liver	11L	1487	TA	0.011	409	6	TAA	Germline	insertion	frameshift	rRNA	rRNA	4.34E-06	4.34E-06	0.000394166	0.000394166	1
11	a	Liver	11L	1487	TA	0.024	409	11	T	Germline	deletion	frameshift	rRNA	rRNA	9.46E-06	9.46E-06	0.000394166	0.000394166	-1
11	a	Liver	11L	1555	GA	0.03	509	15	G	Germline	deletion	frameshift	rRNA	rRNA	1.18E-05	1.18E-05	0.000394166	0.000394166	-1
11	a	Liver	11L	1824	AT	0.004363	469	2	A	Somatic	deletion	frameshift	rRNA	rRNA	1.72E-06	1.72E-06	0.000394166	0.000394166	-1
11	a	Liver	11L	1829	ACT	0.00437	466	2	A	Somatic	deletion	frameshift	rRNA	rRNA	1.72E-06	1.72E-06	0.000394166	0.000394166	-2
11	a	Liver	11L	2258	ACCTCGG	0.012	597	8	A	Somatic	deletion	no frameshift	rRNA	rRNA	4.73E-06	4.73E-06	0.000394166	0.000394166	-6
12	b	Brain	12B	1162	TA	0.001705	6452	19	T	Somatic	deletion	frameshift	rRNA	rRNA	6.72E-07	6.72E-07	0.000394166	0.000394166	-1
12	b	Brain	12B	1418	GA	0.01	6211	87	G	Germline	deletion	frameshift	rRNA	rRNA	3.94E-06	3.94E-06	0.000394166	0.000394166	-1
12	b	Brain	12B	1487	TA	0.003708	6216	29	TAA	Germline	insertion	frameshift	rRNA	rRNA	1.46E-06	1.46E-06	0.000394166	0.000394166	1
12	b	Brain	12B	1487	TA	0.005183	6216	60	T	Germline	deletion	frameshift	rRNA	rRNA	2.04E-06	2.04E-06	0.000394166	0.000394166	-1
12	b	Brain	12B	1555	GA	0.017	6157	125	G	Germline	deletion	frameshift	rRNA	rRNA	6.70E-06	6.70E-06	0.000394166	0.000394166	-1
12	b	Brain	12B	1901	TA	0.002425	6498	44	T	Somatic	deletion	frameshift	rRNA	rRNA	9.56E-07	9.56E-07	0.000394166	0.000394166	-1
12	b	Brain	12B	2269	TA	0.002484	6475	38	T	Germline	deletion	frameshift	rRNA	rRNA	9.79E-07	9.79E-07	0.000394166	0.000394166	-1
12	b	Liver	12L	1402	AT	0.004758	3770	34	A	Somatic	deletion	frameshift	rRNA	rRNA	1.88E-06	1.88E-06	0.000394166	0.000394166	-1
12	b	Liver	12L	1418	GA	0.007123	3772	50	G	Germline	deletion	frameshift	rRNA	rRNA	2.81E-06	2.81E-06	0.000394166	0.000394166	-1
12	b	Liver	12L	1487	TA	0.00778	3739	35	TAA	Germline	insertion	frameshift	rRNA	rRNA	3.07E-06	3.07E-06	0.000394166	0.000394166	1
12	b	Liver	12L	1487	TA	0.014	3739	72	T	Germline	deletion	frameshift	rRNA	rRNA	5.52E-06	5.52E-06	0.000394166	0.000394166	-1
12	b	Liver	12L	1555	GA	0.036	4024	162	G	Germline	deletion	frameshift	rRNA	rRNA	1.42E-05	1.42E-05	0.000394166	0.000394166	-1
12	b	Liver	12L	1610	TA	0.003409	4460	23	T	Somatic	deletion	frameshift	rRNA	rRNA	1.34E-06	1.34E-06	0.000394166	0.000394166	-1
12	b	Liver	12L	1694	TA	0.002407	4563	19	T	Somatic	deletion	frameshift	rRNA	rRNA	9.49E-07	9.49E-07	0.000394166	0.000394166	-1
12	b	Liver	12L	1939	CA	0.009584	4289	60	C	Somatic	deletion	frameshift	rRNA	rRNA	3.78E-06	3.78E-06	0.000394166	0.000394166	-1
12	b	Liver	12L	1993	TA	0.001933	4340	16	T	Somatic	deletion	frameshift	rRNA	rRNA	7.62E-07	7.62E-07	0.000394166	0.000394166	-1
12	b	Liver	12L	2213	ATGGCCC	0.002674	4681	15	A	Somatic	deletion	no frameshift	rRNA	rRNA	1.05E-06	1.05E-06	0.000394166	0.000394166	-6
12	b	Liver	12L	2269	TA	0.00989	4348	48	T	Germline	deletion	frameshift	rRNA	rRNA	3.90E-06	3.90E-06	0.000394166	0.000394166	-1
12	b	Liver	12L	2627	TA	0.002566	4375	24	T	Somatic	deletion	frameshift	rRNA	rRNA	1.01E-06	1.01E-06	0.000394166	0.000394166	-1
15	c	Brain	15B	1342	ACGAGCTACCT	0.003176	4430	14	A	Germline	deletion	frameshift	rRNA	rRNA	1.25E-06	1.25E-06	0.000394166	0.000394166	-10
15	c	Brain	15B	1407	TAGGTAGAGG	0.008229	4336	35	T	Somatic	deletion	no frameshift	rRNA	rRNA	3.24E-06	3.24E-06	0.000394166	0.000394166	-9
15	c	Brain	15B	1487	TA	0.00419	3944	21	TAA	Germline	insertion	frameshift	rRNA	rRNA	1.65E-06	1.65E-06	0.000394166	0.000394166	1
15	c	Brain	15B	1487	TA	0.005663	3944	37	T	Germline	deletion	frameshift	rRNA	rRNA	2.23E-06	2.23E-06	0.000394166	0.000394166	-1
15	c	Brain	15B	1520	AT	0.001872	4149	12	A	Somatic	deletion	frameshift	rRNA	rRNA	7.38E-07	7.38E-07	0.000394166	0.000394166	-1
15	c	Brain	15B	1555	GA	0.00407	4141	34	G	Germline	deletion	frameshift	rRNA	rRNA	1.60E-06	1.60E-06	0.000394166	0.000394166	-1
15	c	Brain	15B	1650	TA	0.002207	4508	11	T	Somatic	deletion	frameshift	rRNA	rRNA	8.70E-07	8.70E-07	0.000394166	0.000394166	-1
15	c	Brain	15B	1901	TA	0.002592	4587	22	T	Somatic	deletion	frameshift	rRNA	rRNA	1.02E-06	1.02E-06	0.000394166	0.000394166	-1
15	c	Brain	15B	2258	ACCTCGG	0.008905	4669	48	A	Germline	deletion	no frameshift	rRNA	rRNA	3.51E-06	3.51E-06	0.000394166	0.000394166	-6
15	c	Brain	15B	2627	TA	0.003669	4527	27	T	Germline	deletion	frameshift	rRNA	rRNA	1.45E-06	1.45E-06	0.000394166	0.000394166	-1
15	c	Liver	15L	1342	ACGAGCTACCT	0.00725	573	3	A	Germline	deletion	frameshift	rRNA	rRNA	2.86E-06	2.86E-06	0.000394166	0.000394166	-10
15	c	Liver	15L	1487	TA	0.008184	542	4	TAA	Germline	insertion	frameshift	rRNA	rRNA	3.23E-06	3.23E-06	0.000394166	0.000394166	1
15	c	Liver	15L	1487	TA	0.017	542	10	T	Germline	deletion	frameshift	rRNA	rRNA	6.70E-06	6.70E-06	0.000394166	0.000394166	-1
15	c	Liver	15L	1543	TCTTCTGG	0.006787	597	2	T	Somatic	deletion	frameshift	rRNA	rRNA	2.68E-06	2.68E-06	0.000394166	0.000394166	-7
15	c	Liver	15L	1555	GA	0.025	537	13	G	Germline	deletion	frameshift	rRNA	rRNA	9.85E-06	9.85E-06	0.000394166	0.000394166	-1
15	c	Liver	15L	1939	CA	0.016	489	8	C	Somatic	deletion	frameshift	rRNA	rRNA	6.31E-06	6.31E-06	0.000394166	0.000394166	-1
15	c	Liver	15L	2258	ACCTCGG	0.012	626	6	A	Germline	deletion	no frameshift	rRNA	rRNA	4.73E-06	4.73E-06	0.000394166	0.000394166	-6
15	c	Liver	15L	2627	TA	0.013	556	8	T	Germline	deletion	frameshift	rRNA	rRNA	5.12E-06	5.12E-06	0.000394166	0.000394166	-1
22	d	Brain	22B	1342	ACGAGCTACCT	0.007503	1360	9	A	Germline	deletion	frameshift	rRNA	rRNA	2.96E-06	2.96E-06	0.000394166	0.000394166	-10
22	d	Brain	22B	1443	GCTGGTTACCC	0.035	1204	46	G	Somatic	deletion	frameshift	rRNA	rRNA	1.38E-05	1.38E-05	0.000394166	0.000394166	-10
22	d	Brain	22B	1487	TA	0.008745	1154	14	T	Germline	deletion	frameshift	rRNA	rRNA	3.45E-06	3.45E-06	0.000394166	0.000394166	-1
22	d	Brain	22B	2258	ACCTCGG	0.015	1388	23	A	Germline	deletion	no frameshift	rRNA	rRNA	5.91E-06	5.91E-06	0.000394166	0.000394166	-6
22	d	Liver	22L	1262	TA	0.002145	6452	24	T	Somatic	deletion	frameshift	rRNA	rRNA	8.45E-07	8.45E-07	0.000394166	0.000394166	-1
22	d	Liver	22L	1342	ACGAGCTACCT	0.002704	6965	19	A	Germline	deletion	frameshift	rRNA	rRNA	1.07E-06	1.07E-06	0.000394166	0.000394166	-10
22	d	Liver	22L	1402	AT	0.005918	6034	62	A	Somatic	deletion	frameshift	rRNA	rRNA	2.33E-06	2.33E-06	0.000394166	0.000394166	-1
22	d	Liver	22L	1487	TA	0.008955	5853	61	TAA	Somatic	insertion	frameshift	rRNA	rRNA	3.53E-06	3.53E-06	0.000394166	0.000394166	1
22	d	Liver	22L	1487	TA	0.015	5853	120	T	Germline	deletion	frameshift	rRNA	rRNA	5.91E-06	5.91E-06	0.000394166	0.000394166	-1
22	d	Liver	22L	1555	GA	0.029	5795	218	G	Somatic	deletion	frameshift	rRNA	rRNA	1.14E-05	1.14E-05	0.000394166	0.000394166	-1
22	d	Liver	22L	1610	TA	0.003272	6185	31	T	Somatic	deletion	frameshift	rRNA	rRNA	1.29E-06	1.29E-06	0.000394166	0.000394166	-1
22	d	Liver	22L	1939	CA	0.005563	6363	53	C	Somatic	deletion	frameshift	rRNA	rRNA	2.19E-06	2.19E-06	0.000394166	0.000394166	-1
22	d	Liver	22L	2213	ATGGCCC	0.003098	6968	23	A	Somatic	deletion	no frameshift	rRNA	rRNA	1.22E-06	1.22E-06	0.000394166	0.000394166	-6
22	d	Liver	22L	2258	ACCTCGG	0.005189	6803	40	A	Germline	deletion	no frameshift	rRNA	rRNA	2.05E-06	2.05E-06	0.000394166	0.000394166	-6
22	d	Liver	22L	2269	TA	0.006911	6125	55	T	Somatic	deletion	frameshift	rRNA	rRNA	2.72E-06	2.72E-06	0.000394166	0.000394166	-1
22	d	Liver	22L	2314	TA	0.002092	6392	20	T	Somatic	deletion	frameshift	rRNA	rRNA	8.25E-07	8.25E-07	0.000394166	0.000394166	-1
23	e	Brain	23B	1140	TA	0.002566	6572	22	T	Somatic	deletion	frameshift	rRNA	rRNA	1.01E-06	1.01E-06	0.000394166	0.000394166	-1
23	e	Brain	23B	1342	ACGAGCTACCT	0.002604	7166	19	A	Somatic	deletion	frameshift	rRNA	rRNA	1.03E-06	1.03E-06	0.000394166	0.000394166	-10
23	e	Brain	23B	1402	AT	0.008168	6201	66	A	Somatic	deletion	frameshift	rRNA	rRNA	3.22E-06	3.22E-06	0.000394166	0.000394166	-1
23	e	Brain	23B	1453	C	0.01	6339	80	CA	Somatic	insertion	frameshift	rRNA	rRNA	3.94E-06	3.94E-06	0.000394166	0.000394166	1
23	e	Brain	23B	1487	TA	0.013	6052	95	TAA	Germline	insertion	frameshift	rRNA	rRNA	5.12E-06	5.12E-06	0.000394166	0.000394166	1
23	e	Brain	23B	1487	TA	0.007144	6052	68	T	Germline	deletion	frameshift	rRNA	rRNA	2.82E-06	2.82E-06	0.000394166	0.000394166	-1
23	e	Brain	23B	1528	CA	0.002055	6444	23	C	Somatic	deletion	frameshift	rRNA	rRNA	8.10E-07	8.10E-07	0.000394166	0.000394166	-1
23	e	Brain	23B	1610	TA	0.011	6256	89	T	Germline	deletion	frameshift	rRNA	rRNA	4.34E-06	4.34E-06	0.000394166	0.000394166	-1
23	e	Brain	23B	1694	TA	0.00234	6649	27	T	Somatic	deletion	frameshift	rRNA	rRNA	9.22E-07	9.22E-07	0.000394166	0.000394166	-1
23	e	Brain	23B	1778	TA	0.025	6459	184	T	Germline	deletion	frameshift	rRNA	rRNA	9.85E-06	9.85E-06	0.000394166	0.000394166	-1
23	e	Brain	23B	1901	TA	0.00303	6464	42	T	Somatic	deletion	frameshift	rRNA	rRNA	1.19E-06	1.19E-06	0.000394166	0.000394166	-1
23	e	Brain	23B	2258	ACCTCGG	0.005651	6962	49	A	Somatic	deletion	no frameshift	rRNA	rRNA	2.23E-06	2.23E-06	0.000394166	0.000394166	-6
23	e	Brain	23B	2302	TA	0.002431	6522	20	T	Germline	deletion	frameshift	rRNA	rRNA	9.58E-07	9.58E-07	0.000394166	0.000394166	-1
23	e	Brain	23B	2314	TA	0.002524	6488	27	T	Somatic	deletion	frameshift	rRNA	rRNA	9.95E-07	9.95E-07	0.000394166	0.000394166	-1
23	e	Brain	23B	2673	G	0.001878	6745	20	GA	Somatic	insertion	frameshift	rRNA	rRNA	7.40E-07	7.40E-07	0.000394166	0.000394166	1
23	e	Liver	23L	1487	TA	0.00674	876	8	TAA	Germline	insertion	frameshift	rRNA	rRNA	2.66E-06	2.66E-06	0.000394166	0.000394166	1
23	e	Liver	23L	1487	TA	0.011	876	15	T	Germline	deletion	frameshift	rRNA	rRNA	4.34E-06	4.34E-06	0.000394166	0.000394166	-1
23	e	Liver	23L	1555	GA	0.028	904	27	G	Somatic	deletion	frameshift	rRNA	rRNA	1.10E-05	1.10E-05	0.000394166	0.000394166	-1
23	e	Liver	23L	1610	TA	0.011	1030	13	T	Germline	deletion	frameshift	rRNA	rRNA	4.34E-06	4.34E-06	0.000394166	0.000394166	-1
23	e	Liver	23L	1778	TA	0.02	857	17	T	Germline	deletion	frameshift	rRNA	rRNA	7.88E-06	7.88E-06	0.000394166	0.000394166	-1
23	e	Liver	23L	1939	CA	0.006493	885	7	C	Somatic	deletion	frameshift	rRNA	rRNA	2.56E-06	2.56E-06	0.000394166	0.000394166	-1
23	e	Liver	23L	2302	TA	0.004763	1051	5	T	Germline	deletion	frameshift	rRNA	rRNA	1.88E-06	1.88E-06	0.000394166	0.000394166	-1
23	e	Liver	23L	2448	TC	0.005873	1011	7	T	Somatic	deletion	frameshift	rRNA	rRNA	2.31E-06	2.31E-06	0.000394166	0.000394166	-1
24	f	Brain	24B	1402	AT	0.004417	3056	20	A	Germline	deletion	frameshift	rRNA	rRNA	1.74E-06	1.74E-06	0.000394166	0.000394166	-1
24	f	Brain	24B	1487	T	0.009107	3027	32	TA	Somatic	insertion	frameshift	rRNA	rRNA	3.59E-06	3.59E-06	0.000394166	0.000394166	1
24	f	Brain	24B	1555	GA	0.016	3409	70	G	Germline	deletion	frameshift	rRNA	rRNA	6.31E-06	6.31E-06	0.000394166	0.000394166	-1
24	f	Brain	24B	1610	TA	0.003999	3774	21	T	Germline	deletion	frameshift	rRNA	rRNA	1.58E-06	1.58E-06	0.000394166	0.000394166	-1
24	f	Liver	24L	1402	AT	0.004526	3095	23	A	Germline	deletion	frameshift	rRNA	rRNA	1.78E-06	1.78E-06	0.000394166	0.000394166	-1
24	f	Liver	24L	1453	CA	0.003144	3093	11	C	Somatic	deletion	frameshift	rRNA	rRNA	1.24E-06	1.24E-06	0.000394166	0.000394166	-1
24	f	Liver	24L	1487	TA	0.006496	3147	26	TAA	Somatic	insertion	frameshift	rRNA	rRNA	2.56E-06	2.56E-06	0.000394166	0.000394166	1
24	f	Liver	24L	1487	TA	0.012	3147	56	T	Somatic	deletion	frameshift	rRNA	rRNA	4.73E-06	4.73E-06	0.000394166	0.000394166	-1
24	f	Liver	24L	1555	GA	0.031	3391	121	G	Germline	deletion	frameshift	rRNA	rRNA	1.22E-05	1.22E-05	0.000394166	0.000394166	-1
24	f	Liver	24L	1610	TA	0.002985	3878	22	T	Germline	deletion	frameshift	rRNA	rRNA	1.18E-06	1.18E-06	0.000394166	0.000394166	-1
24	f	Liver	24L	1939	CA	0.008566	3833	40	C	Somatic	deletion	frameshift	rRNA	rRNA	3.38E-06	3.38E-06	0.000394166	0.000394166	-1
24	f	Liver	24L	2269	TA	0.005043	4053	28	T	Somatic	deletion	frameshift	rRNA	rRNA	1.99E-06	1.99E-06	0.000394166	0.000394166	-1
C	g	Brain	CB	1342	ACGAGCTACCT	0.003205	2178	8	A	Germline	deletion	frameshift	rRNA	rRNA	1.26E-06	1.26E-06	0.000394166	0.000394166	-10
C	g	Brain	CB	1402	AT	0.004478	1793	10	A	Germline	deletion	frameshift	rRNA	rRNA	1.77E-06	1.77E-06	0.000394166	0.000394166	-1
C	g	Brain	CB	1487	TA	0.007073	1844	14	TAA	Germline	insertion	frameshift	rRNA	rRNA	2.79E-06	2.79E-06	0.000394166	0.000394166	1
C	g	Brain	CB	1487	TA	0.007258	1844	22	T	Germline	deletion	frameshift	rRNA	rRNA	2.86E-06	2.86E-06	0.000394166	0.000394166	-1
C	g	Brain	CB	1520	AT	0.004232	2036	10	A	Somatic	deletion	frameshift	rRNA	rRNA	1.67E-06	1.67E-06	0.000394166	0.000394166	-1
C	g	Brain	CB	2258	ACCTCGG	0.01	2440	30	A	Germline	deletion	no frameshift	rRNA	rRNA	3.94E-06	3.94E-06	0.000394166	0.000394166	-6
C	g	Liver	CL	1342	ACGAGCTACCT	0.004672	2207	11	A	Germline	deletion	frameshift	rRNA	rRNA	1.84E-06	1.84E-06	0.000394166	0.000394166	-10
C	g	Liver	CL	1402	AT	0.006494	1896	19	A	Germline	deletion	frameshift	rRNA	rRNA	2.56E-06	2.56E-06	0.000394166	0.000394166	-1
C	g	Liver	CL	1487	TA	0.01	1983	24	TAA	Germline	insertion	frameshift	rRNA	rRNA	3.94E-06	3.94E-06	0.000394166	0.000394166	1
C	g	Liver	CL	1487	TA	0.017	1983	46	T	Germline	deletion	frameshift	rRNA	rRNA	6.70E-06	6.70E-06	0.000394166	0.000394166	-1
C	g	Liver	CL	1555	GA	0.04	2134	97	G	Somatic	deletion	frameshift	rRNA	rRNA	1.58E-05	1.58E-05	0.000394166	0.000394166	-1
C	g	Liver	CL	1939	CA	0.011	2223	36	C	Somatic	deletion	frameshift	rRNA	rRNA	4.34E-06	4.34E-06	0.000394166	0.000394166	-1
C	g	Liver	CL	2213	ATGGCCC	0.006989	2716	19	A	Somatic	deletion	no frameshift	rRNA	rRNA	2.75E-06	2.75E-06	0.000394166	0.000394166	-6
C	g	Liver	CL	2258	ACCTCGG	0.01	2741	36	A	Germline	deletion	no frameshift	rRNA	rRNA	3.94E-06	3.94E-06	0.000394166	0.000394166	-6
C	g	Liver	CL	2269	TA	0.007239	2474	24	T	Somatic	deletion	frameshift	rRNA	rRNA	2.85E-06	2.85E-06	0.000394166	0.000394166	-1
G	h	Liver	GL	1342	ACGAGCTACCT	0.002795	3278	10	A	Somatic	deletion	frameshift	rRNA	rRNA	1.10E-06	1.10E-06	0.000394166	0.000394166	-10
G	h	Liver	GL	1402	AT	0.004051	2627	22	A	Somatic	deletion	frameshift	rRNA	rRNA	1.60E-06	1.60E-06	0.000394166	0.000394166	-1
G	h	Liver	GL	1487	TA	0.013	2646	39	TAA	Somatic	insertion	frameshift	rRNA	rRNA	5.12E-06	5.12E-06	0.000394166	0.000394166	1
G	h	Liver	GL	1487	TA	0.022	2646	74	T	Somatic	deletion	frameshift	rRNA	rRNA	8.67E-06	8.67E-06	0.000394166	0.000394166	-1
G	h	Liver	GL	1555	GA	0.031	2833	107	G	Somatic	deletion	frameshift	rRNA	rRNA	1.22E-05	1.22E-05	0.000394166	0.000394166	-1
G	h	Liver	GL	1939	CA	0.01	3063	43	C	Somatic	deletion	frameshift	rRNA	rRNA	3.94E-06	3.94E-06	0.000394166	0.000394166	-1
G	h	Liver	GL	2213	ATGGCCC	0.005399	3471	20	A	Somatic	deletion	no frameshift	rRNA	rRNA	2.13E-06	2.13E-06	0.000394166	0.000394166	-6
G	h	Liver	GL	2269	TA	0.006953	3135	27	T	Somatic	deletion	frameshift	rRNA	rRNA	2.74E-06	2.74E-06	0.000394166	0.000394166	-1
J	i	Brain	JB	1402	AT	0.002173	6269	25	A	Germline	deletion	frameshift	rRNA	rRNA	8.57E-07	8.57E-07	0.000394166	0.000394166	-1
J	i	Brain	JB	1487	TA	0.004234	6159	32	TAA	Germline	insertion	frameshift	rRNA	rRNA	1.67E-06	1.67E-06	0.000394166	0.000394166	1
J	i	Brain	JB	1487	TA	0.006345	6159	68	T	Germline	deletion	frameshift	rRNA	rRNA	2.50E-06	2.50E-06	0.000394166	0.000394166	-1
J	i	Brain	JB	1555	GA	0.003141	6104	40	G	Germline	deletion	frameshift	rRNA	rRNA	1.24E-06	1.24E-06	0.000394166	0.000394166	-1
J	i	Brain	JB	1694	TA	0.001892	6671	23	T	Somatic	deletion	frameshift	rRNA	rRNA	7.46E-07	7.46E-07	0.000394166	0.000394166	-1
J	i	Brain	JB	1901	TA	0.003724	6523	50	T	Germline	deletion	frameshift	rRNA	rRNA	1.47E-06	1.47E-06	0.000394166	0.000394166	-1
J	i	Brain	JB	1993	TA	0.00196	6521	18	T	Somatic	deletion	frameshift	rRNA	rRNA	7.73E-07	7.73E-07	0.000394166	0.000394166	-1
J	i	Brain	JB	2258	ACCTCGG	0.005139	7201	43	A	Somatic	deletion	no frameshift	rRNA	rRNA	2.03E-06	2.03E-06	0.000394166	0.000394166	-6
J	i	Brain	JB	2269	TA	0.002679	6407	28	T	Germline	deletion	frameshift	rRNA	rRNA	1.06E-06	1.06E-06	0.000394166	0.000394166	-1
J	i	Liver	JL	1342	ACGAGCTACCT	0.005466	3954	21	A	Somatic	deletion	frameshift	rRNA	rRNA	2.15E-06	2.15E-06	0.000394166	0.000394166	-10
J	i	Liver	JL	1402	AT	0.005493	3252	33	A	Germline	deletion	frameshift	rRNA	rRNA	2.17E-06	2.17E-06	0.000394166	0.000394166	-1
J	i	Liver	JL	1487	TA	0.005611	3172	24	TAA	Germline	insertion	frameshift	rRNA	rRNA	2.21E-06	2.21E-06	0.000394166	0.000394166	1
J	i	Liver	JL	1487	TA	0.017	3172	73	T	Germline	deletion	frameshift	rRNA	rRNA	6.70E-06	6.70E-06	0.000394166	0.000394166	-1
J	i	Liver	JL	1555	GA	0.024	3492	105	G	Germline	deletion	frameshift	rRNA	rRNA	9.46E-06	9.46E-06	0.000394166	0.000394166	-1
J	i	Liver	JL	1901	TA	0.002141	3795	14	T	Germline	deletion	frameshift	rRNA	rRNA	8.44E-07	8.44E-07	0.000394166	0.000394166	-1
J	i	Liver	JL	1939	CA	0.008377	3775	46	C	Somatic	deletion	frameshift	rRNA	rRNA	3.30E-06	3.30E-06	0.000394166	0.000394166	-1
J	i	Liver	JL	2213	ATGGCCC	0.005312	4208	24	A	Somatic	deletion	no frameshift	rRNA	rRNA	2.09E-06	2.09E-06	0.000394166	0.000394166	-6
J	i	Liver	JL	2266	G	0.006597	3989	33	GAAAAAAAAA	Somatic	insertion	no frameshift	rRNA	rRNA	2.60E-06	2.60E-06	0.000394166	0.000394166	9
J	i	Liver	JL	2269	TA	0.007676	3833	37	T	Germline	deletion	frameshift	rRNA	rRNA	3.03E-06	3.03E-06	0.000394166	0.000394166	-1
M	j	Brain	MB	1402	AT	0.008028	6112	69	A	Germline	deletion	frameshift	rRNA	rRNA	3.16E-06	3.16E-06	0.000394166	0.000394166	-1
M	j	Brain	MB	1487	TA	0.004204	5971	33	TAA	Germline	insertion	frameshift	rRNA	rRNA	1.66E-06	1.66E-06	0.000394166	0.000394166	1
M	j	Brain	MB	1487	TA	0.004805	5971	62	T	Germline	deletion	frameshift	rRNA	rRNA	1.89E-06	1.89E-06	0.000394166	0.000394166	-1
M	j	Brain	MB	1555	GA	0.004495	5956	49	G	Germline	deletion	frameshift	rRNA	rRNA	1.77E-06	1.77E-06	0.000394166	0.000394166	-1
M	j	Brain	MB	1610	TA	0.004949	6139	51	T	Germline	deletion	frameshift	rRNA	rRNA	1.95E-06	1.95E-06	0.000394166	0.000394166	-1
M	j	Brain	MB	1694	TA	0.002611	6448	32	T	Somatic	deletion	frameshift	rRNA	rRNA	1.03E-06	1.03E-06	0.000394166	0.000394166	-1
M	j	Brain	MB	1901	TA	0.001909	6301	37	T	Somatic	deletion	frameshift	rRNA	rRNA	7.52E-07	7.52E-07	0.000394166	0.000394166	-1
M	j	Brain	MB	2213	ATGGCCC	0.004503	6917	34	A	Somatic	deletion	no frameshift	rRNA	rRNA	1.77E-06	1.77E-06	0.000394166	0.000394166	-6
M	j	Brain	MB	2258	ACCTCGG	0.005904	6455	50	A	Somatic	deletion	no frameshift	rRNA	rRNA	2.33E-06	2.33E-06	0.000394166	0.000394166	-6
M	j	Brain	MB	2627	TA	0.00251	6654	32	T	Germline	deletion	frameshift	rRNA	rRNA	9.89E-07	9.89E-07	0.000394166	0.000394166	-1
M	j	Brain	MB	2638	TA	0.059	6002	388	T	Germline	deletion	frameshift	rRNA	rRNA	2.33E-05	2.33E-05	0.000394166	0.000394166	-1
M	j	Liver	ML	1402	AT	0.005817	3133	28	A	Germline	deletion	frameshift	rRNA	rRNA	2.29E-06	2.29E-06	0.000394166	0.000394166	-1
M	j	Liver	ML	1487	TA	0.008334	3177	37	TAA	Germline	insertion	frameshift	rRNA	rRNA	3.28E-06	3.28E-06	0.000394166	0.000394166	1
M	j	Liver	ML	1487	TA	0.015	3177	67	T	Germline	deletion	frameshift	rRNA	rRNA	5.91E-06	5.91E-06	0.000394166	0.000394166	-1
M	j	Liver	ML	1555	GA	0.029	3496	123	G	Germline	deletion	frameshift	rRNA	rRNA	1.14E-05	1.14E-05	0.000394166	0.000394166	-1
M	j	Liver	ML	1610	TA	0.005785	3849	34	T	Germline	deletion	frameshift	rRNA	rRNA	2.28E-06	2.28E-06	0.000394166	0.000394166	-1
M	j	Liver	ML	1939	CA	0.00755	3779	45	C	Somatic	deletion	frameshift	rRNA	rRNA	2.98E-06	2.98E-06	0.000394166	0.000394166	-1
M	j	Liver	ML	2219	CA	0.00291	3923	15	C	Somatic	deletion	frameshift	rRNA	rRNA	1.15E-06	1.15E-06	0.000394166	0.000394166	-1
M	j	Liver	ML	2269	TA	0.004149	3978	23	T	Somatic	deletion	frameshift	rRNA	rRNA	1.64E-06	1.64E-06	0.000394166	0.000394166	-1
M	j	Liver	ML	2627	TA	0.002801	3917	19	T	Germline	deletion	frameshift	rRNA	rRNA	1.10E-06	1.10E-06	0.000394166	0.000394166	-1
M	j	Liver	ML	2638	TA	0.07	3560	272	T	Germline	deletion	frameshift	rRNA	rRNA	2.76E-05	2.76E-05	0.000394166	0.000394166	-1
O	k	Brain	OB	1342	ACGAGCTACCT	0.00475	3218	17	A	Germline	deletion	frameshift	rRNA	rRNA	1.87E-06	1.87E-06	0.000394166	0.000394166	-10
O	k	Brain	OB	1402	AT	0.004462	2668	26	A	Somatic	deletion	frameshift	rRNA	rRNA	1.76E-06	1.76E-06	0.000394166	0.000394166	-1
O	k	Brain	OB	1487	TA	0.005005	2656	15	TAA	Germline	insertion	frameshift	rRNA	rRNA	1.97E-06	1.97E-06	0.000394166	0.000394166	1
O	k	Brain	OB	1487	TA	0.005603	2656	22	T	Germline	deletion	frameshift	rRNA	rRNA	2.21E-06	2.21E-06	0.000394166	0.000394166	-1
O	k	Brain	OB	1901	TA	0.002512	3090	15	T	Somatic	deletion	frameshift	rRNA	rRNA	9.90E-07	9.90E-07	0.000394166	0.000394166	-1
O	k	Brain	OB	2258	ACCTCGG	0.007658	3570	29	A	Somatic	deletion	no frameshift	rRNA	rRNA	3.02E-06	3.02E-06	0.000394166	0.000394166	-6
O	k	Liver	OL	1342	ACGAGCTACCT	0.004136	2215	8	A	Germline	deletion	frameshift	rRNA	rRNA	1.63E-06	1.63E-06	0.000394166	0.000394166	-10
O	k	Liver	OL	1352	TA	0.003032	2052	8	T	Somatic	deletion	frameshift	rRNA	rRNA	1.20E-06	1.20E-06	0.000394166	0.000394166	-1
O	k	Liver	OL	1481	ACTTGCT	0.004773	2122	11	A	Somatic	deletion	no frameshift	rRNA	rRNA	1.88E-06	1.88E-06	0.000394166	0.000394166	-6
O	k	Liver	OL	1487	TA	0.004957	1924	12	TAA	Germline	insertion	frameshift	rRNA	rRNA	1.95E-06	1.95E-06	0.000394166	0.000394166	1
O	k	Liver	OL	1487	TA	0.014	1924	39	T	Germline	deletion	frameshift	rRNA	rRNA	5.52E-06	5.52E-06	0.000394166	0.000394166	-1
O	k	Liver	OL	1555	GA	0.029	2072	65	G	Somatic	deletion	frameshift	rRNA	rRNA	1.14E-05	1.14E-05	0.000394166	0.000394166	-1
O	k	Liver	OL	1939	CA	0.006422	2163	22	C	Somatic	deletion	frameshift	rRNA	rRNA	2.53E-06	2.53E-06	0.000394166	0.000394166	-1
O	k	Liver	OL	2269	TA	0.006882	2252	21	T	Somatic	deletion	frameshift	rRNA	rRNA	2.71E-06	2.71E-06	0.000394166	0.000394166	-1
O	k	Liver	OL	2627	TA	0.002771	2329	9	T	Somatic	deletion	frameshift	rRNA	rRNA	1.09E-06	1.09E-06	0.000394166	0.000394166	-1
R	l	Brain	RB	1342	ACGAGCTACCT	0.003135	7187	24	A	Somatic	deletion	frameshift	rRNA	rRNA	1.24E-06	1.24E-06	0.000394166	0.000394166	-10
R	l	Brain	RB	1402	AT	0.00558	6242	58	A	Somatic	deletion	frameshift	rRNA	rRNA	2.20E-06	2.20E-06	0.000394166	0.000394166	-1
R	l	Brain	RB	1487	TA	0.003025	6169	27	TAA	Germline	insertion	frameshift	rRNA	rRNA	1.19E-06	1.19E-06	0.000394166	0.000394166	1
R	l	Brain	RB	1487	TA	0.023	6169	170	T	Germline	deletion	frameshift	rRNA	rRNA	9.07E-06	9.07E-06	0.000394166	0.000394166	-1
R	l	Brain	RB	1520	AT	0.001666	6665	18	A	Somatic	deletion	frameshift	rRNA	rRNA	6.57E-07	6.57E-07	0.000394166	0.000394166	-1
R	l	Brain	RB	1555	GA	0.003165	6339	39	G	Germline	deletion	frameshift	rRNA	rRNA	1.25E-06	1.25E-06	0.000394166	0.000394166	-1
R	l	Brain	RB	2258	ACCTCGG	0.005898	6806	51	A	Somatic	deletion	no frameshift	rRNA	rRNA	2.32E-06	2.32E-06	0.000394166	0.000394166	-6
R	l	Brain	RB	2314	TA	0.00181	6689	23	T	Somatic	deletion	frameshift	rRNA	rRNA	7.13E-07	7.13E-07	0.000394166	0.000394166	-1
R	l	Liver	RL	1487	TA	0.008642	1320	16	TAA	Germline	insertion	frameshift	rRNA	rRNA	3.41E-06	3.41E-06	0.000394166	0.000394166	1
R	l	Liver	RL	1487	TA	0.025	1320	40	T	Germline	deletion	frameshift	rRNA	rRNA	9.85E-06	9.85E-06	0.000394166	0.000394166	-1
R	l	Liver	RL	1555	GA	0.024	1440	49	G	Germline	deletion	frameshift	rRNA	rRNA	9.46E-06	9.46E-06	0.000394166	0.000394166	-1
R	l	Liver	RL	1939	CA	0.006768	1487	19	C	Somatic	deletion	frameshift	rRNA	rRNA	2.67E-06	2.67E-06	0.000394166	0.000394166	-1
R	l	Liver	RL	2269	TA	0.00688	1561	13	T	Somatic	deletion	frameshift	rRNA	rRNA	2.71E-06	2.71E-06	0.000394166	0.000394166	-1
U	m	Brain	UB	1140	TA	0.00389	4766	31	T	Germline	deletion	frameshift	rRNA	rRNA	1.53E-06	1.53E-06	0.000394166	0.000394166	-1
U	m	Brain	UB	1274	CT	0.006162	4825	33	C	Somatic	deletion	frameshift	rRNA	rRNA	2.43E-06	2.43E-06	0.000394166	0.000394166	-1
U	m	Brain	UB	1402	AT	0.004081	4594	31	A	Germline	deletion	frameshift	rRNA	rRNA	1.61E-06	1.61E-06	0.000394166	0.000394166	-1
U	m	Brain	UB	1450	A	0.003743	3849	18	AT	Germline	insertion	frameshift	rRNA	rRNA	1.48E-06	1.48E-06	0.000394166	0.000394166	1
U	m	Brain	UB	1487	TA	0.054	4184	254	TAA	Germline	insertion	frameshift	rRNA	rRNA	2.13E-05	2.13E-05	0.000394166	0.000394166	1
U	m	Brain	UB	1487	TA	0.004429	4184	30	T	Germline	deletion	frameshift	rRNA	rRNA	1.75E-06	1.75E-06	0.000394166	0.000394166	-1
U	m	Brain	UB	1610	TA	0.00302	5217	30	T	Germline	deletion	frameshift	rRNA	rRNA	1.19E-06	1.19E-06	0.000394166	0.000394166	-1
U	m	Brain	UB	1650	TA	0.003092	5212	30	T	Somatic	deletion	frameshift	rRNA	rRNA	1.22E-06	1.22E-06	0.000394166	0.000394166	-1
U	m	Brain	UB	1901	TA	0.002541	5056	27	T	Somatic	deletion	frameshift	rRNA	rRNA	1.00E-06	1.00E-06	0.000394166	0.000394166	-1
U	m	Brain	UB	2213	ATGGCCC	0.003671	5527	20	A	Somatic	deletion	no frameshift	rRNA	rRNA	1.45E-06	1.45E-06	0.000394166	0.000394166	-6
U	m	Brain	UB	2269	TA	0.003361	5084	22	T	Germline	deletion	frameshift	rRNA	rRNA	1.32E-06	1.32E-06	0.000394166	0.000394166	-1
U	m	Liver	UL	1140	TA	0.004577	3612	21	T	Germline	deletion	frameshift	rRNA	rRNA	1.80E-06	1.80E-06	0.000394166	0.000394166	-1
U	m	Liver	UL	1402	AT	0.005611	3205	31	A	Germline	deletion	frameshift	rRNA	rRNA	2.21E-06	2.21E-06	0.000394166	0.000394166	-1
U	m	Liver	UL	1450	A	0.004821	2763	16	AT	Germline	insertion	frameshift	rRNA	rRNA	1.90E-06	1.90E-06	0.000394166	0.000394166	1
U	m	Liver	UL	1487	TA	0.056	3094	196	TAA	Germline	insertion	frameshift	rRNA	rRNA	2.21E-05	2.21E-05	0.000394166	0.000394166	1
U	m	Liver	UL	1487	TA	0.014	3094	62	T	Germline	deletion	frameshift	rRNA	rRNA	5.52E-06	5.52E-06	0.000394166	0.000394166	-1
U	m	Liver	UL	1555	GA	0.022	3455	95	G	Somatic	deletion	frameshift	rRNA	rRNA	8.67E-06	8.67E-06	0.000394166	0.000394166	-1
U	m	Liver	UL	1610	TA	0.004842	3696	28	T	Germline	deletion	frameshift	rRNA	rRNA	1.91E-06	1.91E-06	0.000394166	0.000394166	-1
U	m	Liver	UL	1862	A	0.002856	3830	14	AT	Somatic	insertion	frameshift	rRNA	rRNA	1.13E-06	1.13E-06	0.000394166	0.000394166	1
U	m	Liver	UL	1939	CA	0.008478	3628	42	C	Somatic	deletion	frameshift	rRNA	rRNA	3.34E-06	3.34E-06	0.000394166	0.000394166	-1
U	m	Liver	UL	1993	TA	0.00219	3742	13	T	Somatic	deletion	frameshift	rRNA	rRNA	8.63E-07	8.63E-07	0.000394166	0.000394166	-1
U	m	Liver	UL	2219	CA	0.002737	3886	24	C	Somatic	deletion	frameshift	rRNA	rRNA	1.08E-06	1.08E-06	0.000394166	0.000394166	-1
U	m	Liver	UL	2258	ACCTCGG	0.011	3902	50	A	Somatic	deletion	no frameshift	rRNA	rRNA	4.34E-06	4.34E-06	0.000394166	0.000394166	-6
U	m	Liver	UL	2269	TA	0.005267	3792	30	T	Germline	deletion	frameshift	rRNA	rRNA	2.08E-06	2.08E-06	0.000394166	0.000394166	-1
U	m	Liver	UL	2627	TA	0.002638	4065	23	T	Somatic	deletion	frameshift	rRNA	rRNA	1.04E-06	1.04E-06	0.000394166	0.000394166	-1
V	n	Brain	VB	1342	ACGAGCTACCT	0.003595	7215	27	A	Somatic	deletion	frameshift	rRNA	rRNA	1.42E-06	1.42E-06	0.000394166	0.000394166	-10
V	n	Brain	VB	1352	TA	0.001956	6584	25	T	Somatic	deletion	frameshift	rRNA	rRNA	7.71E-07	7.71E-07	0.000394166	0.000394166	-1
V	n	Brain	VB	1402	AT	0.004472	6342	46	A	Somatic	deletion	frameshift	rRNA	rRNA	1.76E-06	1.76E-06	0.000394166	0.000394166	-1
V	n	Brain	VB	1487	TA	0.002647	6147	22	TAA	Germline	insertion	frameshift	rRNA	rRNA	1.04E-06	1.04E-06	0.000394166	0.000394166	1
V	n	Brain	VB	1487	TA	0.004764	6147	57	T	Germline	deletion	frameshift	rRNA	rRNA	1.88E-06	1.88E-06	0.000394166	0.000394166	-1
V	n	Brain	VB	1555	GA	0.005151	6166	55	G	Germline	deletion	frameshift	rRNA	rRNA	2.03E-06	2.03E-06	0.000394166	0.000394166	-1
V	n	Brain	VB	1694	TA	0.002254	6688	27	T	Somatic	deletion	frameshift	rRNA	rRNA	8.88E-07	8.88E-07	0.000394166	0.000394166	-1
V	n	Brain	VB	1939	CA	0.005869	6541	67	C	Germline	deletion	frameshift	rRNA	rRNA	2.31E-06	2.31E-06	0.000394166	0.000394166	-1
V	n	Brain	VB	2627	TA	0.002279	6659	31	T	Somatic	deletion	frameshift	rRNA	rRNA	8.98E-07	8.98E-07	0.000394166	0.000394166	-1
V	n	Liver	VL	1487	TA	0.011	1886	21	TAA	Germline	insertion	frameshift	rRNA	rRNA	4.34E-06	4.34E-06	0.000394166	0.000394166	1
V	n	Liver	VL	1487	TA	0.011	1886	32	T	Germline	deletion	frameshift	rRNA	rRNA	4.34E-06	4.34E-06	0.000394166	0.000394166	-1
V	n	Liver	VL	1555	GA	0.03	2045	72	G	Germline	deletion	frameshift	rRNA	rRNA	1.18E-05	1.18E-05	0.000394166	0.000394166	-1
V	n	Liver	VL	1610	TA	0.003313	2278	17	T	Somatic	deletion	frameshift	rRNA	rRNA	1.31E-06	1.31E-06	0.000394166	0.000394166	-1
V	n	Liver	VL	1939	CA	0.017	2220	50	C	Germline	deletion	frameshift	rRNA	rRNA	6.70E-06	6.70E-06	0.000394166	0.000394166	-1
V	n	Liver	VL	2213	ATGGCCC	0.004795	2666	13	A	Somatic	deletion	no frameshift	rRNA	rRNA	1.89E-06	1.89E-06	0.000394166	0.000394166	-6
V	n	Liver	VL	2258	ACCTCGG	0.011	2671	32	A	Somatic	deletion	no frameshift	rRNA	rRNA	4.34E-06	4.34E-06	0.000394166	0.000394166	-6
V	n	Liver	VL	2269	TA	0.005985	2422	17	T	Somatic	deletion	frameshift	rRNA	rRNA	2.36E-06	2.36E-06	0.000394166	0.000394166	-1
15	c	Brain	15B	2711	TA	0.009935	4554	56	T	Somatic	deletion	frameshift	tRNA	tRNA	6.61E-06	6.61E-06	0.000665779	0.000665779	-1
23	e	Brain	23B	2711	TA	0.002706	6642	33	T	Somatic	deletion	frameshift	tRNA	tRNA	1.80E-06	1.80E-06	0.000665779	0.000665779	-1
R	l	Brain	RB	2711	TA	0.002154	6699	26	T	Somatic	deletion	frameshift	tRNA	tRNA	1.43E-06	1.43E-06	0.000665779	0.000665779	-1
11	a	Brain	11B	3610	ATCTTCTATG	0.007497	6936	65	A	Germline	deletion	no frameshift	ND1	CDS	7.83E-06	6.57E-07	0.001044932	8.77E-05	-9
11	a	Brain	11B	3675	AT	0.003503	6363	40	A	Somatic	deletion	frameshift	ND1	CDS	3.66E-06	3.07E-07	0.001044932	8.77E-05	-1
11	a	Liver	11L	3610	ATCTTCTATG	0.011	566	10	A	Germline	deletion	no frameshift	ND1	CDS	1.15E-05	9.65E-07	0.001044932	8.77E-05	-9
11	a	Liver	11L	3619	GA	0.011	509	7	G	Somatic	deletion	frameshift	ND1	CDS	1.15E-05	9.65E-07	0.001044932	8.77E-05	-1
12	b	Brain	12B	3198	CT	0.00185	6548	26	C	Somatic	deletion	frameshift	ND1	CDS	1.93E-06	1.62E-07	0.001044932	8.77E-05	-1
12	b	Brain	12B	3610	ATCTTCTATG	0.01	6947	78	A	Germline	deletion	no frameshift	ND1	CDS	1.04E-05	8.77E-07	0.001044932	8.77E-05	-9
12	b	Brain	12B	3619	GA	0.002624	6243	32	G	Germline	deletion	frameshift	ND1	CDS	2.74E-06	2.30E-07	0.001044932	8.77E-05	-1
12	b	Brain	12B	3675	AT	0.003216	6312	39	A	Germline	deletion	frameshift	ND1	CDS	3.36E-06	2.82E-07	0.001044932	8.77E-05	-1
12	b	Liver	12L	3333	CG	0.00207	4510	17	C	Somatic	deletion	frameshift	ND1	CDS	2.16E-06	1.82E-07	0.001044932	8.77E-05	-1
12	b	Liver	12L	3610	ATCTTCTATG	0.013	4670	73	A	Germline	deletion	no frameshift	ND1	CDS	1.36E-05	1.14E-06	0.001044932	8.77E-05	-9
12	b	Liver	12L	3619	GA	0.016	4105	79	G	Germline	deletion	frameshift	ND1	CDS	1.67E-05	1.40E-06	0.001044932	8.77E-05	-1
12	b	Liver	12L	3675	AT	0.005621	4222	41	A	Germline	deletion	frameshift	ND1	CDS	5.87E-06	4.93E-07	0.001044932	8.77E-05	-1
15	c	Brain	15B	3610	ATCTTCTATG	0.016	4778	76	A	Germline	deletion	no frameshift	ND1	CDS	1.67E-05	1.40E-06	0.001044932	8.77E-05	-9
15	c	Brain	15B	3675	AT	0.002782	4462	23	A	Somatic	deletion	frameshift	ND1	CDS	2.91E-06	2.44E-07	0.001044932	8.77E-05	-1
15	c	Liver	15L	3610	ATCTTCTATG	0.018	689	12	A	Germline	deletion	no frameshift	ND1	CDS	1.88E-05	1.58E-06	0.001044932	8.77E-05	-9
15	c	Liver	15L	3619	GA	0.016	627	13	G	Somatic	deletion	frameshift	ND1	CDS	1.67E-05	1.40E-06	0.001044932	8.77E-05	-1
22	d	Brain	22B	3610	ATCTTCTATG	0.027	1313	36	A	Germline	deletion	no frameshift	ND1	CDS	2.82E-05	2.37E-06	0.001044932	8.77E-05	-9
22	d	Brain	22B	3680	TACAGCGGGAG	0.004443	1377	5	T	Somatic	deletion	frameshift	ND1	CDS	4.64E-06	3.90E-07	0.001044932	8.77E-05	-10
22	d	Liver	22L	3482	AC	0.002251	6321	29	A	Somatic	deletion	frameshift	ND1	CDS	2.35E-06	1.97E-07	0.001044932	8.77E-05	-1
22	d	Liver	22L	3610	ATCTTCTATG	0.009516	6691	70	A	Germline	deletion	no frameshift	ND1	CDS	9.94E-06	8.35E-07	0.001044932	8.77E-05	-9
22	d	Liver	22L	3619	GA	0.014	5907	106	G	Somatic	deletion	frameshift	ND1	CDS	1.46E-05	1.23E-06	0.001044932	8.77E-05	-1
22	d	Liver	22L	3675	AT	0.005956	6034	57	A	Somatic	deletion	frameshift	ND1	CDS	6.22E-06	5.22E-07	0.001044932	8.77E-05	-1
23	e	Brain	23B	3248	TA	0.002503	6590	23	T	Germline	deletion	frameshift	ND1	CDS	2.62E-06	2.20E-07	0.001044932	8.77E-05	-1
23	e	Brain	23B	3675	AT	0.002257	6302	26	A	Somatic	deletion	frameshift	ND1	CDS	2.36E-06	1.98E-07	0.001044932	8.77E-05	-1
23	e	Liver	23L	2986	TCA	0.004906	1026	4	T	Somatic	deletion	frameshift	ND1	CDS	5.13E-06	4.30E-07	0.001044932	8.77E-05	-2
23	e	Liver	23L	3009	G	0.004882	1034	5	GT	Somatic	insertion	frameshift	ND1	CDS	5.10E-06	4.28E-07	0.001044932	8.77E-05	1
23	e	Liver	23L	3248	TA	0.008487	951	8	T	Germline	deletion	frameshift	ND1	CDS	8.87E-06	7.44E-07	0.001044932	8.77E-05	-1
23	e	Liver	23L	3610	ATCTTCTATG	0.021	1108	32	A	Somatic	deletion	no frameshift	ND1	CDS	2.19E-05	1.84E-06	0.001044932	8.77E-05	-9
23	e	Liver	23L	3619	GA	0.006963	989	10	G	Somatic	deletion	frameshift	ND1	CDS	7.28E-06	6.11E-07	0.001044932	8.77E-05	-1
24	f	Brain	24B	3610	ATCTTCTATG	0.015	3021	61	A	Somatic	deletion	no frameshift	ND1	CDS	1.57E-05	1.32E-06	0.001044932	8.77E-05	-9
24	f	Liver	24L	2883	AT	0.002591	3912	15	A	Somatic	deletion	frameshift	ND1	CDS	2.71E-06	2.27E-07	0.001044932	8.77E-05	-1
24	f	Liver	24L	3619	GA	0.007688	3771	34	G	Somatic	deletion	frameshift	ND1	CDS	8.03E-06	6.74E-07	0.001044932	8.77E-05	-1
C	g	Brain	CB	3610	ATCTTCTATG	0.022	2308	54	A	Germline	deletion	no frameshift	ND1	CDS	2.30E-05	1.93E-06	0.001044932	8.77E-05	-9
C	g	Liver	CL	2756	CT	0.003055	2554	10	C	Somatic	deletion	frameshift	ND1	CDS	3.19E-06	2.68E-07	0.001044932	8.77E-05	-1
C	g	Liver	CL	3344	CG	0.003356	2716	9	C	Somatic	deletion	frameshift	ND1	CDS	3.51E-06	2.94E-07	0.001044932	8.77E-05	-1
C	g	Liver	CL	3380	GT	0.004552	2540	23	G	Somatic	deletion	frameshift	ND1	CDS	4.76E-06	3.99E-07	0.001044932	8.77E-05	-1
C	g	Liver	CL	3610	ATCTTCTATG	0.02	2780	60	A	Germline	deletion	no frameshift	ND1	CDS	2.09E-05	1.75E-06	0.001044932	8.77E-05	-9
C	g	Liver	CL	3619	GA	0.01	2436	30	G	Somatic	deletion	frameshift	ND1	CDS	1.04E-05	8.77E-07	0.001044932	8.77E-05	-1
C	g	Liver	CL	3675	AT	0.00369	2624	14	A	Somatic	deletion	frameshift	ND1	CDS	3.86E-06	3.24E-07	0.001044932	8.77E-05	-1
G	h	Brain	GB	3610	ATCTTCTATG	0.024	740	18	A	Germline	deletion	no frameshift	ND1	CDS	2.51E-05	2.10E-06	0.001044932	8.77E-05	-9
G	h	Brain	GB	3675	AT	0.008422	685	6	A	Somatic	deletion	frameshift	ND1	CDS	8.80E-06	7.39E-07	0.001044932	8.77E-05	-1
G	h	Liver	GL	3610	ATCTTCTATG	0.018	3423	64	A	Germline	deletion	no frameshift	ND1	CDS	1.88E-05	1.58E-06	0.001044932	8.77E-05	-9
G	h	Liver	GL	3619	GA	0.012	3040	42	G	Somatic	deletion	frameshift	ND1	CDS	1.25E-05	1.05E-06	0.001044932	8.77E-05	-1
J	i	Brain	JB	2920	TA	0.001724	6394	16	T	Somatic	deletion	frameshift	ND1	CDS	1.80E-06	1.51E-07	0.001044932	8.77E-05	-1
J	i	Brain	JB	3610	ATCTTCTATG	0.011	6849	84	A	Germline	deletion	no frameshift	ND1	CDS	1.15E-05	9.65E-07	0.001044932	8.77E-05	-9
J	i	Brain	JB	3675	AT	0.003416	6296	36	A	Germline	deletion	frameshift	ND1	CDS	3.57E-06	3.00E-07	0.001044932	8.77E-05	-1
J	i	Brain	JB	3680	TACAGCGGGAG	0.004617	6849	31	T	Germline	deletion	frameshift	ND1	CDS	4.82E-06	4.05E-07	0.001044932	8.77E-05	-10
J	i	Liver	JL	3482	AC	0.002327	3884	29	A	Somatic	deletion	frameshift	ND1	CDS	2.43E-06	2.04E-07	0.001044932	8.77E-05	-1
J	i	Liver	JL	3610	ATCTTCTATG	0.014	4225	59	A	Germline	deletion	no frameshift	ND1	CDS	1.46E-05	1.23E-06	0.001044932	8.77E-05	-9
J	i	Liver	JL	3619	GA	0.013	3730	59	G	Somatic	deletion	frameshift	ND1	CDS	1.36E-05	1.14E-06	0.001044932	8.77E-05	-1
J	i	Liver	JL	3675	AT	0.003049	4016	23	A	Germline	deletion	frameshift	ND1	CDS	3.19E-06	2.67E-07	0.001044932	8.77E-05	-1
J	i	Liver	JL	3680	TACAGCGGGAG	0.003938	4432	17	T	Germline	deletion	frameshift	ND1	CDS	4.11E-06	3.45E-07	0.001044932	8.77E-05	-10
M	j	Brain	MB	2938	CT	0.002028	6304	24	C	Somatic	deletion	frameshift	ND1	CDS	2.12E-06	1.78E-07	0.001044932	8.77E-05	-1
M	j	Brain	MB	3610	ATCTTCTATG	0.009218	6639	66	A	Germline	deletion	no frameshift	ND1	CDS	9.63E-06	8.08E-07	0.001044932	8.77E-05	-9
M	j	Brain	MB	3675	AT	0.003932	6160	34	A	Somatic	deletion	frameshift	ND1	CDS	4.11E-06	3.45E-07	0.001044932	8.77E-05	-1
M	j	Liver	ML	3333	CG	0.002242	3928	21	C	Somatic	deletion	frameshift	ND1	CDS	2.34E-06	1.97E-07	0.001044932	8.77E-05	-1
M	j	Liver	ML	3610	ATCTTCTATG	0.014	4251	67	A	Germline	deletion	no frameshift	ND1	CDS	1.46E-05	1.23E-06	0.001044932	8.77E-05	-9
M	j	Liver	ML	3619	GA	0.013	3688	62	G	Somatic	deletion	frameshift	ND1	CDS	1.36E-05	1.14E-06	0.001044932	8.77E-05	-1
O	k	Brain	OB	3610	ATCTTCTATG	0.015	3430	63	A	Germline	deletion	no frameshift	ND1	CDS	1.57E-05	1.32E-06	0.001044932	8.77E-05	-9
O	k	Liver	OL	2756	CT	0.002999	2243	9	C	Somatic	deletion	frameshift	ND1	CDS	3.13E-06	2.63E-07	0.001044932	8.77E-05	-1
O	k	Liver	OL	3610	ATCTTCTATG	0.019	2210	45	A	Germline	deletion	no frameshift	ND1	CDS	1.99E-05	1.67E-06	0.001044932	8.77E-05	-9
O	k	Liver	OL	3619	GA	0.01	1970	26	G	Somatic	deletion	frameshift	ND1	CDS	1.04E-05	8.77E-07	0.001044932	8.77E-05	-1
R	l	Brain	RB	3610	ATCTTCTATG	0.009916	7057	73	A	Germline	deletion	no frameshift	ND1	CDS	1.04E-05	8.70E-07	0.001044932	8.77E-05	-9
R	l	Brain	RB	3675	AT	0.003296	6401	35	A	Somatic	deletion	frameshift	ND1	CDS	3.44E-06	2.89E-07	0.001044932	8.77E-05	-1
R	l	Brain	RB	3680	TACAGCGGGAG	0.00488	6981	33	T	Somatic	deletion	frameshift	ND1	CDS	5.10E-06	4.28E-07	0.001044932	8.77E-05	-10
R	l	Liver	RL	3011	TC	0.004947	1555	10	T	Somatic	deletion	frameshift	ND1	CDS	5.17E-06	4.34E-07	0.001044932	8.77E-05	-1
R	l	Liver	RL	3610	ATCTTCTATG	0.026	1372	40	A	Germline	deletion	no frameshift	ND1	CDS	2.72E-05	2.28E-06	0.001044932	8.77E-05	-9
R	l	Liver	RL	3619	GA	0.009613	1398	16	G	Somatic	deletion	frameshift	ND1	CDS	1.00E-05	8.43E-07	0.001044932	8.77E-05	-1
U	m	Brain	UB	3451	TA	0.001583	5071	15	T	Somatic	deletion	frameshift	ND1	CDS	1.65E-06	1.39E-07	0.001044932	8.77E-05	-1
U	m	Brain	UB	3610	ATCTTCTATG	0.015	5308	90	A	Germline	deletion	no frameshift	ND1	CDS	1.57E-05	1.32E-06	0.001044932	8.77E-05	-9
U	m	Brain	UB	3675	AT	0.004135	4952	27	A	Somatic	deletion	frameshift	ND1	CDS	4.32E-06	3.63E-07	0.001044932	8.77E-05	-1
U	m	Liver	UL	3448	TA	0.002148	3887	11	T	Somatic	deletion	frameshift	ND1	CDS	2.24E-06	1.88E-07	0.001044932	8.77E-05	-1
U	m	Liver	UL	3482	AC	0.00231	3873	19	A	Somatic	deletion	frameshift	ND1	CDS	2.41E-06	2.03E-07	0.001044932	8.77E-05	-1
U	m	Liver	UL	3610	ATCTTCTATG	0.011	4060	56	A	Germline	deletion	no frameshift	ND1	CDS	1.15E-05	9.65E-07	0.001044932	8.77E-05	-9
U	m	Liver	UL	3619	GA	0.012	3587	50	G	Somatic	deletion	frameshift	ND1	CDS	1.25E-05	1.05E-06	0.001044932	8.77E-05	-1
V	n	Brain	VB	3610	ATCTTCTATG	0.013	7008	102	A	Germline	deletion	no frameshift	ND1	CDS	1.36E-05	1.14E-06	0.001044932	8.77E-05	-9
V	n	Brain	VB	3675	AT	0.003475	6372	37	A	Somatic	deletion	frameshift	ND1	CDS	3.63E-06	3.05E-07	0.001044932	8.77E-05	-1
V	n	Brain	VB	3680	TACAGCGGGAG	0.005928	6930	40	T	Somatic	deletion	frameshift	ND1	CDS	6.19E-06	5.20E-07	0.001044932	8.77E-05	-10
V	n	Liver	VL	3610	ATCTTCTATG	0.022	2603	63	A	Germline	deletion	no frameshift	ND1	CDS	2.30E-05	1.93E-06	0.001044932	8.77E-05	-9
V	n	Liver	VL	3619	GA	0.008003	2541	29	G	Somatic	deletion	frameshift	ND1	CDS	8.36E-06	7.02E-07	0.001044932	8.77E-05	-1
23	e	Brain	23B	3742	TA	0.003095	6403	33	T	Somatic	deletion	frameshift	tRNA	tRNA	2.06E-06	2.06E-06	0.000665779	0.000665779	-1
C	g	Liver	CL	3720	TA	0.003324	2777	15	T	Somatic	deletion	frameshift	tRNA	tRNA	2.21E-06	2.21E-06	0.000665779	0.000665779	-1
11	a	Brain	11B	4051	CA	0.021	5581	147	CAA	Germline	insertion	frameshift	ND2	CDS	2.02E-05	1.84E-06	0.000963391	8.77E-05	1
11	a	Brain	11B	4051	CA	0.005175	5581	63	C	Germline	deletion	frameshift	ND2	CDS	4.99E-06	4.54E-07	0.000963391	8.77E-05	-1
11	a	Brain	11B	4618	TA	0.002093	6435	22	T	Somatic	deletion	frameshift	ND2	CDS	2.02E-06	1.84E-07	0.000963391	8.77E-05	-1
11	a	Brain	11B	4725	TA	0.005273	6231	48	T	Germline	deletion	frameshift	ND2	CDS	5.08E-06	4.62E-07	0.000963391	8.77E-05	-1
11	a	Liver	11L	4051	CA	0.06	379	24	CAA	Germline	insertion	frameshift	ND2	CDS	5.78E-05	5.26E-06	0.000963391	8.77E-05	1
11	a	Liver	11L	4051	CA	0.029	379	17	C	Germline	deletion	frameshift	ND2	CDS	2.79E-05	2.54E-06	0.000963391	8.77E-05	-1
11	a	Liver	11L	4725	TA	0.014	482	7	T	Germline	deletion	frameshift	ND2	CDS	1.35E-05	1.23E-06	0.000963391	8.77E-05	-1
12	b	Brain	12B	4051	CA	0.016	5689	116	CAA	Germline	insertion	frameshift	ND2	CDS	1.54E-05	1.40E-06	0.000963391	8.77E-05	1
12	b	Brain	12B	4051	CA	0.0056	5689	51	C	Germline	deletion	frameshift	ND2	CDS	5.39E-06	4.91E-07	0.000963391	8.77E-05	-1
12	b	Brain	12B	4147	TA	0.00399	5944	31	T	Somatic	deletion	frameshift	ND2	CDS	3.84E-06	3.50E-07	0.000963391	8.77E-05	-1
12	b	Liver	12L	4051	CA	0.006413	3242	32	CAAA	Somatic	insertion	frameshift	ND2	CDS	6.18E-06	5.62E-07	0.000963391	8.77E-05	2
12	b	Liver	12L	4051	CA	0.058	3242	224	CAA	Germline	insertion	frameshift	ND2	CDS	5.59E-05	5.09E-06	0.000963391	8.77E-05	1
12	b	Liver	12L	4051	CA	0.047	3242	195	C	Germline	deletion	frameshift	ND2	CDS	4.53E-05	4.12E-06	0.000963391	8.77E-05	-1
12	b	Liver	12L	4725	TA	0.003893	4449	28	T	Somatic	deletion	frameshift	ND2	CDS	3.75E-06	3.41E-07	0.000963391	8.77E-05	-1
12	b	Liver	12L	4931	GC	0.012	4247	73	G	Somatic	deletion	frameshift	ND2	CDS	1.16E-05	1.05E-06	0.000963391	8.77E-05	-1
15	c	Brain	15B	4051	CA	0.013	3629	61	CAA	Germline	insertion	frameshift	ND2	CDS	1.25E-05	1.14E-06	0.000963391	8.77E-05	1
15	c	Brain	15B	4051	CA	0.006299	3629	33	C	Germline	deletion	frameshift	ND2	CDS	6.07E-06	5.52E-07	0.000963391	8.77E-05	-1
15	c	Brain	15B	4546	TA	0.002378	4427	13	T	Somatic	deletion	frameshift	ND2	CDS	2.29E-06	2.09E-07	0.000963391	8.77E-05	-1
15	c	Brain	15B	4725	TA	0.003698	4133	27	T	Somatic	deletion	frameshift	ND2	CDS	3.56E-06	3.24E-07	0.000963391	8.77E-05	-1
15	c	Liver	15L	4051	CA	0.009596	468	4	CAAA	Somatic	insertion	frameshift	ND2	CDS	9.24E-06	8.42E-07	0.000963391	8.77E-05	2
15	c	Liver	15L	4051	CA	0.049	468	26	CAA	Germline	insertion	frameshift	ND2	CDS	4.72E-05	4.30E-06	0.000963391	8.77E-05	1
15	c	Liver	15L	4051	CA	0.051	468	28	C	Germline	deletion	frameshift	ND2	CDS	4.91E-05	4.47E-06	0.000963391	8.77E-05	-1
22	d	Brain	22B	4051	CA	0.014	1041	20	CAA	Germline	insertion	frameshift	ND2	CDS	1.35E-05	1.23E-06	0.000963391	8.77E-05	1
22	d	Brain	22B	4051	CA	0.012	1041	15	C	Germline	deletion	frameshift	ND2	CDS	1.16E-05	1.05E-06	0.000963391	8.77E-05	-1
22	d	Liver	22L	4051	CA	0.00118	4960	8	CAAAA	Somatic	insertion	no frameshift	ND2	CDS	1.14E-06	1.03E-07	0.000963391	8.77E-05	3
22	d	Liver	22L	4051	CA	0.003778	4960	28	CAAA	Somatic	insertion	frameshift	ND2	CDS	3.64E-06	3.31E-07	0.000963391	8.77E-05	2
22	d	Liver	22L	4051	CA	0.042	4960	270	CAA	Germline	insertion	frameshift	ND2	CDS	4.05E-05	3.68E-06	0.000963391	8.77E-05	1
22	d	Liver	22L	4051	CA	0.051	4960	314	C	Germline	deletion	frameshift	ND2	CDS	4.91E-05	4.47E-06	0.000963391	8.77E-05	-1
22	d	Liver	22L	4725	TA	0.004089	6166	49	T	Somatic	deletion	frameshift	ND2	CDS	3.94E-06	3.59E-07	0.000963391	8.77E-05	-1
22	d	Liver	22L	4931	GC	0.006603	6063	89	G	Somatic	deletion	frameshift	ND2	CDS	6.36E-06	5.79E-07	0.000963391	8.77E-05	-1
23	e	Brain	23B	4051	CA	0.031	5491	205	CAA	Germline	insertion	frameshift	ND2	CDS	2.99E-05	2.72E-06	0.000963391	8.77E-05	1
23	e	Brain	23B	4051	CA	0.005553	5491	56	C	Germline	deletion	frameshift	ND2	CDS	5.35E-06	4.87E-07	0.000963391	8.77E-05	-1
23	e	Brain	23B	4546	TA	0.002085	6603	20	T	Somatic	deletion	frameshift	ND2	CDS	2.01E-06	1.83E-07	0.000963391	8.77E-05	-1
23	e	Brain	23B	4641	TA	0.002596	6608	19	T	Somatic	deletion	frameshift	ND2	CDS	2.50E-06	2.28E-07	0.000963391	8.77E-05	-1
23	e	Brain	23B	4683	TA	0.001898	6564	23	T	Somatic	deletion	frameshift	ND2	CDS	1.83E-06	1.66E-07	0.000963391	8.77E-05	-1
23	e	Brain	23B	4725	TA	0.00783	6166	70	T	Somatic	deletion	frameshift	ND2	CDS	7.54E-06	6.87E-07	0.000963391	8.77E-05	-1
23	e	Brain	23B	4776	TA	0.016	6397	118	T	Germline	deletion	frameshift	ND2	CDS	1.54E-05	1.40E-06	0.000963391	8.77E-05	-1
23	e	Liver	23L	4051	CA	0.006481	857	8	CAAA	Somatic	insertion	frameshift	ND2	CDS	6.24E-06	5.68E-07	0.000963391	8.77E-05	2
23	e	Liver	23L	4051	CA	0.043	857	44	CAA	Germline	insertion	frameshift	ND2	CDS	4.14E-05	3.77E-06	0.000963391	8.77E-05	1
23	e	Liver	23L	4051	CA	0.03	857	30	C	Germline	deletion	frameshift	ND2	CDS	2.89E-05	2.63E-06	0.000963391	8.77E-05	-1
23	e	Liver	23L	4776	TA	0.022	1085	25	T	Germline	deletion	frameshift	ND2	CDS	2.12E-05	1.93E-06	0.000963391	8.77E-05	-1
23	e	Liver	23L	4828	TC	0.004508	1089	5	T	Somatic	deletion	frameshift	ND2	CDS	4.34E-06	3.95E-07	0.000963391	8.77E-05	-1
24	f	Brain	24B	4051	CA	0.012	2748	43	CAA	Germline	insertion	frameshift	ND2	CDS	1.16E-05	1.05E-06	0.000963391	8.77E-05	1
24	f	Brain	24B	4051	CA	0.006141	2748	23	C	Germline	deletion	frameshift	ND2	CDS	5.92E-06	5.39E-07	0.000963391	8.77E-05	-1
24	f	Brain	24B	4618	TA	0.003593	3382	12	T	Somatic	deletion	frameshift	ND2	CDS	3.46E-06	3.15E-07	0.000963391	8.77E-05	-1
24	f	Brain	24B	4725	TA	0.004732	3459	25	T	Germline	deletion	frameshift	ND2	CDS	4.56E-06	4.15E-07	0.000963391	8.77E-05	-1
24	f	Liver	24L	4051	CA	0.007815	2889	31	CAAA	Somatic	insertion	frameshift	ND2	CDS	7.53E-06	6.85E-07	0.000963391	8.77E-05	2
24	f	Liver	24L	4051	CA	0.044	2889	150	CAA	Germline	insertion	frameshift	ND2	CDS	4.24E-05	3.86E-06	0.000963391	8.77E-05	1
24	f	Liver	24L	4051	CA	0.04	2889	153	C	Germline	deletion	frameshift	ND2	CDS	3.85E-05	3.51E-06	0.000963391	8.77E-05	-1
24	f	Liver	24L	4725	TA	0.003725	3950	29	T	Germline	deletion	frameshift	ND2	CDS	3.59E-06	3.27E-07	0.000963391	8.77E-05	-1
24	f	Liver	24L	4931	GC	0.008438	3726	46	G	Somatic	deletion	frameshift	ND2	CDS	8.13E-06	7.40E-07	0.000963391	8.77E-05	-1
C	g	Brain	CB	4051	CA	0.014	1829	32	CAA	Germline	insertion	frameshift	ND2	CDS	1.35E-05	1.23E-06	0.000963391	8.77E-05	1
C	g	Brain	CB	4051	CA	0.005007	1829	18	C	Germline	deletion	frameshift	ND2	CDS	4.82E-06	4.39E-07	0.000963391	8.77E-05	-1
C	g	Liver	CL	4051	CA	0.011	1954	26	CAAA	Somatic	insertion	frameshift	ND2	CDS	1.06E-05	9.65E-07	0.000963391	8.77E-05	2
C	g	Liver	CL	4051	CA	0.058	1954	135	CAA	Germline	insertion	frameshift	ND2	CDS	5.59E-05	5.09E-06	0.000963391	8.77E-05	1
C	g	Liver	CL	4051	CA	0.044	1954	111	C	Germline	deletion	frameshift	ND2	CDS	4.24E-05	3.86E-06	0.000963391	8.77E-05	-1
C	g	Liver	CL	4725	TA	0.01	2763	35	T	Somatic	deletion	frameshift	ND2	CDS	9.63E-06	8.77E-07	0.000963391	8.77E-05	-1
C	g	Liver	CL	4931	GC	0.008971	2606	36	G	Somatic	deletion	frameshift	ND2	CDS	8.64E-06	7.87E-07	0.000963391	8.77E-05	-1
G	h	Brain	GB	4051	C	0.025	616	16	CA	Somatic	insertion	frameshift	ND2	CDS	2.41E-05	2.19E-06	0.000963391	8.77E-05	1
G	h	Brain	GB	4546	TA	0.007794	762	5	T	Somatic	deletion	frameshift	ND2	CDS	7.51E-06	6.84E-07	0.000963391	8.77E-05	-1
G	h	Liver	GL	4051	CA	0.00421	2383	16	CAAA	Somatic	insertion	frameshift	ND2	CDS	4.06E-06	3.69E-07	0.000963391	8.77E-05	2
G	h	Liver	GL	4051	CA	0.047	2383	138	CAA	Somatic	insertion	frameshift	ND2	CDS	4.53E-05	4.12E-06	0.000963391	8.77E-05	1
G	h	Liver	GL	4051	CA	0.042	2383	127	C	Somatic	deletion	frameshift	ND2	CDS	4.05E-05	3.68E-06	0.000963391	8.77E-05	-1
G	h	Liver	GL	4618	TA	0.003221	3211	14	T	Somatic	deletion	frameshift	ND2	CDS	3.10E-06	2.82E-07	0.000963391	8.77E-05	-1
G	h	Liver	GL	4725	TA	0.005712	3021	27	T	Somatic	deletion	frameshift	ND2	CDS	5.50E-06	5.01E-07	0.000963391	8.77E-05	-1
G	h	Liver	GL	4931	GC	0.007821	2927	33	G	Somatic	deletion	frameshift	ND2	CDS	7.53E-06	6.86E-07	0.000963391	8.77E-05	-1
J	i	Brain	JB	4051	CA	0.033	5522	211	CAA	Germline	insertion	frameshift	ND2	CDS	3.18E-05	2.89E-06	0.000963391	8.77E-05	1
J	i	Brain	JB	4051	CA	0.004001	5522	41	C	Germline	deletion	frameshift	ND2	CDS	3.85E-06	3.51E-07	0.000963391	8.77E-05	-1
J	i	Brain	JB	4224	TA	0.001838	6651	22	T	Somatic	deletion	frameshift	ND2	CDS	1.77E-06	1.61E-07	0.000963391	8.77E-05	-1
J	i	Brain	JB	4725	TA	0.004858	6287	44	T	Germline	deletion	frameshift	ND2	CDS	4.68E-06	4.26E-07	0.000963391	8.77E-05	-1
J	i	Liver	JL	4035	TC	0.002548	3471	14	T	Somatic	deletion	frameshift	ND2	CDS	2.45E-06	2.23E-07	0.000963391	8.77E-05	-1
J	i	Liver	JL	4051	CA	0.012	2867	47	CAAA	Somatic	insertion	frameshift	ND2	CDS	1.16E-05	1.05E-06	0.000963391	8.77E-05	2
J	i	Liver	JL	4051	CA	0.079	2867	283	CAA	Germline	insertion	frameshift	ND2	CDS	7.61E-05	6.93E-06	0.000963391	8.77E-05	1
J	i	Liver	JL	4051	CA	0.038	2867	147	C	Germline	deletion	frameshift	ND2	CDS	3.66E-05	3.33E-06	0.000963391	8.77E-05	-1
J	i	Liver	JL	4618	TA	0.00391	4035	26	T	Somatic	deletion	frameshift	ND2	CDS	3.77E-06	3.43E-07	0.000963391	8.77E-05	-1
J	i	Liver	JL	4725	TA	0.006104	3773	35	T	Germline	deletion	frameshift	ND2	CDS	5.88E-06	5.35E-07	0.000963391	8.77E-05	-1
J	i	Liver	JL	4931	GC	0.002833	3784	15	GCC	Somatic	insertion	frameshift	ND2	CDS	2.73E-06	2.48E-07	0.000963391	8.77E-05	1
J	i	Liver	JL	4931	GC	0.008664	3784	49	G	Somatic	deletion	frameshift	ND2	CDS	8.35E-06	7.60E-07	0.000963391	8.77E-05	-1
M	j	Brain	MB	4051	CA	0.013	5480	97	CAA	Germline	insertion	frameshift	ND2	CDS	1.25E-05	1.14E-06	0.000963391	8.77E-05	1
M	j	Brain	MB	4051	CA	0.007493	5480	62	C	Germline	deletion	frameshift	ND2	CDS	7.22E-06	6.57E-07	0.000963391	8.77E-05	-1
M	j	Brain	MB	4618	TA	0.004818	6234	48	T	Germline	deletion	frameshift	ND2	CDS	4.64E-06	4.23E-07	0.000963391	8.77E-05	-1
M	j	Brain	MB	4725	TA	0.004892	6153	47	T	Germline	deletion	frameshift	ND2	CDS	4.71E-06	4.29E-07	0.000963391	8.77E-05	-1
M	j	Liver	ML	4051	CA	0.011	2943	40	CAAA	Somatic	insertion	frameshift	ND2	CDS	1.06E-05	9.65E-07	0.000963391	8.77E-05	2
M	j	Liver	ML	4051	CA	0.056	2943	199	CAA	Germline	insertion	frameshift	ND2	CDS	5.39E-05	4.91E-06	0.000963391	8.77E-05	1
M	j	Liver	ML	4051	CA	0.037	2943	146	C	Germline	deletion	frameshift	ND2	CDS	3.56E-05	3.24E-06	0.000963391	8.77E-05	-1
M	j	Liver	ML	4618	TA	0.003303	3982	20	T	Germline	deletion	frameshift	ND2	CDS	3.18E-06	2.90E-07	0.000963391	8.77E-05	-1
M	j	Liver	ML	4725	TA	0.005616	4044	31	T	Germline	deletion	frameshift	ND2	CDS	5.41E-06	4.93E-07	0.000963391	8.77E-05	-1
M	j	Liver	ML	4931	GC	0.009002	3705	54	G	Somatic	deletion	frameshift	ND2	CDS	8.67E-06	7.89E-07	0.000963391	8.77E-05	-1
O	k	Brain	OB	4051	CA	0.014	2776	45	CAA	Germline	insertion	frameshift	ND2	CDS	1.35E-05	1.23E-06	0.000963391	8.77E-05	1
O	k	Brain	OB	4051	CA	0.006776	2776	34	C	Germline	deletion	frameshift	ND2	CDS	6.53E-06	5.94E-07	0.000963391	8.77E-05	-1
O	k	Brain	OB	4931	GC	0.003232	3311	21	G	Germline	deletion	frameshift	ND2	CDS	3.11E-06	2.83E-07	0.000963391	8.77E-05	-1
O	k	Liver	OL	4051	CA	0.001629	1612	3	CAAAA	Somatic	insertion	no frameshift	ND2	CDS	1.57E-06	1.43E-07	0.000963391	8.77E-05	3
O	k	Liver	OL	4051	CA	0.00616	1612	12	CAAA	Somatic	insertion	frameshift	ND2	CDS	5.93E-06	5.40E-07	0.000963391	8.77E-05	2
O	k	Liver	OL	4051	CA	0.067	1612	137	CAA	Germline	insertion	frameshift	ND2	CDS	6.45E-05	5.88E-06	0.000963391	8.77E-05	1
O	k	Liver	OL	4051	CA	0.041	1612	88	C	Germline	deletion	frameshift	ND2	CDS	3.95E-05	3.60E-06	0.000963391	8.77E-05	-1
O	k	Liver	OL	4725	TA	0.007678	2161	26	T	Somatic	deletion	frameshift	ND2	CDS	7.40E-06	6.73E-07	0.000963391	8.77E-05	-1
O	k	Liver	OL	4786	CT	0.003484	2188	12	C	Somatic	deletion	frameshift	ND2	CDS	3.36E-06	3.06E-07	0.000963391	8.77E-05	-1
O	k	Liver	OL	4828	TC	0.002599	2208	10	T	Somatic	deletion	frameshift	ND2	CDS	2.50E-06	2.28E-07	0.000963391	8.77E-05	-1
O	k	Liver	OL	4931	GC	0.005991	2208	30	G	Germline	deletion	frameshift	ND2	CDS	5.77E-06	5.25E-07	0.000963391	8.77E-05	-1
R	l	Brain	RB	4051	CA	0.012	5764	89	CAA	Germline	insertion	frameshift	ND2	CDS	1.16E-05	1.05E-06	0.000963391	8.77E-05	1
R	l	Brain	RB	4051	CA	0.007031	5764	68	C	Germline	deletion	frameshift	ND2	CDS	6.77E-06	6.17E-07	0.000963391	8.77E-05	-1
R	l	Brain	RB	4224	TA	0.002657	6641	43	T	Somatic	deletion	frameshift	ND2	CDS	2.56E-06	2.33E-07	0.000963391	8.77E-05	-1
R	l	Brain	RB	4546	TA	0.002846	6574	24	T	Germline	deletion	frameshift	ND2	CDS	2.74E-06	2.50E-07	0.000963391	8.77E-05	-1
R	l	Brain	RB	4725	TA	0.005826	6415	58	T	Somatic	deletion	frameshift	ND2	CDS	5.61E-06	5.11E-07	0.000963391	8.77E-05	-1
R	l	Brain	RB	4931	GC	0.018	6281	134	G	Germline	deletion	frameshift	ND2	CDS	1.73E-05	1.58E-06	0.000963391	8.77E-05	-1
R	l	Liver	RL	4051	CA	0.01	1167	14	CAAA	Somatic	insertion	frameshift	ND2	CDS	9.63E-06	8.77E-07	0.000963391	8.77E-05	2
R	l	Liver	RL	4051	CA	0.049	1167	66	CAA	Germline	insertion	frameshift	ND2	CDS	4.72E-05	4.30E-06	0.000963391	8.77E-05	1
R	l	Liver	RL	4051	CA	0.04	1167	65	C	Germline	deletion	frameshift	ND2	CDS	3.85E-05	3.51E-06	0.000963391	8.77E-05	-1
R	l	Liver	RL	4546	TA	0.003659	1579	5	T	Germline	deletion	frameshift	ND2	CDS	3.53E-06	3.21E-07	0.000963391	8.77E-05	-1
R	l	Liver	RL	4618	TA	0.00437	1517	11	T	Somatic	deletion	frameshift	ND2	CDS	4.21E-06	3.83E-07	0.000963391	8.77E-05	-1
R	l	Liver	RL	4931	GC	0.013	1481	28	G	Germline	deletion	frameshift	ND2	CDS	1.25E-05	1.14E-06	0.000963391	8.77E-05	-1
U	m	Brain	UB	4051	CA	0.006162	4094	40	C	Germline	deletion	frameshift	ND2	CDS	5.94E-06	5.40E-07	0.000963391	8.77E-05	-1
U	m	Brain	UB	4051	CA	0.029	4094	148	CAA	Germline	insertion	frameshift	ND2	CDS	2.79E-05	2.54E-06	0.000963391	8.77E-05	1
U	m	Brain	UB	4205	A	0.007004	5135	35	AT	Germline	insertion	frameshift	ND2	CDS	6.75E-06	6.14E-07	0.000963391	8.77E-05	1
U	m	Brain	UB	4546	TA	0.002173	5001	14	T	Somatic	deletion	frameshift	ND2	CDS	2.09E-06	1.91E-07	0.000963391	8.77E-05	-1
U	m	Brain	UB	4725	TA	0.004256	4825	55	T	Germline	deletion	frameshift	ND2	CDS	4.10E-06	3.73E-07	0.000963391	8.77E-05	-1
U	m	Liver	UL	4051	CA	0.011	2729	39	CAAA	Somatic	insertion	frameshift	ND2	CDS	1.06E-05	9.65E-07	0.000963391	8.77E-05	2
U	m	Liver	UL	4051	CA	0.061	2729	209	CAA	Germline	insertion	frameshift	ND2	CDS	5.88E-05	5.35E-06	0.000963391	8.77E-05	1
U	m	Liver	UL	4051	CA	0.03	2729	114	C	Germline	deletion	frameshift	ND2	CDS	2.89E-05	2.63E-06	0.000963391	8.77E-05	-1
U	m	Liver	UL	4205	A	0.002799	3824	13	AT	Germline	insertion	frameshift	ND2	CDS	2.70E-06	2.45E-07	0.000963391	8.77E-05	1
U	m	Liver	UL	4725	TA	0.005133	3689	33	T	Germline	deletion	frameshift	ND2	CDS	4.95E-06	4.50E-07	0.000963391	8.77E-05	-1
U	m	Liver	UL	4776	TA	0.003161	3859	15	T	Somatic	deletion	frameshift	ND2	CDS	3.05E-06	2.77E-07	0.000963391	8.77E-05	-1
U	m	Liver	UL	4931	GC	0.004923	3565	30	G	Somatic	deletion	frameshift	ND2	CDS	4.74E-06	4.32E-07	0.000963391	8.77E-05	-1
V	n	Brain	VB	4051	CA	0.012	5744	92	CAA	Germline	insertion	frameshift	ND2	CDS	1.16E-05	1.05E-06	0.000963391	8.77E-05	1
V	n	Brain	VB	4051	CA	0.006593	5744	57	C	Germline	deletion	frameshift	ND2	CDS	6.35E-06	5.78E-07	0.000963391	8.77E-05	-1
V	n	Brain	VB	4618	TA	0.001731	6512	21	T	Somatic	deletion	frameshift	ND2	CDS	1.67E-06	1.52E-07	0.000963391	8.77E-05	-1
V	n	Brain	VB	4725	TA	0.006007	6328	62	T	Germline	deletion	frameshift	ND2	CDS	5.79E-06	5.27E-07	0.000963391	8.77E-05	-1
V	n	Liver	VL	4051	CA	0.009199	1832	20	CAAA	Somatic	insertion	frameshift	ND2	CDS	8.86E-06	8.07E-07	0.000963391	8.77E-05	2
V	n	Liver	VL	4051	CA	0.061	1832	139	CAA	Germline	insertion	frameshift	ND2	CDS	5.88E-05	5.35E-06	0.000963391	8.77E-05	1
V	n	Liver	VL	4051	CA	0.036	1832	83	C	Germline	deletion	frameshift	ND2	CDS	3.47E-05	3.16E-06	0.000963391	8.77E-05	-1
V	n	Liver	VL	4725	TA	0.005272	2718	23	T	Germline	deletion	frameshift	ND2	CDS	5.08E-06	4.62E-07	0.000963391	8.77E-05	-1
V	n	Liver	VL	4931	GC	0.006705	2545	24	G	Somatic	deletion	frameshift	ND2	CDS	6.46E-06	5.88E-07	0.000963391	8.77E-05	-1
11	a	Brain	11B	5005	GT	0.113	5817	746	G	Germline	deletion	frameshift	tRNA	tRNA	7.52E-05	7.52E-05	0.000665779	0.000665779	-1
11	a	Liver	11L	5005	GT	0.092	528	52	G	Germline	deletion	frameshift	tRNA	tRNA	6.13E-05	6.13E-05	0.000665779	0.000665779	-1
22	d	Brain	22B	5005	GT	0.255	969	330	G	Germline	deletion	frameshift	tRNA	tRNA	0.000169774	0.000169774	0.000665779	0.000665779	-1
22	d	Liver	22L	5005	GT	0.257	4798	1661	G	Germline	deletion	frameshift	tRNA	tRNA	0.000171105	0.000171105	0.000665779	0.000665779	-1
24	f	Liver	24L	5005	GT	0.004117	3956	27	G	Somatic	deletion	frameshift	tRNA	tRNA	2.74E-06	2.74E-06	0.000665779	0.000665779	-1
J	i	Brain	JB	5005	GT	0.012	6608	94	G	Germline	deletion	frameshift	tRNA	tRNA	7.99E-06	7.99E-06	0.000665779	0.000665779	-1
J	i	Liver	JL	5005	GT	0.00389	3942	24	G	Germline	deletion	frameshift	tRNA	tRNA	2.59E-06	2.59E-06	0.000665779	0.000665779	-1
R	l	Brain	RB	5005	GT	0.021	6544	147	G	Germline	deletion	frameshift	tRNA	tRNA	1.40E-05	1.40E-05	0.000665779	0.000665779	-1
R	l	Liver	RL	5005	GT	0.012	1623	19	G	Germline	deletion	frameshift	tRNA	tRNA	7.99E-06	7.99E-06	0.000665779	0.000665779	-1
O	k	Brain	OB	5105	TA	0.002533	2922	10	T	Somatic	deletion	frameshift	tRNA	tRNA	1.69E-06	1.69E-06	0.000665779	0.000665779	-1
R	l	Brain	RB	5132	TA	0.001623	6687	22	T	Somatic	deletion	frameshift	tRNA	tRNA	1.08E-06	1.08E-06	0.000665779	0.000665779	-1
22	d	Brain	22B	5255	ACCTCTGGT	0.006637	1128	7	A	Somatic	deletion	frameshift	tRNA	tRNA	4.42E-06	4.42E-06	0.000665779	0.000665779	-8
24	f	Liver	24L	5255	ACCTCTGGT	0.002888	3542	13	A	Somatic	deletion	frameshift	tRNA	tRNA	1.92E-06	1.92E-06	0.000665779	0.000665779	-8
11	a	Brain	11B	5263	TA	0.002739	5420	27	T	Somatic	deletion	frameshift	tRNA	tRNA	1.82E-06	1.82E-06	0.000665779	0.000665779	-1
23	e	Liver	23L	5263	TA	0.009063	852	9	T	Somatic	deletion	frameshift	tRNA	tRNA	6.03E-06	6.03E-06	0.000665779	0.000665779	-1
24	f	Brain	24B	5263	TA	0.015	2833	51	T	Germline	deletion	frameshift	tRNA	tRNA	9.99E-06	9.99E-06	0.000665779	0.000665779	-1
24	f	Brain	24B	5319	AT	0.002641	3403	12	A	Somatic	deletion	frameshift	tRNA	tRNA	1.76E-06	1.76E-06	0.000665779	0.000665779	-1
24	f	Liver	24L	5263	TA	0.007576	3321	34	T	Germline	deletion	frameshift	tRNA	tRNA	5.04E-06	5.04E-06	0.000665779	0.000665779	-1
C	g	Brain	CB	5263	TA	0.00453	1837	15	T	Germline	deletion	frameshift	tRNA	tRNA	3.02E-06	3.02E-06	0.000665779	0.000665779	-1
C	g	Liver	CL	5263	TA	0.003315	2232	11	T	Germline	deletion	frameshift	tRNA	tRNA	2.21E-06	2.21E-06	0.000665779	0.000665779	-1
G	h	Brain	GB	5263	TA	0.072	488	37	T	Germline	deletion	frameshift	tRNA	tRNA	4.79E-05	4.79E-05	0.000665779	0.000665779	-1
G	h	Liver	GL	5263	TA	0.053	2550	150	T	Germline	deletion	frameshift	tRNA	tRNA	3.53E-05	3.53E-05	0.000665779	0.000665779	-1
J	i	Brain	JB	5303	TA	0.018	6141	123	T	Germline	deletion	frameshift	tRNA	tRNA	1.20E-05	1.20E-05	0.000665779	0.000665779	-1
J	i	Liver	JL	5303	TA	0.007805	3833	36	T	Germline	deletion	frameshift	tRNA	tRNA	5.20E-06	5.20E-06	0.000665779	0.000665779	-1
J	i	Liver	JL	5319	AT	0.00205	3985	14	A	Somatic	deletion	frameshift	tRNA	tRNA	1.36E-06	1.36E-06	0.000665779	0.000665779	-1
M	j	Brain	MB	5319	AT	0.002858	6435	28	A	Somatic	deletion	frameshift	tRNA	tRNA	1.90E-06	1.90E-06	0.000665779	0.000665779	-1
R	l	Brain	RB	5263	TA	0.003593	5528	32	T	Germline	deletion	frameshift	tRNA	tRNA	2.39E-06	2.39E-06	0.000665779	0.000665779	-1
R	l	Liver	RL	5263	TA	0.006274	1383	10	T	Germline	deletion	frameshift	tRNA	tRNA	4.18E-06	4.18E-06	0.000665779	0.000665779	-1
U	m	Brain	UB	5263	TAA	0.043	3923	190	TA	Somatic	deletion	frameshift	tRNA	tRNA	2.86E-05	2.86E-05	0.000665779	0.000665779	-1
U	m	Brain	UB	5263	TAA	0.003351	3923	14	T	Somatic	deletion	frameshift	tRNA	tRNA	2.23E-06	2.23E-06	0.000665779	0.000665779	-2
U	m	Liver	UL	5263	TA	0.059	2890	182	T	Somatic	deletion	frameshift	tRNA	tRNA	3.93E-05	3.93E-05	0.000665779	0.000665779	-1
V	n	Brain	VB	5263	TA	0.084	5055	483	T	Germline	deletion	frameshift	tRNA	tRNA	5.59E-05	5.59E-05	0.000665779	0.000665779	-1
V	n	Liver	VL	5263	TA	0.057	2163	136	T	Germline	deletion	frameshift	tRNA	tRNA	3.79E-05	3.79E-05	0.000665779	0.000665779	-1
11	a	Brain	11B	6865	TA	0.001759	6418	20	T	Somatic	deletion	frameshift	COXI	CDS	1.14E-06	1.54E-07	0.000647249	8.77E-05	-1
11	a	Liver	11L	6002	AG	0.007615	657	7	A	Somatic	deletion	frameshift	COXI	CDS	4.93E-06	6.68E-07	0.000647249	8.77E-05	-1
12	b	Liver	12L	5629	GT	0.009315	4590	56	G	Somatic	deletion	frameshift	COXI	CDS	6.03E-06	8.17E-07	0.000647249	8.77E-05	-1
12	b	Liver	12L	5695	G	0.002155	4771	13	GA	Somatic	insertion	frameshift	COXI	CDS	1.39E-06	1.89E-07	0.000647249	8.77E-05	1
12	b	Liver	12L	5822	TA	0.001455	4697	15	T	Somatic	deletion	frameshift	COXI	CDS	9.42E-07	1.28E-07	0.000647249	8.77E-05	-1
12	b	Liver	12L	5843	AC	0.002448	4346	28	A	Somatic	deletion	frameshift	COXI	CDS	1.58E-06	2.15E-07	0.000647249	8.77E-05	-1
12	b	Liver	12L	6002	AG	0.003462	3657	24	A	Somatic	deletion	frameshift	COXI	CDS	2.24E-06	3.04E-07	0.000647249	8.77E-05	-1
12	b	Liver	12L	6106	ACTACTCCGG	0.014	2770	43	A	Somatic	deletion	no frameshift	COXI	CDS	9.06E-06	1.23E-06	0.000647249	8.77E-05	-9
12	b	Liver	12L	6115	GA	0.007394	2679	17	GAA	Somatic	insertion	frameshift	COXI	CDS	4.79E-06	6.48E-07	0.000647249	8.77E-05	1
12	b	Liver	12L	6115	GA	0.007269	2679	29	G	Somatic	deletion	frameshift	COXI	CDS	4.70E-06	6.37E-07	0.000647249	8.77E-05	-1
22	d	Brain	22B	5634	TGACTCCTACC	0.00709	1286	8	T	Somatic	deletion	frameshift	COXI	CDS	4.59E-06	6.22E-07	0.000647249	8.77E-05	-10
22	d	Brain	22B	5822	TA	0.005782	1240	11	T	Somatic	deletion	frameshift	COXI	CDS	3.74E-06	5.07E-07	0.000647249	8.77E-05	-1
22	d	Brain	22B	6106	ACTACTCCGG	0.026	1200	36	A	Somatic	deletion	no frameshift	COXI	CDS	1.68E-05	2.28E-06	0.000647249	8.77E-05	-9
22	d	Liver	22L	5629	GT	0.00626	6271	49	G	Somatic	deletion	frameshift	COXI	CDS	4.05E-06	5.49E-07	0.000647249	8.77E-05	-1
22	d	Liver	22L	5843	AC	0.003289	6084	47	A	Somatic	deletion	frameshift	COXI	CDS	2.13E-06	2.88E-07	0.000647249	8.77E-05	-1
22	d	Liver	22L	6865	TA	0.003008	6195	37	T	Somatic	deletion	frameshift	COXI	CDS	1.95E-06	2.64E-07	0.000647249	8.77E-05	-1
23	e	Brain	23B	5479	AC	0.005055	6484	40	A	Somatic	deletion	frameshift	COXI	CDS	3.27E-06	4.43E-07	0.000647249	8.77E-05	-1
23	e	Brain	23B	6734	CT	0.001941	6477	16	C	Somatic	deletion	frameshift	COXI	CDS	1.26E-06	1.70E-07	0.000647249	8.77E-05	-1
23	e	Brain	23B	6752	CT	0.001501	6424	20	C	Somatic	deletion	frameshift	COXI	CDS	9.72E-07	1.32E-07	0.000647249	8.77E-05	-1
23	e	Brain	23B	6859	TA	0.003177	6392	34	T	Somatic	deletion	frameshift	COXI	CDS	2.06E-06	2.79E-07	0.000647249	8.77E-05	-1
23	e	Liver	23L	5629	GT	0.007836	992	15	G	Somatic	deletion	frameshift	COXI	CDS	5.07E-06	6.87E-07	0.000647249	8.77E-05	-1
23	e	Liver	23L	6106	ACTACTCCGG	0.018	400	7	A	Somatic	deletion	no frameshift	COXI	CDS	1.17E-05	1.58E-06	0.000647249	8.77E-05	-9
24	f	Brain	24B	6106	ACTACTCCGG	0.036	1184	44	A	Germline	deletion	no frameshift	COXI	CDS	2.33E-05	3.16E-06	0.000647249	8.77E-05	-9
24	f	Liver	24L	5629	GT	0.007167	4580	42	G	Somatic	deletion	frameshift	COXI	CDS	4.64E-06	6.29E-07	0.000647249	8.77E-05	-1
24	f	Liver	24L	5740	A	0.004764	4673	22	AT	Somatic	insertion	frameshift	COXI	CDS	3.08E-06	4.18E-07	0.000647249	8.77E-05	1
24	f	Liver	24L	6002	AG	0.005206	2745	17	A	Somatic	deletion	frameshift	COXI	CDS	3.37E-06	4.57E-07	0.000647249	8.77E-05	-1
24	f	Liver	24L	6106	ACTACTCCGG	0.021	1514	32	A	Germline	deletion	no frameshift	COXI	CDS	1.36E-05	1.84E-06	0.000647249	8.77E-05	-9
24	f	Liver	24L	6115	GA	0.012	1374	24	GAA	Somatic	insertion	frameshift	COXI	CDS	7.77E-06	1.05E-06	0.000647249	8.77E-05	1
24	f	Liver	24L	6115	GA	0.006446	1374	14	G	Somatic	deletion	frameshift	COXI	CDS	4.17E-06	5.65E-07	0.000647249	8.77E-05	-1
C	g	Brain	CB	6002	AG	0.006992	1401	15	A	Germline	deletion	frameshift	COXI	CDS	4.53E-06	6.13E-07	0.000647249	8.77E-05	-1
C	g	Brain	CB	6859	TA	0.003415	2213	10	T	Somatic	deletion	frameshift	COXI	CDS	2.21E-06	2.99E-07	0.000647249	8.77E-05	-1
C	g	Liver	CL	5629	GT	0.008051	2763	25	G	Somatic	deletion	frameshift	COXI	CDS	5.21E-06	7.06E-07	0.000647249	8.77E-05	-1
C	g	Liver	CL	6002	AG	0.004596	2215	14	A	Germline	deletion	frameshift	COXI	CDS	2.97E-06	4.03E-07	0.000647249	8.77E-05	-1
C	g	Liver	CL	6106	ACTACTCCGG	0.017	1942	32	A	Somatic	deletion	no frameshift	COXI	CDS	1.10E-05	1.49E-06	0.000647249	8.77E-05	-9
C	g	Liver	CL	6115	GA	0.011	1700	24	GAA	Somatic	insertion	frameshift	COXI	CDS	7.12E-06	9.65E-07	0.000647249	8.77E-05	1
C	g	Liver	CL	6115	GA	0.011	1700	29	G	Somatic	deletion	frameshift	COXI	CDS	7.12E-06	9.65E-07	0.000647249	8.77E-05	-1
G	h	Brain	GB	6106	ACTACTCCGG	0.009451	787	9	A	Germline	deletion	no frameshift	COXI	CDS	6.12E-06	8.29E-07	0.000647249	8.77E-05	-9
G	h	Liver	GL	5629	GT	0.006921	3448	30	G	Somatic	deletion	frameshift	COXI	CDS	4.48E-06	6.07E-07	0.000647249	8.77E-05	-1
G	h	Liver	GL	5822	TA	0.00293	3076	14	T	Somatic	deletion	frameshift	COXI	CDS	1.90E-06	2.57E-07	0.000647249	8.77E-05	-1
G	h	Liver	GL	6002	AG	0.005029	2441	15	A	Somatic	deletion	frameshift	COXI	CDS	3.26E-06	4.41E-07	0.000647249	8.77E-05	-1
G	h	Liver	GL	6106	ACTACTCCGG	0.018	1554	30	A	Germline	deletion	no frameshift	COXI	CDS	1.17E-05	1.58E-06	0.000647249	8.77E-05	-9
G	h	Liver	GL	6115	GA	0.011	1522	23	GAA	Somatic	insertion	frameshift	COXI	CDS	7.12E-06	9.65E-07	0.000647249	8.77E-05	1
G	h	Liver	GL	6115	GA	0.004791	1522	14	G	Somatic	deletion	frameshift	COXI	CDS	3.10E-06	4.20E-07	0.000647249	8.77E-05	-1
J	i	Brain	JB	6859	TA	0.002287	6280	22	T	Somatic	deletion	frameshift	COXI	CDS	1.48E-06	2.01E-07	0.000647249	8.77E-05	-1
J	i	Liver	JL	5629	GT	0.007411	4130	41	G	Somatic	deletion	frameshift	COXI	CDS	4.80E-06	6.50E-07	0.000647249	8.77E-05	-1
J	i	Liver	JL	5843	AC	0.005983	3181	34	A	Somatic	deletion	frameshift	COXI	CDS	3.87E-06	5.25E-07	0.000647249	8.77E-05	-1
J	i	Liver	JL	6106	ACTACTCCGG	0.02	1524	32	A	Somatic	deletion	no frameshift	COXI	CDS	1.29E-05	1.75E-06	0.000647249	8.77E-05	-9
J	i	Liver	JL	6115	GA	0.00725	1400	16	G	Somatic	deletion	frameshift	COXI	CDS	4.69E-06	6.36E-07	0.000647249	8.77E-05	-1
M	j	Brain	MB	5829	AT	0.00115	7027	17	A	Somatic	deletion	frameshift	COXI	CDS	7.44E-07	1.01E-07	0.000647249	8.77E-05	-1
M	j	Brain	MB	6589	TA	0.00135	6291	18	T	Somatic	deletion	frameshift	COXI	CDS	8.74E-07	1.18E-07	0.000647249	8.77E-05	-1
M	j	Brain	MB	6865	TA	0.00193	6260	20	T	Somatic	deletion	frameshift	COXI	CDS	1.25E-06	1.69E-07	0.000647249	8.77E-05	-1
M	j	Liver	ML	5629	GT	0.012	4407	68	G	Somatic	deletion	frameshift	COXI	CDS	7.77E-06	1.05E-06	0.000647249	8.77E-05	-1
M	j	Liver	ML	5633	TTGACTCCTACCACCATCA	0.008061	5226	47	T	Somatic	deletion	no frameshift	COXI	CDS	5.22E-06	7.07E-07	0.000647249	8.77E-05	-18
M	j	Liver	ML	5843	AC	0.007279	3198	41	A	Somatic	deletion	frameshift	COXI	CDS	4.71E-06	6.38E-07	0.000647249	8.77E-05	-1
M	j	Liver	ML	6002	AG	0.008104	2517	30	A	Somatic	deletion	frameshift	COXI	CDS	5.25E-06	7.11E-07	0.000647249	8.77E-05	-1
M	j	Liver	ML	6106	ACTACTCCGG	0.022	1309	28	A	Somatic	deletion	no frameshift	COXI	CDS	1.42E-05	1.93E-06	0.000647249	8.77E-05	-9
O	k	Brain	OB	5822	TA	0.002588	3457	19	T	Somatic	deletion	frameshift	COXI	CDS	1.68E-06	2.27E-07	0.000647249	8.77E-05	-1
O	k	Brain	OB	6106	ACTACTCCGG	0.009037	3565	35	A	Germline	deletion	no frameshift	COXI	CDS	5.85E-06	7.93E-07	0.000647249	8.77E-05	-9
O	k	Brain	OB	6115	GA	0.004219	3413	20	GAA	Somatic	insertion	frameshift	COXI	CDS	2.73E-06	3.70E-07	0.000647249	8.77E-05	1
O	k	Brain	OB	6115	GA	0.007806	3413	42	G	Somatic	deletion	frameshift	COXI	CDS	5.05E-06	6.85E-07	0.000647249	8.77E-05	-1
O	k	Liver	OL	5629	GT	0.008093	2320	27	G	Somatic	deletion	frameshift	COXI	CDS	5.24E-06	7.10E-07	0.000647249	8.77E-05	-1
O	k	Liver	OL	6002	AG	0.005481	1904	17	A	Somatic	deletion	frameshift	COXI	CDS	3.55E-06	4.81E-07	0.000647249	8.77E-05	-1
O	k	Liver	OL	6106	ACTACTCCGG	0.02	1243	28	A	Germline	deletion	no frameshift	COXI	CDS	1.29E-05	1.75E-06	0.000647249	8.77E-05	-9
O	k	Liver	OL	6115	G	0.013	1225	19	GA	Somatic	insertion	frameshift	COXI	CDS	8.41E-06	1.14E-06	0.000647249	8.77E-05	1
O	k	Liver	OL	6556	CA	0.003089	2395	21	C	Somatic	deletion	frameshift	COXI	CDS	2.00E-06	2.71E-07	0.000647249	8.77E-05	-1
R	l	Liver	RL	5629	GT	0.009575	1799	18	G	Somatic	deletion	frameshift	COXI	CDS	6.20E-06	8.40E-07	0.000647249	8.77E-05	-1
R	l	Liver	RL	5843	AC	0.006985	1634	20	A	Somatic	deletion	frameshift	COXI	CDS	4.52E-06	6.13E-07	0.000647249	8.77E-05	-1
R	l	Liver	RL	6002	AG	0.003927	1625	9	A	Somatic	deletion	frameshift	COXI	CDS	2.54E-06	3.44E-07	0.000647249	8.77E-05	-1
R	l	Liver	RL	6106	ACTACTCCGG	0.019	1189	25	A	Somatic	deletion	no frameshift	COXI	CDS	1.23E-05	1.67E-06	0.000647249	8.77E-05	-9
R	l	Liver	RL	6115	GA	0.012	1174	10	GAA	Somatic	insertion	frameshift	COXI	CDS	7.77E-06	1.05E-06	0.000647249	8.77E-05	1
R	l	Liver	RL	6115	GA	0.00515	1174	9	G	Somatic	deletion	frameshift	COXI	CDS	3.33E-06	4.52E-07	0.000647249	8.77E-05	-1
U	m	Brain	UB	5466	CT	0.002196	4832	23	C	Somatic	deletion	frameshift	COXI	CDS	1.42E-06	1.93E-07	0.000647249	8.77E-05	-1
U	m	Brain	UB	5822	TA	0.002425	4835	20	T	Somatic	deletion	frameshift	COXI	CDS	1.57E-06	2.13E-07	0.000647249	8.77E-05	-1
U	m	Liver	UL	5629	GT	0.005774	4081	38	G	Somatic	deletion	frameshift	COXI	CDS	3.74E-06	5.06E-07	0.000647249	8.77E-05	-1
U	m	Liver	UL	5843	AC	0.004329	3128	37	A	Somatic	deletion	frameshift	COXI	CDS	2.80E-06	3.80E-07	0.000647249	8.77E-05	-1
U	m	Liver	UL	6002	AG	0.01	2227	31	A	Somatic	deletion	frameshift	COXI	CDS	6.47E-06	8.77E-07	0.000647249	8.77E-05	-1
U	m	Liver	UL	6106	ACTACTCCGG	0.031	1016	35	A	Somatic	deletion	no frameshift	COXI	CDS	2.01E-05	2.72E-06	0.000647249	8.77E-05	-9
U	m	Liver	UL	6404	C	0.002432	3636	9	CA	Somatic	insertion	frameshift	COXI	CDS	1.57E-06	2.13E-07	0.000647249	8.77E-05	1
V	n	Brain	VB	5633	TTGACTCCTACCACCATCA	0.005944	7403	49	T	Somatic	deletion	no frameshift	COXI	CDS	3.85E-06	5.21E-07	0.000647249	8.77E-05	-18
V	n	Brain	VB	6865	TA	0.001741	6507	28	T	Germline	deletion	frameshift	COXI	CDS	1.13E-06	1.53E-07	0.000647249	8.77E-05	-1
V	n	Liver	VL	5629	GT	0.007584	3296	34	G	Somatic	deletion	frameshift	COXI	CDS	4.91E-06	6.65E-07	0.000647249	8.77E-05	-1
V	n	Liver	VL	5843	AC	0.004063	2827	22	A	Somatic	deletion	frameshift	COXI	CDS	2.63E-06	3.56E-07	0.000647249	8.77E-05	-1
V	n	Liver	VL	6002	AG	0.005199	2600	27	A	Somatic	deletion	frameshift	COXI	CDS	3.37E-06	4.56E-07	0.000647249	8.77E-05	-1
V	n	Liver	VL	6106	ACTACTCCGG	0.015	1869	34	A	Somatic	deletion	no frameshift	COXI	CDS	9.71E-06	1.32E-06	0.000647249	8.77E-05	-9
V	n	Liver	VL	6115	GA	0.009125	1894	21	GAA	Somatic	insertion	frameshift	COXI	CDS	5.91E-06	8.00E-07	0.000647249	8.77E-05	1
V	n	Liver	VL	6115	GA	0.005615	1894	18	G	Somatic	deletion	frameshift	COXI	CDS	3.63E-06	4.92E-07	0.000647249	8.77E-05	-1
V	n	Liver	VL	6865	TA	0.004046	4254	27	T	Germline	deletion	frameshift	COXI	CDS	2.62E-06	3.55E-07	0.000647249	8.77E-05	-1
M	j	Liver	ML	6889	AC	0.004454	4370	34	A	Somatic	deletion	frameshift	tRNA	tRNA	2.97E-06	2.97E-06	0.000665779	0.000665779	-1
J	i	Brain	JB	6952	TA	0.002182	6516	28	T	Somatic	deletion	frameshift	tRNA	tRNA	1.45E-06	1.45E-06	0.000665779	0.000665779	-1
M	j	Brain	MB	6952	TA	0.001909	6353	18	T	Somatic	deletion	frameshift	tRNA	tRNA	1.27E-06	1.27E-06	0.000665779	0.000665779	-1
O	k	Brain	OB	6952	TA	0.002344	3730	14	T	Somatic	deletion	frameshift	tRNA	tRNA	1.56E-06	1.56E-06	0.000665779	0.000665779	-1
11	a	Brain	11B	7506	TC	0.002082	6469	34	T	Somatic	deletion	frameshift	COXII	CDS	3.04E-06	1.83E-07	0.001461988	8.77E-05	-1
11	a	Liver	11L	7486	CG	0.004861	828	9	C	Somatic	deletion	frameshift	COXII	CDS	7.11E-06	4.26E-07	0.001461988	8.77E-05	-1
12	b	Brain	12B	7303	TA	0.0025	6617	34	T	Somatic	deletion	frameshift	COXII	CDS	3.65E-06	2.19E-07	0.001461988	8.77E-05	-1
12	b	Brain	12B	7506	TC	0.00157	6542	33	T	Germline	deletion	frameshift	COXII	CDS	2.30E-06	1.38E-07	0.001461988	8.77E-05	-1
12	b	Brain	12B	7522	TA	0.002587	6548	36	T	Somatic	deletion	frameshift	COXII	CDS	3.78E-06	2.27E-07	0.001461988	8.77E-05	-1
12	b	Liver	12L	7506	TC	0.002822	5106	31	T	Germline	deletion	frameshift	COXII	CDS	4.13E-06	2.47E-07	0.001461988	8.77E-05	-1
15	c	Brain	15B	7303	TA	0.002507	4676	31	T	Somatic	deletion	frameshift	COXII	CDS	3.67E-06	2.20E-07	0.001461988	8.77E-05	-1
15	c	Brain	15B	7395	TA	0.002486	4708	16	T	Somatic	deletion	frameshift	COXII	CDS	3.63E-06	2.18E-07	0.001461988	8.77E-05	-1
15	c	Brain	15B	7522	TA	0.002498	4500	18	T	Somatic	deletion	frameshift	COXII	CDS	3.65E-06	2.19E-07	0.001461988	8.77E-05	-1
15	c	Liver	15L	7506	TC	0.006011	810	7	T	Somatic	deletion	frameshift	COXII	CDS	8.79E-06	5.27E-07	0.001461988	8.77E-05	-1
22	d	Liver	22L	7453	A	0.002062	6342	18	AT	Somatic	insertion	frameshift	COXII	CDS	3.01E-06	1.81E-07	0.001461988	8.77E-05	1
22	d	Liver	22L	7486	CG	0.0034	6150	26	C	Somatic	deletion	frameshift	COXII	CDS	4.97E-06	2.98E-07	0.001461988	8.77E-05	-1
22	d	Liver	22L	7506	TC	0.003581	6217	43	T	Somatic	deletion	frameshift	COXII	CDS	5.24E-06	3.14E-07	0.001461988	8.77E-05	-1
23	e	Brain	23B	7303	TA	0.002391	6575	38	T	Somatic	deletion	frameshift	COXII	CDS	3.50E-06	2.10E-07	0.001461988	8.77E-05	-1
23	e	Brain	23B	7522	TA	0.012	6413	90	T	Germline	deletion	frameshift	COXII	CDS	1.75E-05	1.05E-06	0.001461988	8.77E-05	-1
23	e	Liver	23L	7245	TC	0.004636	1207	7	T	Somatic	deletion	frameshift	COXII	CDS	6.78E-06	4.07E-07	0.001461988	8.77E-05	-1
23	e	Liver	23L	7522	TA	0.007556	1149	9	T	Germline	deletion	frameshift	COXII	CDS	1.10E-05	6.63E-07	0.001461988	8.77E-05	-1
24	f	Brain	24B	7522	TA	0.003318	4029	19	T	Somatic	deletion	frameshift	COXII	CDS	4.85E-06	2.91E-07	0.001461988	8.77E-05	-1
C	g	Brain	CB	7245	TC	0.00397	2324	16	T	Somatic	deletion	frameshift	COXII	CDS	5.80E-06	3.48E-07	0.001461988	8.77E-05	-1
C	g	Liver	CL	7506	TC	0.003047	3357	21	T	Somatic	deletion	frameshift	COXII	CDS	4.45E-06	2.67E-07	0.001461988	8.77E-05	-1
J	i	Brain	JB	7395	TA	0.002153	6512	29	T	Somatic	deletion	frameshift	COXII	CDS	3.15E-06	1.89E-07	0.001461988	8.77E-05	-1
J	i	Brain	JB	7522	TA	0.003291	6523	35	T	Somatic	deletion	frameshift	COXII	CDS	4.81E-06	2.89E-07	0.001461988	8.77E-05	-1
J	i	Liver	JL	7245	TC	0.002822	4165	21	T	Somatic	deletion	frameshift	COXII	CDS	4.13E-06	2.47E-07	0.001461988	8.77E-05	-1
J	i	Liver	JL	7486	CG	0.002999	4205	13	C	Somatic	deletion	frameshift	COXII	CDS	4.38E-06	2.63E-07	0.001461988	8.77E-05	-1
J	i	Liver	JL	7506	TC	0.004491	4227	32	T	Somatic	deletion	frameshift	COXII	CDS	6.57E-06	3.94E-07	0.001461988	8.77E-05	-1
M	j	Brain	MB	7506	TC	0.007062	6205	61	T	Germline	deletion	frameshift	COXII	CDS	1.03E-05	6.19E-07	0.001461988	8.77E-05	-1
M	j	Brain	MB	7522	TA	0.002965	6209	32	T	Somatic	deletion	frameshift	COXII	CDS	4.33E-06	2.60E-07	0.001461988	8.77E-05	-1
M	j	Liver	ML	7486	CG	0.005159	4379	29	C	Somatic	deletion	frameshift	COXII	CDS	7.54E-06	4.52E-07	0.001461988	8.77E-05	-1
M	j	Liver	ML	7506	TC	0.00634	4361	38	T	Germline	deletion	frameshift	COXII	CDS	9.27E-06	5.56E-07	0.001461988	8.77E-05	-1
O	k	Liver	OL	7245	TC	0.003872	2480	16	T	Somatic	deletion	frameshift	COXII	CDS	5.66E-06	3.40E-07	0.001461988	8.77E-05	-1
R	l	Brain	RB	7395	TA	0.003171	6678	37	T	Somatic	deletion	frameshift	COXII	CDS	4.64E-06	2.78E-07	0.001461988	8.77E-05	-1
R	l	Brain	RB	7522	TA	0.002045	6495	25	T	Somatic	deletion	frameshift	COXII	CDS	2.99E-06	1.79E-07	0.001461988	8.77E-05	-1
R	l	Liver	RL	7486	CG	0.005267	2211	12	C	Somatic	deletion	frameshift	COXII	CDS	7.70E-06	4.62E-07	0.001461988	8.77E-05	-1
R	l	Liver	RL	7506	TC	0.003551	2119	14	T	Somatic	deletion	frameshift	COXII	CDS	5.19E-06	3.11E-07	0.001461988	8.77E-05	-1
U	m	Brain	UB	7395	TA	0.004547	5174	31	T	Germline	deletion	frameshift	COXII	CDS	6.65E-06	3.99E-07	0.001461988	8.77E-05	-1
U	m	Liver	UL	7395	TA	0.002469	4045	18	T	Germline	deletion	frameshift	COXII	CDS	3.61E-06	2.17E-07	0.001461988	8.77E-05	-1
U	m	Liver	UL	7486	CG	0.003075	3944	12	C	Somatic	deletion	frameshift	COXII	CDS	4.50E-06	2.70E-07	0.001461988	8.77E-05	-1
V	n	Liver	VL	7377	TA	0.002854	4581	19	T	Somatic	deletion	frameshift	COXII	CDS	4.17E-06	2.50E-07	0.001461988	8.77E-05	-1
V	n	Liver	VL	7506	TC	0.003219	4404	28	T	Somatic	deletion	frameshift	COXII	CDS	4.71E-06	2.82E-07	0.001461988	8.77E-05	-1
11	a	Brain	11B	7748	TA	0.002199	6622	27	T	Somatic	deletion	frameshift	tRNA	tRNA	1.46E-06	1.46E-06	0.000665779	0.000665779	-1
12	b	Brain	12B	7748	TA	0.002543	6597	35	T	Germline	deletion	frameshift	tRNA	tRNA	1.69E-06	1.69E-06	0.000665779	0.000665779	-1
12	b	Liver	12L	7748	TA	0.003421	5592	34	T	Germline	deletion	frameshift	tRNA	tRNA	2.28E-06	2.28E-06	0.000665779	0.000665779	-1
15	c	Brain	15B	7748	TA	0.002739	4738	27	T	Somatic	deletion	frameshift	tRNA	tRNA	1.82E-06	1.82E-06	0.000665779	0.000665779	-1
22	d	Liver	22L	7724	CT	0.002003	6508	18	C	Somatic	deletion	frameshift	tRNA	tRNA	1.33E-06	1.33E-06	0.000665779	0.000665779	-1
22	d	Liver	22L	7748	TA	0.007437	6396	68	T	Somatic	deletion	frameshift	tRNA	tRNA	4.95E-06	4.95E-06	0.000665779	0.000665779	-1
23	e	Brain	23B	7748	TA	0.002071	6593	37	T	Somatic	deletion	frameshift	tRNA	tRNA	1.38E-06	1.38E-06	0.000665779	0.000665779	-1
24	f	Liver	24L	7748	TA	0.003701	4852	45	T	Somatic	deletion	frameshift	tRNA	tRNA	2.46E-06	2.46E-06	0.000665779	0.000665779	-1
C	g	Liver	CL	7748	TA	0.003705	3834	23	T	Somatic	deletion	frameshift	tRNA	tRNA	2.47E-06	2.47E-06	0.000665779	0.000665779	-1
G	h	Liver	GL	7748	TA	0.007757	3824	41	T	Somatic	deletion	frameshift	tRNA	tRNA	5.16E-06	5.16E-06	0.000665779	0.000665779	-1
J	i	Brain	JB	7748	TA	0.002851	6591	35	T	Germline	deletion	frameshift	tRNA	tRNA	1.90E-06	1.90E-06	0.000665779	0.000665779	-1
J	i	Liver	JL	7748	TA	0.002338	4684	32	T	Germline	deletion	frameshift	tRNA	tRNA	1.56E-06	1.56E-06	0.000665779	0.000665779	-1
M	j	Brain	MB	7748	TA	0.003446	6363	41	T	Germline	deletion	frameshift	tRNA	tRNA	2.29E-06	2.29E-06	0.000665779	0.000665779	-1
M	j	Liver	ML	7748	TA	0.003986	4787	33	T	Germline	deletion	frameshift	tRNA	tRNA	2.65E-06	2.65E-06	0.000665779	0.000665779	-1
R	l	Brain	RB	7748	TA	0.002916	6684	34	T	Somatic	deletion	frameshift	tRNA	tRNA	1.94E-06	1.94E-06	0.000665779	0.000665779	-1
U	m	Brain	UB	7724	CT	0.002609	5257	22	C	Somatic	deletion	frameshift	tRNA	tRNA	1.74E-06	1.74E-06	0.000665779	0.000665779	-1
U	m	Brain	UB	7748	TA	0.003203	5164	27	T	Germline	deletion	frameshift	tRNA	tRNA	2.13E-06	2.13E-06	0.000665779	0.000665779	-1
U	m	Liver	UL	7748	TA	0.003053	3943	29	T	Germline	deletion	frameshift	tRNA	tRNA	2.03E-06	2.03E-06	0.000665779	0.000665779	-1
V	n	Liver	VL	7748	TA	0.00384	4888	31	T	Somatic	deletion	frameshift	tRNA	tRNA	2.56E-06	2.56E-06	0.000665779	0.000665779	-1
11	a	Brain	11B	7842	TA	0.002511	6539	26	T	Somatic	deletion	frameshift	ATP8	CDS	1.23E-05	2.20E-07	0.004901961	8.77E-05	-1
11	a	Brain	11B	7905	TA	0.005733	6520	58	T	Germline	deletion	frameshift	ATP8	CDS	2.81E-05	5.03E-07	0.004901961	8.77E-05	-1
11	a	Liver	11L	7905	TA	0.02	814	19	T	Germline	deletion	frameshift	ATP8	CDS	9.80E-05	1.75E-06	0.004901961	8.77E-05	-1
12	b	Brain	12B	7842	TA	0.003454	6600	30	T	Somatic	deletion	frameshift	ATP8	CDS	1.69E-05	3.03E-07	0.004901961	8.77E-05	-1
12	b	Brain	12B	7905	TA	0.006921	6524	71	T	Germline	deletion	frameshift	ATP8	CDS	3.39E-05	6.07E-07	0.004901961	8.77E-05	-1
12	b	Liver	12L	7905	TA	0.013	5364	80	T	Germline	deletion	frameshift	ATP8	CDS	6.37E-05	1.14E-06	0.004901961	8.77E-05	-1
15	c	Brain	15B	7842	TA	0.002583	4689	14	T	Somatic	deletion	frameshift	ATP8	CDS	1.27E-05	2.27E-07	0.004901961	8.77E-05	-1
15	c	Brain	15B	7899	TA	0.003281	4704	19	T	Somatic	deletion	frameshift	ATP8	CDS	1.61E-05	2.88E-07	0.004901961	8.77E-05	-1
15	c	Brain	15B	7905	TA	0.008252	4647	52	T	Germline	deletion	frameshift	ATP8	CDS	4.05E-05	7.24E-07	0.004901961	8.77E-05	-1
15	c	Liver	15L	7905	TA	0.009438	946	13	T	Germline	deletion	frameshift	ATP8	CDS	4.63E-05	8.28E-07	0.004901961	8.77E-05	-1
22	d	Liver	22L	7905	TA	0.014	6184	112	T	Somatic	deletion	frameshift	ATP8	CDS	6.86E-05	1.23E-06	0.004901961	8.77E-05	-1
23	e	Brain	23B	7842	TA	0.004258	6513	34	T	Germline	deletion	frameshift	ATP8	CDS	2.09E-05	3.73E-07	0.004901961	8.77E-05	-1
23	e	Brain	23B	7905	TA	0.018	6377	135	T	Germline	deletion	frameshift	ATP8	CDS	8.82E-05	1.58E-06	0.004901961	8.77E-05	-1
23	e	Liver	23L	7842	TA	0.004927	1294	7	T	Germline	deletion	frameshift	ATP8	CDS	2.42E-05	4.32E-07	0.004901961	8.77E-05	-1
23	e	Liver	23L	7905	TA	0.021	1236	34	T	Germline	deletion	frameshift	ATP8	CDS	0.000102941	1.84E-06	0.004901961	8.77E-05	-1
24	f	Brain	24B	7842	TA	0.002507	4326	13	T	Somatic	deletion	frameshift	ATP8	CDS	1.23E-05	2.20E-07	0.004901961	8.77E-05	-1
24	f	Brain	24B	7905	TA	0.006106	4252	49	T	Germline	deletion	frameshift	ATP8	CDS	2.99E-05	5.35E-07	0.004901961	8.77E-05	-1
24	f	Liver	24L	7905	TA	0.011	4792	71	T	Germline	deletion	frameshift	ATP8	CDS	5.39E-05	9.65E-07	0.004901961	8.77E-05	-1
C	g	Brain	CB	7905	TA	0.005651	2301	22	T	Germline	deletion	frameshift	ATP8	CDS	2.77E-05	4.96E-07	0.004901961	8.77E-05	-1
C	g	Liver	CL	7905	TA	0.017	3829	77	T	Germline	deletion	frameshift	ATP8	CDS	8.33E-05	1.49E-06	0.004901961	8.77E-05	-1
G	h	Liver	GL	7905	TA	0.011	3662	56	T	Somatic	deletion	frameshift	ATP8	CDS	5.39E-05	9.65E-07	0.004901961	8.77E-05	-1
J	i	Brain	JB	7842	TA	0.00248	6555	22	T	Somatic	deletion	frameshift	ATP8	CDS	1.22E-05	2.17E-07	0.004901961	8.77E-05	-1
J	i	Brain	JB	7905	TA	0.006767	6369	67	T	Germline	deletion	frameshift	ATP8	CDS	3.32E-05	5.93E-07	0.004901961	8.77E-05	-1
J	i	Liver	JL	7905	TA	0.013	4749	87	T	Germline	deletion	frameshift	ATP8	CDS	6.37E-05	1.14E-06	0.004901961	8.77E-05	-1
M	j	Brain	MB	7842	TA	0.002141	6313	26	T	Somatic	deletion	frameshift	ATP8	CDS	1.05E-05	1.88E-07	0.004901961	8.77E-05	-1
M	j	Brain	MB	7899	TA	0.001746	6218	22	T	Somatic	deletion	frameshift	ATP8	CDS	8.56E-06	1.53E-07	0.004901961	8.77E-05	-1
M	j	Brain	MB	7905	TA	0.014	6234	112	T	Germline	deletion	frameshift	ATP8	CDS	6.86E-05	1.23E-06	0.004901961	8.77E-05	-1
M	j	Brain	MB	7923	TA	0.001935	6438	17	T	Somatic	deletion	frameshift	ATP8	CDS	9.49E-06	1.70E-07	0.004901961	8.77E-05	-1
M	j	Liver	ML	7863	TC	0.002323	4859	15	T	Somatic	deletion	frameshift	ATP8	CDS	1.14E-05	2.04E-07	0.004901961	8.77E-05	-1
M	j	Liver	ML	7905	TA	0.024	4570	142	T	Germline	deletion	frameshift	ATP8	CDS	0.000117647	2.10E-06	0.004901961	8.77E-05	-1
O	k	Brain	OB	7905	TA	0.005657	3752	36	T	Germline	deletion	frameshift	ATP8	CDS	2.77E-05	4.96E-07	0.004901961	8.77E-05	-1
O	k	Liver	OL	7842	TA	0.002765	2630	9	T	Somatic	deletion	frameshift	ATP8	CDS	1.36E-05	2.42E-07	0.004901961	8.77E-05	-1
O	k	Liver	OL	7905	TA	0.015	2635	49	T	Germline	deletion	frameshift	ATP8	CDS	7.35E-05	1.32E-06	0.004901961	8.77E-05	-1
R	l	Brain	RB	7842	TA	0.004348	6565	35	T	Germline	deletion	frameshift	ATP8	CDS	2.13E-05	3.81E-07	0.004901961	8.77E-05	-1
R	l	Brain	RB	7905	TA	0.005292	6557	51	T	Germline	deletion	frameshift	ATP8	CDS	2.59E-05	4.64E-07	0.004901961	8.77E-05	-1
R	l	Liver	RL	7842	TA	0.003873	2411	10	T	Germline	deletion	frameshift	ATP8	CDS	1.90E-05	3.40E-07	0.004901961	8.77E-05	-1
R	l	Liver	RL	7905	TA	0.013	2424	46	T	Germline	deletion	frameshift	ATP8	CDS	6.37E-05	1.14E-06	0.004901961	8.77E-05	-1
U	m	Brain	UB	7899	TA	0.003271	5228	24	T	Germline	deletion	frameshift	ATP8	CDS	1.60E-05	2.87E-07	0.004901961	8.77E-05	-1
U	m	Brain	UB	7905	TA	0.004418	5304	42	T	Germline	deletion	frameshift	ATP8	CDS	2.17E-05	3.87E-07	0.004901961	8.77E-05	-1
U	m	Liver	UL	7899	TA	0.004357	4104	20	T	Germline	deletion	frameshift	ATP8	CDS	2.14E-05	3.82E-07	0.004901961	8.77E-05	-1
U	m	Liver	UL	7905	TA	0.01	4092	52	T	Germline	deletion	frameshift	ATP8	CDS	4.90E-05	8.77E-07	0.004901961	8.77E-05	-1
V	n	Brain	VB	7842	TA	0.001814	6647	20	T	Somatic	deletion	frameshift	ATP8	CDS	8.89E-06	1.59E-07	0.004901961	8.77E-05	-1
V	n	Brain	VB	7905	TA	0.009084	6435	83	T	Germline	deletion	frameshift	ATP8	CDS	4.45E-05	7.97E-07	0.004901961	8.77E-05	-1
V	n	Brain	VB	7923	TA	0.001901	6666	18	T	Somatic	deletion	frameshift	ATP8	CDS	9.32E-06	1.67E-07	0.004901961	8.77E-05	-1
V	n	Liver	VL	7905	TA	0.022	4745	133	T	Germline	deletion	frameshift	ATP8	CDS	0.000107843	1.93E-06	0.004901961	8.77E-05	-1
11	a	Brain	11B	8288	TA	0.002837	6404	30	T	Somatic	deletion	frameshift	ATP6	CDS	4.17E-06	2.49E-07	0.001468429	8.77E-05	-1
12	b	Brain	12B	8185	CT	0.005554	6589	53	C	Germline	deletion	frameshift	ATP6	CDS	8.16E-06	4.87E-07	0.001468429	8.77E-05	-1
12	b	Brain	12B	8288	TA	0.002611	6547	37	T	Somatic	deletion	frameshift	ATP6	CDS	3.83E-06	2.29E-07	0.001468429	8.77E-05	-1
12	b	Liver	12L	8185	CT	0.003435	5247	31	C	Germline	deletion	frameshift	ATP6	CDS	5.04E-06	3.01E-07	0.001468429	8.77E-05	-1
15	c	Brain	15B	8288	TA	0.002568	4687	25	T	Somatic	deletion	frameshift	ATP6	CDS	3.77E-06	2.25E-07	0.001468429	8.77E-05	-1
22	d	Brain	22B	8578	GT	0.003575	1424	6	G	Somatic	deletion	frameshift	ATP6	CDS	5.25E-06	3.14E-07	0.001468429	8.77E-05	-1
23	e	Brain	23B	8185	CT	0.009953	6454	81	C	Germline	deletion	frameshift	ATP6	CDS	1.46E-05	8.73E-07	0.001468429	8.77E-05	-1
23	e	Liver	23L	8185	CT	0.005362	1256	8	C	Germline	deletion	frameshift	ATP6	CDS	7.87E-06	4.70E-07	0.001468429	8.77E-05	-1
G	h	Liver	GL	8185	CT	0.00364	3590	33	C	Somatic	deletion	frameshift	ATP6	CDS	5.35E-06	3.19E-07	0.001468429	8.77E-05	-1
G	h	Liver	GL	8384	CA	0.001908	3944	12	C	Somatic	deletion	frameshift	ATP6	CDS	2.80E-06	1.67E-07	0.001468429	8.77E-05	-1
J	i	Brain	JB	8579	TA	0.001886	6438	26	T	Somatic	deletion	frameshift	ATP6	CDS	2.77E-06	1.65E-07	0.001468429	8.77E-05	-1
J	i	Liver	JL	8509	AT	0.002534	4766	22	A	Somatic	deletion	frameshift	ATP6	CDS	3.72E-06	2.22E-07	0.001468429	8.77E-05	-1
M	j	Brain	MB	8185	CT	0.001902	6413	22	C	Somatic	deletion	frameshift	ATP6	CDS	2.79E-06	1.67E-07	0.001468429	8.77E-05	-1
M	j	Liver	ML	8509	AT	0.002493	4850	36	A	Somatic	deletion	frameshift	ATP6	CDS	3.66E-06	2.19E-07	0.001468429	8.77E-05	-1
O	k	Brain	OB	8185	CT	0.002732	3728	13	C	Somatic	deletion	frameshift	ATP6	CDS	4.01E-06	2.40E-07	0.001468429	8.77E-05	-1
R	l	Brain	RB	8496	C	0.006864	6607	49	CA	Germline	insertion	frameshift	ATP6	CDS	1.01E-05	6.02E-07	0.001468429	8.77E-05	1
R	l	Liver	RL	8496	C	0.006852	2444	18	CA	Germline	insertion	frameshift	ATP6	CDS	1.01E-05	6.01E-07	0.001468429	8.77E-05	1
U	m	Brain	UB	8288	TA	0.002466	5149	26	T	Germline	deletion	frameshift	ATP6	CDS	3.62E-06	2.16E-07	0.001468429	8.77E-05	-1
U	m	Liver	UL	8288	TA	0.006292	3980	28	T	Germline	deletion	frameshift	ATP6	CDS	9.24E-06	5.52E-07	0.001468429	8.77E-05	-1
V	n	Brain	VB	8185	CT	0.021	6434	155	C	Germline	deletion	frameshift	ATP6	CDS	3.08E-05	1.84E-06	0.001468429	8.77E-05	-1
V	n	Brain	VB	8509	AT	0.002592	6820	30	A	Somatic	deletion	frameshift	ATP6	CDS	3.81E-06	2.27E-07	0.001468429	8.77E-05	-1
V	n	Liver	VL	8185	CT	0.039	4680	199	C	Germline	deletion	frameshift	ATP6	CDS	5.73E-05	3.42E-06	0.001468429	8.77E-05	-1
11	a	Brain	11B	8888	TGCAGGA	0.005528	6757	47	T	Somatic	deletion	no frameshift	COXIII	CDS	7.05E-06	4.85E-07	0.00127551	8.77E-05	-6
11	a	Brain	11B	9388	CT	0.002428	6599	31	C	Somatic	deletion	frameshift	COXIII	CDS	3.10E-06	2.13E-07	0.00127551	8.77E-05	-1
12	b	Brain	12B	8888	TGCAGGA	0.007836	6857	71	T	Somatic	deletion	no frameshift	COXIII	CDS	9.99E-06	6.87E-07	0.00127551	8.77E-05	-6
12	b	Liver	12L	8700	GT	0.002545	5556	20	G	Somatic	deletion	frameshift	COXIII	CDS	3.25E-06	2.23E-07	0.00127551	8.77E-05	-1
15	c	Brain	15B	8888	TGCAGGA	0.007226	5086	46	T	Somatic	deletion	no frameshift	COXIII	CDS	9.22E-06	6.34E-07	0.00127551	8.77E-05	-6
22	d	Brain	22B	8888	TGCAGGA	0.012	1418	18	T	Germline	deletion	no frameshift	COXIII	CDS	1.53E-05	1.05E-06	0.00127551	8.77E-05	-6
22	d	Liver	22L	8888	TGCAGGA	0.009282	6427	70	T	Germline	deletion	no frameshift	COXIII	CDS	1.18E-05	8.14E-07	0.00127551	8.77E-05	-6
23	e	Brain	23B	8888	TGCAGGA	0.008092	6640	64	T	Germline	deletion	no frameshift	COXIII	CDS	1.03E-05	7.10E-07	0.00127551	8.77E-05	-6
23	e	Liver	23L	8888	TGCAGGA	0.00908	1362	11	T	Germline	deletion	no frameshift	COXIII	CDS	1.16E-05	7.96E-07	0.00127551	8.77E-05	-6
23	e	Liver	23L	9057	CT	0.005354	1326	10	C	Somatic	deletion	frameshift	COXIII	CDS	6.83E-06	4.70E-07	0.00127551	8.77E-05	-1
C	g	Brain	CB	8888	TGCAGGA	0.013	2431	34	T	Germline	deletion	no frameshift	COXIII	CDS	1.66E-05	1.14E-06	0.00127551	8.77E-05	-6
C	g	Liver	CL	8888	TGCAGGA	0.00885	4044	42	T	Germline	deletion	no frameshift	COXIII	CDS	1.13E-05	7.76E-07	0.00127551	8.77E-05	-6
C	g	Liver	CL	8992	TC	0.002946	3860	19	T	Somatic	deletion	frameshift	COXIII	CDS	3.76E-06	2.58E-07	0.00127551	8.77E-05	-1
G	h	Liver	GL	8888	TGCAGGA	0.009359	3859	47	T	Somatic	deletion	no frameshift	COXIII	CDS	1.19E-05	8.21E-07	0.00127551	8.77E-05	-6
G	h	Liver	GL	9354	CT	0.002089	3873	18	C	Somatic	deletion	frameshift	COXIII	CDS	2.66E-06	1.83E-07	0.00127551	8.77E-05	-1
J	i	Brain	JB	8888	TGCAGGA	0.007233	6628	62	T	Germline	deletion	no frameshift	COXIII	CDS	9.23E-06	6.34E-07	0.00127551	8.77E-05	-6
J	i	Liver	JL	8888	TGCAGGA	0.00649	4892	42	T	Germline	deletion	no frameshift	COXIII	CDS	8.28E-06	5.69E-07	0.00127551	8.77E-05	-6
J	i	Liver	JL	9388	CT	0.002155	4977	16	C	Somatic	deletion	frameshift	COXIII	CDS	2.75E-06	1.89E-07	0.00127551	8.77E-05	-1
M	j	Brain	MB	8888	TGCAGGA	0.008129	6521	68	T	Germline	deletion	no frameshift	COXIII	CDS	1.04E-05	7.13E-07	0.00127551	8.77E-05	-6
M	j	Brain	MB	9068	TA	0.001804	6209	29	T	Somatic	deletion	frameshift	COXIII	CDS	2.30E-06	1.58E-07	0.00127551	8.77E-05	-1
M	j	Brain	MB	9388	CT	0.001589	6417	24	C	Germline	deletion	frameshift	COXIII	CDS	2.03E-06	1.39E-07	0.00127551	8.77E-05	-1
M	j	Liver	ML	8888	TGCAGGA	0.009806	4867	58	T	Germline	deletion	no frameshift	COXIII	CDS	1.25E-05	8.60E-07	0.00127551	8.77E-05	-6
M	j	Liver	ML	9388	CT	0.002999	4850	24	C	Germline	deletion	frameshift	COXIII	CDS	3.83E-06	2.63E-07	0.00127551	8.77E-05	-1
O	k	Brain	OB	8888	TGCAGGA	0.008511	4202	47	T	Somatic	deletion	no frameshift	COXIII	CDS	1.09E-05	7.46E-07	0.00127551	8.77E-05	-6
O	k	Brain	OB	9388	CT	0.002485	4050	15	C	Germline	deletion	frameshift	COXIII	CDS	3.17E-06	2.18E-07	0.00127551	8.77E-05	-1
O	k	Liver	OL	8952	TG	0.00314	2762	8	T	Somatic	deletion	frameshift	COXIII	CDS	4.01E-06	2.75E-07	0.00127551	8.77E-05	-1
O	k	Liver	OL	9388	CT	0.002395	2778	17	C	Germline	deletion	frameshift	COXIII	CDS	3.05E-06	2.10E-07	0.00127551	8.77E-05	-1
R	l	Brain	RB	8888	TGCAGGA	0.007178	6817	63	T	Germline	deletion	no frameshift	COXIII	CDS	9.16E-06	6.29E-07	0.00127551	8.77E-05	-6
R	l	Liver	RL	8888	TGCAGGA	0.008537	2484	26	T	Germline	deletion	no frameshift	COXIII	CDS	1.09E-05	7.49E-07	0.00127551	8.77E-05	-6
U	m	Brain	UB	8669	C	0.013	5215	68	CT	Germline	insertion	frameshift	COXIII	CDS	1.66E-05	1.14E-06	0.00127551	8.77E-05	1
U	m	Brain	UB	8888	TGCAGGA	0.007823	5291	48	T	Germline	deletion	no frameshift	COXIII	CDS	9.98E-06	6.86E-07	0.00127551	8.77E-05	-6
U	m	Liver	UL	8669	C	0.005432	4041	32	CT	Germline	insertion	frameshift	COXIII	CDS	6.93E-06	4.76E-07	0.00127551	8.77E-05	1
U	m	Liver	UL	8888	TGCAGGA	0.009378	4149	48	T	Germline	deletion	no frameshift	COXIII	CDS	1.20E-05	8.22E-07	0.00127551	8.77E-05	-6
U	m	Liver	UL	9354	CT	0.004402	4367	32	C	Somatic	deletion	frameshift	COXIII	CDS	5.61E-06	3.86E-07	0.00127551	8.77E-05	-1
V	n	Brain	VB	8888	TGCAGGA	0.009113	6417	77	T	Germline	deletion	no frameshift	COXIII	CDS	1.16E-05	7.99E-07	0.00127551	8.77E-05	-6
V	n	Liver	VL	8888	TGCAGGA	0.008017	5091	50	T	Germline	deletion	no frameshift	COXIII	CDS	1.02E-05	7.03E-07	0.00127551	8.77E-05	-6
11	a	Brain	11B	9541	ATCTGTACTC	0.003913	7105	32	A	Somatic	deletion	no frameshift	ND3	CDS	1.12E-05	3.43E-07	0.002873563	8.77E-05	-9
12	b	Brain	12B	9541	ATCTGTACTC	0.004227	7214	41	A	Germline	deletion	no frameshift	ND3	CDS	1.21E-05	3.71E-07	0.002873563	8.77E-05	-9
12	b	Brain	12B	9704	TA	0.001857	6521	27	T	Germline	deletion	frameshift	ND3	CDS	5.34E-06	1.63E-07	0.002873563	8.77E-05	-1
12	b	Liver	12L	9541	ATCTGTACTC	0.006417	5939	40	A	Germline	deletion	no frameshift	ND3	CDS	1.84E-05	5.63E-07	0.002873563	8.77E-05	-9
12	b	Liver	12L	9704	TA	0.005976	5520	50	T	Germline	deletion	frameshift	ND3	CDS	1.72E-05	5.24E-07	0.002873563	8.77E-05	-1
15	c	Brain	15B	9529	T	0.00659	4394	35	TC	Somatic	insertion	frameshift	ND3	CDS	1.89E-05	5.78E-07	0.002873563	8.77E-05	1
15	c	Brain	15B	9541	ATCTGTACTC	0.005215	5052	26	A	Germline	deletion	no frameshift	ND3	CDS	1.50E-05	4.57E-07	0.002873563	8.77E-05	-9
15	c	Brain	15B	9620	A	0.001685	4719	9	ATTTTTTT	Somatic	insertion	frameshift	ND3	CDS	4.84E-06	1.48E-07	0.002873563	8.77E-05	7
15	c	Liver	15L	9541	ATCTGTACTC	0.006503	1120	6	A	Germline	deletion	no frameshift	ND3	CDS	1.87E-05	5.70E-07	0.002873563	8.77E-05	-9
22	d	Liver	22L	9628	TGGTAGCAATTACA	0.001555	7088	11	T	Somatic	deletion	frameshift	ND3	CDS	4.47E-06	1.36E-07	0.002873563	8.77E-05	-13
22	d	Liver	22L	9704	TA	0.00646	6250	55	T	Somatic	deletion	frameshift	ND3	CDS	1.86E-05	5.67E-07	0.002873563	8.77E-05	-1
23	e	Brain	23B	9704	TA	0.003661	6517	36	T	Germline	deletion	frameshift	ND3	CDS	1.05E-05	3.21E-07	0.002873563	8.77E-05	-1
23	e	Liver	23L	9541	ATCTGTACTC	0.007951	1550	11	A	Somatic	deletion	no frameshift	ND3	CDS	2.28E-05	6.97E-07	0.002873563	8.77E-05	-9
23	e	Liver	23L	9704	TA	0.005016	1329	8	T	Germline	deletion	frameshift	ND3	CDS	1.44E-05	4.40E-07	0.002873563	8.77E-05	-1
24	f	Brain	24B	9541	ATCTGTACTC	0.005126	4866	26	A	Somatic	deletion	no frameshift	ND3	CDS	1.47E-05	4.50E-07	0.002873563	8.77E-05	-9
24	f	Liver	24L	9704	TA	0.004501	5262	35	T	Somatic	deletion	frameshift	ND3	CDS	1.29E-05	3.95E-07	0.002873563	8.77E-05	-1
C	g	Brain	CB	9541	ATCTGTACTC	0.007912	2449	27	A	Somatic	deletion	no frameshift	ND3	CDS	2.27E-05	6.94E-07	0.002873563	8.77E-05	-9
C	g	Liver	CL	9704	TA	0.006728	4116	37	T	Somatic	deletion	frameshift	ND3	CDS	1.93E-05	5.90E-07	0.002873563	8.77E-05	-1
G	h	Liver	GL	9541	ATCTGTACTC	0.007101	4083	38	A	Somatic	deletion	no frameshift	ND3	CDS	2.04E-05	6.23E-07	0.002873563	8.77E-05	-9
G	h	Liver	GL	9704	TA	0.004921	3804	28	T	Somatic	deletion	frameshift	ND3	CDS	1.41E-05	4.32E-07	0.002873563	8.77E-05	-1
J	i	Liver	JL	9628	TGGTAGCA	0.002572	5158	13	T	Somatic	deletion	frameshift	ND3	CDS	7.39E-06	2.26E-07	0.002873563	8.77E-05	-7
J	i	Liver	JL	9704	TA	0.005942	4681	41	T	Somatic	deletion	frameshift	ND3	CDS	1.71E-05	5.21E-07	0.002873563	8.77E-05	-1
M	j	Brain	MB	9529	T	0.006049	6174	47	TC	Germline	insertion	frameshift	ND3	CDS	1.74E-05	5.30E-07	0.002873563	8.77E-05	1
M	j	Brain	MB	9704	TA	0.002624	6342	28	T	Germline	deletion	frameshift	ND3	CDS	7.54E-06	2.30E-07	0.002873563	8.77E-05	-1
M	j	Liver	ML	9529	T	0.005967	4521	36	TC	Germline	insertion	frameshift	ND3	CDS	1.71E-05	5.23E-07	0.002873563	8.77E-05	1
M	j	Liver	ML	9704	TA	0.008289	4693	55	T	Germline	deletion	frameshift	ND3	CDS	2.38E-05	7.27E-07	0.002873563	8.77E-05	-1
O	k	Brain	OB	9541	ATCTGTACTC	0.00561	4253	25	A	Somatic	deletion	no frameshift	ND3	CDS	1.61E-05	4.92E-07	0.002873563	8.77E-05	-9
O	k	Liver	OL	9704	TA	0.003234	2600	18	T	Somatic	deletion	frameshift	ND3	CDS	9.29E-06	2.84E-07	0.002873563	8.77E-05	-1
R	l	Liver	RL	9704	TA	0.004435	2375	12	T	Somatic	deletion	frameshift	ND3	CDS	1.27E-05	3.89E-07	0.002873563	8.77E-05	-1
U	m	Liver	UL	9704	TA	0.00458	4027	29	T	Somatic	deletion	frameshift	ND3	CDS	1.32E-05	4.02E-07	0.002873563	8.77E-05	-1
V	n	Brain	VB	9541	ATCTGTACTC	0.004019	7285	34	A	Somatic	deletion	no frameshift	ND3	CDS	1.15E-05	3.52E-07	0.002873563	8.77E-05	-9
V	n	Brain	VB	9628	TGGTAGCAATTACA	0.001076	7578	11	T	Somatic	deletion	frameshift	ND3	CDS	3.09E-06	9.44E-08	0.002873563	8.77E-05	-13
V	n	Liver	VL	9704	TA	0.006379	5066	53	T	Somatic	deletion	frameshift	ND3	CDS	1.83E-05	5.59E-07	0.002873563	8.77E-05	-1
11	a	Brain	11B	9813	ATTAGTTT	0.003954	6818	29	A	Somatic	deletion	frameshift	tRNA	tRNA	2.63E-06	2.63E-06	0.000665779	0.000665779	-7
11	a	Brain	11B	9820	TA	0.015	5991	108	TAA	Somatic	insertion	frameshift	tRNA	tRNA	9.99E-06	9.99E-06	0.000665779	0.000665779	1
11	a	Brain	11B	9820	TA	0.01	5991	72	T	Somatic	deletion	frameshift	tRNA	tRNA	6.66E-06	6.66E-06	0.000665779	0.000665779	-1
11	a	Liver	11L	9820	T	0.016	892	17	TA	Somatic	insertion	frameshift	tRNA	tRNA	1.07E-05	1.07E-05	0.000665779	0.000665779	1
12	b	Brain	12B	9813	ATTAGTTT	0.006025	6871	41	A	Germline	deletion	frameshift	tRNA	tRNA	4.01E-06	4.01E-06	0.000665779	0.000665779	-7
12	b	Brain	12B	9820	TA	0.019	5981	133	TAA	Germline	insertion	frameshift	tRNA	tRNA	1.26E-05	1.26E-05	0.000665779	0.000665779	1
12	b	Brain	12B	9820	TA	0.009053	5981	68	T	Germline	deletion	frameshift	tRNA	tRNA	6.03E-06	6.03E-06	0.000665779	0.000665779	-1
12	b	Liver	12L	9813	ATTAGTTT	0.004538	6034	28	A	Germline	deletion	frameshift	tRNA	tRNA	3.02E-06	3.02E-06	0.000665779	0.000665779	-7
12	b	Liver	12L	9820	TA	0.021	5270	122	TAA	Germline	insertion	frameshift	tRNA	tRNA	1.40E-05	1.40E-05	0.000665779	0.000665779	1
12	b	Liver	12L	9820	TA	0.007984	5270	50	T	Germline	deletion	frameshift	tRNA	tRNA	5.32E-06	5.32E-06	0.000665779	0.000665779	-1
15	c	Brain	15B	9813	ATTAGTTT	0.006497	5034	36	A	Somatic	deletion	frameshift	tRNA	tRNA	4.33E-06	4.33E-06	0.000665779	0.000665779	-7
15	c	Brain	15B	9820	TA	0.012	4118	66	TAA	Germline	insertion	frameshift	tRNA	tRNA	7.99E-06	7.99E-06	0.000665779	0.000665779	1
15	c	Brain	15B	9820	TA	0.077	4118	364	T	Germline	deletion	frameshift	tRNA	tRNA	5.13E-05	5.13E-05	0.000665779	0.000665779	-1
15	c	Liver	15L	9820	TA	0.031	865	27	TAA	Germline	insertion	frameshift	tRNA	tRNA	2.06E-05	2.06E-05	0.000665779	0.000665779	1
15	c	Liver	15L	9820	TA	0.067	865	66	T	Germline	deletion	frameshift	tRNA	tRNA	4.46E-05	4.46E-05	0.000665779	0.000665779	-1
22	d	Brain	22B	9813	ATTAGTTT	0.014	1530	21	A	Germline	deletion	frameshift	tRNA	tRNA	9.32E-06	9.32E-06	0.000665779	0.000665779	-7
22	d	Brain	22B	9820	TA	0.011	1338	22	TAA	Germline	insertion	frameshift	tRNA	tRNA	7.32E-06	7.32E-06	0.000665779	0.000665779	1
22	d	Brain	22B	9820	TA	0.005109	1338	9	T	Germline	deletion	frameshift	tRNA	tRNA	3.40E-06	3.40E-06	0.000665779	0.000665779	-1
22	d	Liver	22L	9813	ATTAGTTT	0.005504	6570	43	A	Germline	deletion	frameshift	tRNA	tRNA	3.66E-06	3.66E-06	0.000665779	0.000665779	-7
22	d	Liver	22L	9820	TA	0.014	5790	94	TAA	Germline	insertion	frameshift	tRNA	tRNA	9.32E-06	9.32E-06	0.000665779	0.000665779	1
22	d	Liver	22L	9820	TA	0.008036	5790	58	T	Germline	deletion	frameshift	tRNA	tRNA	5.35E-06	5.35E-06	0.000665779	0.000665779	-1
23	e	Brain	23B	9813	ATTAGTTT	0.006414	6540	46	A	Germline	deletion	frameshift	tRNA	tRNA	4.27E-06	4.27E-06	0.000665779	0.000665779	-7
23	e	Brain	23B	9820	TA	0.009687	5839	62	TAAA	Germline	insertion	frameshift	tRNA	tRNA	6.45E-06	6.45E-06	0.000665779	0.000665779	2
23	e	Brain	23B	9820	TA	0.03	5839	185	TAA	Germline	insertion	frameshift	tRNA	tRNA	2.00E-05	2.00E-05	0.000665779	0.000665779	1
23	e	Brain	23B	9820	TA	0.004943	5839	37	T	Germline	deletion	frameshift	tRNA	tRNA	3.29E-06	3.29E-06	0.000665779	0.000665779	-1
23	e	Liver	23L	9813	ATTAGTTT	0.013	1421	20	A	Germline	deletion	frameshift	tRNA	tRNA	8.66E-06	8.66E-06	0.000665779	0.000665779	-7
23	e	Liver	23L	9820	TA	0.009094	1255	12	TAAA	Germline	insertion	frameshift	tRNA	tRNA	6.05E-06	6.05E-06	0.000665779	0.000665779	2
23	e	Liver	23L	9820	TA	0.041	1255	60	TAA	Germline	insertion	frameshift	tRNA	tRNA	2.73E-05	2.73E-05	0.000665779	0.000665779	1
23	e	Liver	23L	9820	TA	0.006787	1255	13	T	Germline	deletion	frameshift	tRNA	tRNA	4.52E-06	4.52E-06	0.000665779	0.000665779	-1
24	f	Brain	24B	9813	ATTAGTTT	0.007338	4810	39	A	Germline	deletion	frameshift	tRNA	tRNA	4.89E-06	4.89E-06	0.000665779	0.000665779	-7
24	f	Brain	24B	9820	TA	0.015	4092	72	TAA	Germline	insertion	frameshift	tRNA	tRNA	9.99E-06	9.99E-06	0.000665779	0.000665779	1
24	f	Brain	24B	9820	TA	0.007052	4092	45	T	Germline	deletion	frameshift	tRNA	tRNA	4.70E-06	4.70E-06	0.000665779	0.000665779	-1
24	f	Liver	24L	9813	ATTAGTTT	0.004528	5575	26	A	Germline	deletion	frameshift	tRNA	tRNA	3.01E-06	3.01E-06	0.000665779	0.000665779	-7
24	f	Liver	24L	9820	TA	0.015	4673	83	TAA	Germline	insertion	frameshift	tRNA	tRNA	9.99E-06	9.99E-06	0.000665779	0.000665779	1
24	f	Liver	24L	9820	TA	0.007266	4673	44	T	Germline	deletion	frameshift	tRNA	tRNA	4.84E-06	4.84E-06	0.000665779	0.000665779	-1
C	g	Brain	CB	9813	ATTAGTTT	0.011	2528	29	A	Germline	deletion	frameshift	tRNA	tRNA	7.32E-06	7.32E-06	0.000665779	0.000665779	-7
C	g	Brain	CB	9820	TA	0.004626	2215	16	T	Germline	deletion	frameshift	tRNA	tRNA	3.08E-06	3.08E-06	0.000665779	0.000665779	-1
C	g	Brain	CB	9820	TA	0.014	2215	38	TAA	Germline	insertion	frameshift	tRNA	tRNA	9.32E-06	9.32E-06	0.000665779	0.000665779	1
C	g	Liver	CL	9813	ATTAGTTT	0.0072	4323	31	A	Germline	deletion	frameshift	tRNA	tRNA	4.79E-06	4.79E-06	0.000665779	0.000665779	-7
C	g	Liver	CL	9820	TA	0.018	3782	75	TAA	Germline	insertion	frameshift	tRNA	tRNA	1.20E-05	1.20E-05	0.000665779	0.000665779	1
C	g	Liver	CL	9820	TA	0.011	3782	55	T	Germline	deletion	frameshift	tRNA	tRNA	7.32E-06	7.32E-06	0.000665779	0.000665779	-1
G	h	Brain	GB	9813	ATTAGTTT	0.009288	779	9	A	Germline	deletion	frameshift	tRNA	tRNA	6.18E-06	6.18E-06	0.000665779	0.000665779	-7
G	h	Brain	GB	9820	TA	0.012	682	10	T	Germline	deletion	frameshift	tRNA	tRNA	7.99E-06	7.99E-06	0.000665779	0.000665779	-1
G	h	Liver	GL	9813	ATTAGTTT	0.008487	4010	37	A	Germline	deletion	frameshift	tRNA	tRNA	5.65E-06	5.65E-06	0.000665779	0.000665779	-7
G	h	Liver	GL	9820	TA	0.022	3408	89	TAA	Somatic	insertion	frameshift	tRNA	tRNA	1.46E-05	1.46E-05	0.000665779	0.000665779	1
G	h	Liver	GL	9820	TA	0.009869	3408	49	T	Germline	deletion	frameshift	tRNA	tRNA	6.57E-06	6.57E-06	0.000665779	0.000665779	-1
J	i	Brain	JB	9813	ATTAGTTT	0.007649	6702	53	A	Germline	deletion	frameshift	tRNA	tRNA	5.09E-06	5.09E-06	0.000665779	0.000665779	-7
J	i	Brain	JB	9820	TA	0.016	5900	112	TAA	Germline	insertion	frameshift	tRNA	tRNA	1.07E-05	1.07E-05	0.000665779	0.000665779	1
J	i	Brain	JB	9820	TA	0.006074	5900	49	T	Germline	deletion	frameshift	tRNA	tRNA	4.04E-06	4.04E-06	0.000665779	0.000665779	-1
J	i	Liver	JL	9813	ATTAGTTT	0.008453	5181	47	A	Germline	deletion	frameshift	tRNA	tRNA	5.63E-06	5.63E-06	0.000665779	0.000665779	-7
J	i	Liver	JL	9820	TA	0.017	4507	87	TAA	Germline	insertion	frameshift	tRNA	tRNA	1.13E-05	1.13E-05	0.000665779	0.000665779	1
J	i	Liver	JL	9820	TA	0.011	4507	62	T	Germline	deletion	frameshift	tRNA	tRNA	7.32E-06	7.32E-06	0.000665779	0.000665779	-1
M	j	Brain	MB	9813	ATTAGTTT	0.008975	6662	60	A	Germline	deletion	frameshift	tRNA	tRNA	5.98E-06	5.98E-06	0.000665779	0.000665779	-7
M	j	Brain	MB	9820	TA	0.017	5807	102	TAA	Germline	insertion	frameshift	tRNA	tRNA	1.13E-05	1.13E-05	0.000665779	0.000665779	1
M	j	Brain	MB	9820	TA	0.007775	5807	61	T	Germline	deletion	frameshift	tRNA	tRNA	5.18E-06	5.18E-06	0.000665779	0.000665779	-1
M	j	Liver	ML	9813	ATTAGTTT	0.008579	5161	46	A	Germline	deletion	frameshift	tRNA	tRNA	5.71E-06	5.71E-06	0.000665779	0.000665779	-7
M	j	Liver	ML	9820	TA	0.019	4505	93	TAA	Germline	insertion	frameshift	tRNA	tRNA	1.26E-05	1.26E-05	0.000665779	0.000665779	1
M	j	Liver	ML	9820	TA	0.00784	4505	51	T	Germline	deletion	frameshift	tRNA	tRNA	5.22E-06	5.22E-06	0.000665779	0.000665779	-1
O	k	Brain	OB	9813	ATTAGTTT	0.009419	4149	41	A	Germline	deletion	frameshift	tRNA	tRNA	6.27E-06	6.27E-06	0.000665779	0.000665779	-7
O	k	Brain	OB	9820	TA	0.013	3607	54	TAA	Germline	insertion	frameshift	tRNA	tRNA	8.66E-06	8.66E-06	0.000665779	0.000665779	1
O	k	Brain	OB	9820	TA	0.009139	3607	43	T	Germline	deletion	frameshift	tRNA	tRNA	6.08E-06	6.08E-06	0.000665779	0.000665779	-1
O	k	Liver	OL	9813	ATTAGTTT	0.009492	2848	27	A	Germline	deletion	frameshift	tRNA	tRNA	6.32E-06	6.32E-06	0.000665779	0.000665779	-7
O	k	Liver	OL	9820	TA	0.02	2448	56	TAA	Germline	insertion	frameshift	tRNA	tRNA	1.33E-05	1.33E-05	0.000665779	0.000665779	1
O	k	Liver	OL	9820	TA	0.008557	2448	23	T	Germline	deletion	frameshift	tRNA	tRNA	5.70E-06	5.70E-06	0.000665779	0.000665779	-1
R	l	Brain	RB	9813	ATTAGTTT	0.005976	6921	41	A	Somatic	deletion	frameshift	tRNA	tRNA	3.98E-06	3.98E-06	0.000665779	0.000665779	-7
R	l	Brain	RB	9820	TA	0.018	6064	130	TAA	Germline	insertion	frameshift	tRNA	tRNA	1.20E-05	1.20E-05	0.000665779	0.000665779	1
R	l	Brain	RB	9820	TA	0.006642	6064	55	T	Germline	deletion	frameshift	tRNA	tRNA	4.42E-06	4.42E-06	0.000665779	0.000665779	-1
R	l	Liver	RL	9820	TA	0.006056	2269	18	T	Germline	deletion	frameshift	tRNA	tRNA	4.03E-06	4.03E-06	0.000665779	0.000665779	-1
R	l	Liver	RL	9820	TA	0.018	2269	45	TAA	Germline	insertion	frameshift	tRNA	tRNA	1.20E-05	1.20E-05	0.000665779	0.000665779	1
U	m	Brain	UB	9813	ATTAGTTT	0.006257	5578	38	A	Germline	deletion	frameshift	tRNA	tRNA	4.17E-06	4.17E-06	0.000665779	0.000665779	-7
U	m	Brain	UB	9820	TA	0.013	4912	73	TAA	Germline	insertion	frameshift	tRNA	tRNA	8.66E-06	8.66E-06	0.000665779	0.000665779	1
U	m	Brain	UB	9820	TA	0.018	4912	100	T	Germline	deletion	frameshift	tRNA	tRNA	1.20E-05	1.20E-05	0.000665779	0.000665779	-1
U	m	Liver	UL	9813	ATTAGTTT	0.007877	4224	39	A	Germline	deletion	frameshift	tRNA	tRNA	5.24E-06	5.24E-06	0.000665779	0.000665779	-7
U	m	Liver	UL	9820	TA	0.02	3640	82	TAA	Germline	insertion	frameshift	tRNA	tRNA	1.33E-05	1.33E-05	0.000665779	0.000665779	1
U	m	Liver	UL	9820	TA	0.012	3640	55	T	Germline	deletion	frameshift	tRNA	tRNA	7.99E-06	7.99E-06	0.000665779	0.000665779	-1
V	n	Brain	VB	9813	ATTAGTTT	0.003608	6868	27	A	Germline	deletion	frameshift	tRNA	tRNA	2.40E-06	2.40E-06	0.000665779	0.000665779	-7
V	n	Brain	VB	9820	TA	0.016	5966	102	TAA	Germline	insertion	frameshift	tRNA	tRNA	1.07E-05	1.07E-05	0.000665779	0.000665779	1
V	n	Brain	VB	9820	TA	0.006907	5966	47	T	Germline	deletion	frameshift	tRNA	tRNA	4.60E-06	4.60E-06	0.000665779	0.000665779	-1
V	n	Liver	VL	9813	ATTAGTTT	0.006776	5406	38	A	Germline	deletion	frameshift	tRNA	tRNA	4.51E-06	4.51E-06	0.000665779	0.000665779	-7
V	n	Liver	VL	9820	TA	0.013	4691	75	TAA	Germline	insertion	frameshift	tRNA	tRNA	8.66E-06	8.66E-06	0.000665779	0.000665779	1
V	n	Liver	VL	9820	TA	0.008309	4691	52	T	Germline	deletion	frameshift	tRNA	tRNA	5.53E-06	5.53E-06	0.000665779	0.000665779	-1
12	b	Brain	12B	10022	TA	0.00167	6558	25	T	Somatic	deletion	frameshift	ND4L	CDS	5.62E-06	1.46E-07	0.003367003	8.77E-05	-1
15	c	Brain	15B	10161	ACT	0.002084	4541	9	A	Somatic	deletion	frameshift	ND4L	CDS	7.02E-06	1.83E-07	0.003367003	8.77E-05	-2
C	g	Brain	CB	10022	TA	0.004836	2390	14	T	Somatic	deletion	frameshift	ND4L	CDS	1.63E-05	4.24E-07	0.003367003	8.77E-05	-1
M	j	Brain	MB	10022	TA	0.002718	6292	30	T	Somatic	deletion	frameshift	ND4L	CDS	9.15E-06	2.38E-07	0.003367003	8.77E-05	-1
U	m	Brain	UB	10022	TA	0.003106	5089	34	T	Somatic	deletion	frameshift	ND4L	CDS	1.05E-05	2.72E-07	0.003367003	8.77E-05	-1
U	m	Brain	UB	10171	TA	0.002993	5043	27	T	Somatic	deletion	frameshift	ND4L	CDS	1.01E-05	2.62E-07	0.003367003	8.77E-05	-1
V	n	Liver	VL	10161	ACT	0.003799	4969	21	A	Somatic	deletion	frameshift	ND4L	CDS	1.28E-05	3.33E-07	0.003367003	8.77E-05	-2
11	a	Brain	11B	10226	TA	0.007937	6366	69	T	Germline	deletion	frameshift	ND4	CDS	5.76E-06	6.96E-07	0.000725689	8.77E-05	-1
11	a	Brain	11B	10313	TA	0.002561	6279	28	T	Somatic	deletion	frameshift	ND4	CDS	1.86E-06	2.25E-07	0.000725689	8.77E-05	-1
11	a	Brain	11B	10417	TA	0.00919	6345	68	T	Germline	deletion	frameshift	ND4	CDS	6.67E-06	8.06E-07	0.000725689	8.77E-05	-1
11	a	Brain	11B	10517	AT	0.002155	5871	30	A	Somatic	deletion	frameshift	ND4	CDS	1.56E-06	1.89E-07	0.000725689	8.77E-05	-1
11	a	Brain	11B	10616	AT	0.003879	3600	23	A	Somatic	deletion	frameshift	ND4	CDS	2.81E-06	3.40E-07	0.000725689	8.77E-05	-1
11	a	Brain	11B	11451	TCA	0.006691	6179	42	T	Somatic	deletion	frameshift	ND4	CDS	4.86E-06	5.87E-07	0.000725689	8.77E-05	-2
11	a	Liver	11L	10226	TA	0.006443	920	7	TAA	Somatic	insertion	frameshift	ND4	CDS	4.68E-06	5.65E-07	0.000725689	8.77E-05	1
11	a	Liver	11L	10226	TA	0.063	920	63	T	Germline	deletion	frameshift	ND4	CDS	4.57E-05	5.52E-06	0.000725689	8.77E-05	-1
11	a	Liver	11L	10417	TA	0.019	892	19	T	Germline	deletion	frameshift	ND4	CDS	1.38E-05	1.67E-06	0.000725689	8.77E-05	-1
12	b	Brain	12B	10226	TA	0.008401	6248	80	T	Germline	deletion	frameshift	ND4	CDS	6.10E-06	7.37E-07	0.000725689	8.77E-05	-1
12	b	Brain	12B	10313	TA	0.002524	6314	26	T	Germline	deletion	frameshift	ND4	CDS	1.83E-06	2.21E-07	0.000725689	8.77E-05	-1
12	b	Brain	12B	10417	TA	0.005495	6357	47	T	Germline	deletion	frameshift	ND4	CDS	3.99E-06	4.82E-07	0.000725689	8.77E-05	-1
12	b	Brain	12B	10517	AT	0.002549	5996	23	A	Somatic	deletion	frameshift	ND4	CDS	1.85E-06	2.24E-07	0.000725689	8.77E-05	-1
12	b	Brain	12B	11071	TA	0.001604	6244	21	T	Somatic	deletion	frameshift	ND4	CDS	1.16E-06	1.41E-07	0.000725689	8.77E-05	-1
12	b	Brain	12B	11451	TCA	0.005437	6363	34	T	Germline	deletion	frameshift	ND4	CDS	3.95E-06	4.77E-07	0.000725689	8.77E-05	-2
12	b	Liver	12L	10226	TA	0.004253	5010	28	TAA	Somatic	insertion	frameshift	ND4	CDS	3.09E-06	3.73E-07	0.000725689	8.77E-05	1
12	b	Liver	12L	10226	TA	0.071	5010	408	T	Germline	deletion	frameshift	ND4	CDS	5.15E-05	6.23E-06	0.000725689	8.77E-05	-1
12	b	Liver	12L	10313	TA	0.005536	5631	44	T	Germline	deletion	frameshift	ND4	CDS	4.02E-06	4.85E-07	0.000725689	8.77E-05	-1
12	b	Liver	12L	10417	TA	0.009156	5695	59	T	Germline	deletion	frameshift	ND4	CDS	6.64E-06	8.03E-07	0.000725689	8.77E-05	-1
12	b	Liver	12L	10942	AC	0.001981	4368	12	A	Somatic	deletion	frameshift	ND4	CDS	1.44E-06	1.74E-07	0.000725689	8.77E-05	-1
12	b	Liver	12L	11451	TCA	0.004633	5224	25	T	Germline	deletion	frameshift	ND4	CDS	3.36E-06	4.06E-07	0.000725689	8.77E-05	-2
15	c	Brain	15B	10226	TA	0.011	4913	65	T	Germline	deletion	frameshift	ND4	CDS	7.98E-06	9.65E-07	0.000725689	8.77E-05	-1
15	c	Brain	15B	10417	TA	0.009798	5330	62	T	Germline	deletion	frameshift	ND4	CDS	7.11E-06	8.59E-07	0.000725689	8.77E-05	-1
15	c	Brain	15B	11451	TCA	0.005799	4379	25	T	Somatic	deletion	frameshift	ND4	CDS	4.21E-06	5.09E-07	0.000725689	8.77E-05	-2
15	c	Liver	15L	10226	TA	0.045	964	50	T	Germline	deletion	frameshift	ND4	CDS	3.27E-05	3.95E-06	0.000725689	8.77E-05	-1
15	c	Liver	15L	10417	TA	0.007927	1187	9	T	Germline	deletion	frameshift	ND4	CDS	5.75E-06	6.95E-07	0.000725689	8.77E-05	-1
22	d	Brain	22B	10226	TA	0.017	1335	27	T	Germline	deletion	frameshift	ND4	CDS	1.23E-05	1.49E-06	0.000725689	8.77E-05	-1
22	d	Liver	22L	10226	TA	0.067	5879	442	T	Germline	deletion	frameshift	ND4	CDS	4.86E-05	5.88E-06	0.000725689	8.77E-05	-1
22	d	Liver	22L	10313	TA	0.004088	6138	42	T	Somatic	deletion	frameshift	ND4	CDS	2.97E-06	3.59E-07	0.000725689	8.77E-05	-1
22	d	Liver	22L	10417	TA	0.008599	6292	60	T	Somatic	deletion	frameshift	ND4	CDS	6.24E-06	7.54E-07	0.000725689	8.77E-05	-1
22	d	Liver	22L	11451	TCA	0.004308	6217	28	T	Somatic	deletion	frameshift	ND4	CDS	3.13E-06	3.78E-07	0.000725689	8.77E-05	-2
23	e	Brain	23B	10226	TA	0.017	6221	129	T	Germline	deletion	frameshift	ND4	CDS	1.23E-05	1.49E-06	0.000725689	8.77E-05	-1
23	e	Brain	23B	10313	TA	0.003452	6150	40	T	Somatic	deletion	frameshift	ND4	CDS	2.51E-06	3.03E-07	0.000725689	8.77E-05	-1
23	e	Brain	23B	10417	TA	0.012	6279	82	T	Germline	deletion	frameshift	ND4	CDS	8.71E-06	1.05E-06	0.000725689	8.77E-05	-1
23	e	Brain	23B	10430	TA	0.017	6608	120	T	Germline	deletion	frameshift	ND4	CDS	1.23E-05	1.49E-06	0.000725689	8.77E-05	-1
23	e	Brain	23B	10517	AT	0.002509	6444	29	A	Somatic	deletion	frameshift	ND4	CDS	1.82E-06	2.20E-07	0.000725689	8.77E-05	-1
23	e	Brain	23B	11451	TCA	0.005067	6666	34	T	Germline	deletion	frameshift	ND4	CDS	3.68E-06	4.44E-07	0.000725689	8.77E-05	-2
23	e	Liver	23L	10221	AGCCCT	0.00485	1658	8	A	Somatic	deletion	frameshift	ND4	CDS	3.52E-06	4.25E-07	0.000725689	8.77E-05	-5
23	e	Liver	23L	10226	TA	0.066	1507	109	T	Germline	deletion	frameshift	ND4	CDS	4.79E-05	5.79E-06	0.000725689	8.77E-05	-1
23	e	Liver	23L	10417	TA	0.009444	1421	15	T	Germline	deletion	frameshift	ND4	CDS	6.85E-06	8.28E-07	0.000725689	8.77E-05	-1
23	e	Liver	23L	10430	TA	0.023	1508	37	T	Germline	deletion	frameshift	ND4	CDS	1.67E-05	2.02E-06	0.000725689	8.77E-05	-1
23	e	Liver	23L	11451	TCA	0.007753	1286	9	T	Germline	deletion	frameshift	ND4	CDS	5.63E-06	6.80E-07	0.000725689	8.77E-05	-2
24	f	Brain	24B	10226	TA	0.01	4528	69	T	Germline	deletion	frameshift	ND4	CDS	7.26E-06	8.77E-07	0.000725689	8.77E-05	-1
24	f	Brain	24B	10417	TA	0.013	4464	63	T	Germline	deletion	frameshift	ND4	CDS	9.43E-06	1.14E-06	0.000725689	8.77E-05	-1
24	f	Brain	24B	11451	TCA	0.007654	4677	35	T	Germline	deletion	frameshift	ND4	CDS	5.55E-06	6.71E-07	0.000725689	8.77E-05	-2
24	f	Liver	24L	10226	TA	0.003009	5156	21	TAA	Somatic	insertion	frameshift	ND4	CDS	2.18E-06	2.64E-07	0.000725689	8.77E-05	1
24	f	Liver	24L	10226	TA	0.057	5156	336	T	Germline	deletion	frameshift	ND4	CDS	4.14E-05	5.00E-06	0.000725689	8.77E-05	-1
24	f	Liver	24L	10313	TA	0.002631	5587	25	T	Somatic	deletion	frameshift	ND4	CDS	1.91E-06	2.31E-07	0.000725689	8.77E-05	-1
24	f	Liver	24L	10417	TA	0.009583	5434	62	T	Germline	deletion	frameshift	ND4	CDS	6.95E-06	8.40E-07	0.000725689	8.77E-05	-1
24	f	Liver	24L	11451	TCA	0.003941	5097	20	T	Germline	deletion	frameshift	ND4	CDS	2.86E-06	3.46E-07	0.000725689	8.77E-05	-2
C	g	Brain	CB	10226	TA	0.017	2874	67	T	Germline	deletion	frameshift	ND4	CDS	1.23E-05	1.49E-06	0.000725689	8.77E-05	-1
C	g	Brain	CB	10417	TA	0.014	3223	48	T	Germline	deletion	frameshift	ND4	CDS	1.02E-05	1.23E-06	0.000725689	8.77E-05	-1
C	g	Liver	CL	10221	AGCCCT	0.005577	4514	26	A	Somatic	deletion	frameshift	ND4	CDS	4.05E-06	4.89E-07	0.000725689	8.77E-05	-5
C	g	Liver	CL	10226	TA	0.076	3800	328	T	Germline	deletion	frameshift	ND4	CDS	5.52E-05	6.66E-06	0.000725689	8.77E-05	-1
C	g	Liver	CL	10313	TA	0.003619	4333	25	T	Somatic	deletion	frameshift	ND4	CDS	2.63E-06	3.17E-07	0.000725689	8.77E-05	-1
C	g	Liver	CL	10342	AC	0.003226	4320	33	A	Somatic	deletion	frameshift	ND4	CDS	2.34E-06	2.83E-07	0.000725689	8.77E-05	-1
C	g	Liver	CL	10417	TA	0.014	4270	66	T	Germline	deletion	frameshift	ND4	CDS	1.02E-05	1.23E-06	0.000725689	8.77E-05	-1
C	g	Liver	CL	11451	TCA	0.004163	3770	15	T	Somatic	deletion	frameshift	ND4	CDS	3.02E-06	3.65E-07	0.000725689	8.77E-05	-2
G	h	Brain	GB	10221	AGCCCT	0.005705	708	3	A	Somatic	deletion	frameshift	ND4	CDS	4.14E-06	5.00E-07	0.000725689	8.77E-05	-5
G	h	Brain	GB	10226	TA	0.019	632	15	T	Germline	deletion	frameshift	ND4	CDS	1.38E-05	1.67E-06	0.000725689	8.77E-05	-1
G	h	Liver	GL	10226	TA	0.061	3567	240	T	Germline	deletion	frameshift	ND4	CDS	4.43E-05	5.35E-06	0.000725689	8.77E-05	-1
G	h	Liver	GL	10313	TA	0.003296	4077	25	T	Somatic	deletion	frameshift	ND4	CDS	2.39E-06	2.89E-07	0.000725689	8.77E-05	-1
G	h	Liver	GL	10417	TA	0.007812	4003	38	T	Somatic	deletion	frameshift	ND4	CDS	5.67E-06	6.85E-07	0.000725689	8.77E-05	-1
G	h	Liver	GL	10483	TA	0.002309	3818	11	T	Somatic	deletion	frameshift	ND4	CDS	1.68E-06	2.02E-07	0.000725689	8.77E-05	-1
J	i	Brain	JB	10226	TA	0.00951	6293	75	T	Germline	deletion	frameshift	ND4	CDS	6.90E-06	8.34E-07	0.000725689	8.77E-05	-1
J	i	Brain	JB	10313	TA	0.003105	6224	36	T	Germline	deletion	frameshift	ND4	CDS	2.25E-06	2.72E-07	0.000725689	8.77E-05	-1
J	i	Brain	JB	10417	TA	0.047	6124	312	T	Germline	deletion	frameshift	ND4	CDS	3.41E-05	4.12E-06	0.000725689	8.77E-05	-1
J	i	Brain	JB	10517	AT	0.002573	6618	24	A	Somatic	deletion	frameshift	ND4	CDS	1.87E-06	2.26E-07	0.000725689	8.77E-05	-1
J	i	Brain	JB	11415	G	0.002872	6385	23	GTGTAGATCTCGGT	Somatic	insertion	frameshift	ND4	CDS	2.08E-06	2.52E-07	0.000725689	8.77E-05	13
J	i	Brain	JB	11451	TCA	0.00403	6247	26	T	Germline	deletion	frameshift	ND4	CDS	2.92E-06	3.53E-07	0.000725689	8.77E-05	-2
J	i	Liver	JL	10226	TA	0.052	4824	283	T	Germline	deletion	frameshift	ND4	CDS	3.77E-05	4.56E-06	0.000725689	8.77E-05	-1
J	i	Liver	JL	10313	TA	0.004324	5112	40	T	Germline	deletion	frameshift	ND4	CDS	3.14E-06	3.79E-07	0.000725689	8.77E-05	-1
J	i	Liver	JL	10342	AC	0.002981	5055	40	A	Somatic	deletion	frameshift	ND4	CDS	2.16E-06	2.61E-07	0.000725689	8.77E-05	-1
J	i	Liver	JL	10417	TA	0.003017	4615	19	TAA	Somatic	insertion	frameshift	ND4	CDS	2.19E-06	2.65E-07	0.000725689	8.77E-05	1
J	i	Liver	JL	10417	TA	0.046	4615	241	T	Germline	deletion	frameshift	ND4	CDS	3.34E-05	4.03E-06	0.000725689	8.77E-05	-1
J	i	Liver	JL	11451	TCA	0.002868	4684	14	T	Germline	deletion	frameshift	ND4	CDS	2.08E-06	2.52E-07	0.000725689	8.77E-05	-2
M	j	Brain	MB	10226	TA	0.009505	6196	74	T	Germline	deletion	frameshift	ND4	CDS	6.90E-06	8.34E-07	0.000725689	8.77E-05	-1
M	j	Brain	MB	10313	TA	0.002571	6257	29	T	Germline	deletion	frameshift	ND4	CDS	1.87E-06	2.25E-07	0.000725689	8.77E-05	-1
M	j	Brain	MB	10417	TA	0.002575	6313	22	TAA	Somatic	insertion	frameshift	ND4	CDS	1.87E-06	2.26E-07	0.000725689	8.77E-05	1
M	j	Brain	MB	10417	TA	0.013	6313	92	T	Germline	deletion	frameshift	ND4	CDS	9.43E-06	1.14E-06	0.000725689	8.77E-05	-1
M	j	Brain	MB	10517	AT	0.003151	6355	38	A	Somatic	deletion	frameshift	ND4	CDS	2.29E-06	2.76E-07	0.000725689	8.77E-05	-1
M	j	Brain	MB	11451	TCA	0.004506	6079	28	T	Germline	deletion	frameshift	ND4	CDS	3.27E-06	3.95E-07	0.000725689	8.77E-05	-2
M	j	Liver	ML	10226	TA	0.061	4617	312	T	Germline	deletion	frameshift	ND4	CDS	4.43E-05	5.35E-06	0.000725689	8.77E-05	-1
M	j	Liver	ML	10313	TA	0.003546	5185	27	T	Germline	deletion	frameshift	ND4	CDS	2.57E-06	3.11E-07	0.000725689	8.77E-05	-1
M	j	Liver	ML	10417	TA	0.008533	5020	49	T	Germline	deletion	frameshift	ND4	CDS	6.19E-06	7.48E-07	0.000725689	8.77E-05	-1
M	j	Liver	ML	11451	TCA	0.006273	4833	31	T	Germline	deletion	frameshift	ND4	CDS	4.55E-06	5.50E-07	0.000725689	8.77E-05	-2
O	k	Brain	OB	10221	AGCCCT	0.006944	4077	29	A	Somatic	deletion	frameshift	ND4	CDS	5.04E-06	6.09E-07	0.000725689	8.77E-05	-5
O	k	Brain	OB	10226	TA	0.008044	3744	41	T	Germline	deletion	frameshift	ND4	CDS	5.84E-06	7.05E-07	0.000725689	8.77E-05	-1
O	k	Brain	OB	10417	TA	0.006641	3730	31	T	Germline	deletion	frameshift	ND4	CDS	4.82E-06	5.82E-07	0.000725689	8.77E-05	-1
O	k	Brain	OB	10873	TA	0.002335	3884	12	T	Somatic	deletion	frameshift	ND4	CDS	1.69E-06	2.05E-07	0.000725689	8.77E-05	-1
O	k	Brain	OB	11451	TCA	0.006605	3791	24	T	Germline	deletion	frameshift	ND4	CDS	4.79E-06	5.79E-07	0.000725689	8.77E-05	-2
O	k	Liver	OL	10226	TA	0.06	2658	182	T	Germline	deletion	frameshift	ND4	CDS	4.35E-05	5.26E-06	0.000725689	8.77E-05	-1
O	k	Liver	OL	10313	TA	0.005267	2870	20	T	Somatic	deletion	frameshift	ND4	CDS	3.82E-06	4.62E-07	0.000725689	8.77E-05	-1
O	k	Liver	OL	10417	TA	0.013	2691	40	T	Germline	deletion	frameshift	ND4	CDS	9.43E-06	1.14E-06	0.000725689	8.77E-05	-1
O	k	Liver	OL	11451	TCA	0.003106	2569	9	T	Germline	deletion	frameshift	ND4	CDS	2.25E-06	2.72E-07	0.000725689	8.77E-05	-2
R	l	Brain	RB	10226	TA	0.006637	6351	58	T	Germline	deletion	frameshift	ND4	CDS	4.82E-06	5.82E-07	0.000725689	8.77E-05	-1
R	l	Brain	RB	10313	TA	0.00262	6301	29	T	Germline	deletion	frameshift	ND4	CDS	1.90E-06	2.30E-07	0.000725689	8.77E-05	-1
R	l	Brain	RB	10417	TA	0.01	6326	72	T	Germline	deletion	frameshift	ND4	CDS	7.26E-06	8.77E-07	0.000725689	8.77E-05	-1
R	l	Brain	RB	10517	AT	0.002574	6655	30	A	Somatic	deletion	frameshift	ND4	CDS	1.87E-06	2.26E-07	0.000725689	8.77E-05	-1
R	l	Brain	RB	11451	TCA	0.005358	6208	33	T	Somatic	deletion	frameshift	ND4	CDS	3.89E-06	4.70E-07	0.000725689	8.77E-05	-2
R	l	Liver	RL	10226	TA	0.059	2454	165	T	Germline	deletion	frameshift	ND4	CDS	4.28E-05	5.17E-06	0.000725689	8.77E-05	-1
R	l	Liver	RL	10313	TA	0.003935	2502	16	T	Germline	deletion	frameshift	ND4	CDS	2.86E-06	3.45E-07	0.000725689	8.77E-05	-1
R	l	Liver	RL	10417	TA	0.011	2389	28	T	Germline	deletion	frameshift	ND4	CDS	7.98E-06	9.65E-07	0.000725689	8.77E-05	-1
U	m	Brain	UB	10171	TA	0.002993	5043	27	T	Somatic	deletion	frameshift	ND4	CDS	2.17E-06	2.62E-07	0.000725689	8.77E-05	-1
U	m	Brain	UB	10226	TA	0.01	5351	72	T	Germline	deletion	frameshift	ND4	CDS	7.26E-06	8.77E-07	0.000725689	8.77E-05	-1
U	m	Brain	UB	10313	TA	0.002193	5726	23	T	Somatic	deletion	frameshift	ND4	CDS	1.59E-06	1.92E-07	0.000725689	8.77E-05	-1
U	m	Brain	UB	10417	TA	0.011	5651	70	T	Germline	deletion	frameshift	ND4	CDS	7.98E-06	9.65E-07	0.000725689	8.77E-05	-1
U	m	Brain	UB	10483	TA	0.003239	5376	23	T	Germline	deletion	frameshift	ND4	CDS	2.35E-06	2.84E-07	0.000725689	8.77E-05	-1
U	m	Brain	UB	10616	AT	0.004561	1807	14	A	Somatic	deletion	frameshift	ND4	CDS	3.31E-06	4.00E-07	0.000725689	8.77E-05	-1
U	m	Brain	UB	11221	TC	0.003138	5371	25	T	Germline	deletion	frameshift	ND4	CDS	2.28E-06	2.75E-07	0.000725689	8.77E-05	-1
U	m	Brain	UB	11273	A	0.004529	5171	27	AC	Germline	insertion	frameshift	ND4	CDS	3.29E-06	3.97E-07	0.000725689	8.77E-05	1
U	m	Brain	UB	11402	TA	0.002046	5129	18	T	Somatic	deletion	frameshift	ND4	CDS	1.48E-06	1.79E-07	0.000725689	8.77E-05	-1
U	m	Brain	UB	11451	TCA	0.00431	5252	20	T	Germline	deletion	frameshift	ND4	CDS	3.13E-06	3.78E-07	0.000725689	8.77E-05	-2
U	m	Liver	UL	10221	AGCCCT	0.004457	4534	21	A	Somatic	deletion	frameshift	ND4	CDS	3.23E-06	3.91E-07	0.000725689	8.77E-05	-5
U	m	Liver	UL	10226	TA	0.053	4000	241	T	Germline	deletion	frameshift	ND4	CDS	3.85E-05	4.65E-06	0.000725689	8.77E-05	-1
U	m	Liver	UL	10417	TA	0.006545	4445	35	T	Germline	deletion	frameshift	ND4	CDS	4.75E-06	5.74E-07	0.000725689	8.77E-05	-1
U	m	Liver	UL	10483	TA	0.008833	4155	41	T	Germline	deletion	frameshift	ND4	CDS	6.41E-06	7.75E-07	0.000725689	8.77E-05	-1
U	m	Liver	UL	10517	AT	0.002712	3626	20	A	Somatic	deletion	frameshift	ND4	CDS	1.97E-06	2.38E-07	0.000725689	8.77E-05	-1
U	m	Liver	UL	11221	TC	0.006267	4137	35	T	Germline	deletion	frameshift	ND4	CDS	4.55E-06	5.50E-07	0.000725689	8.77E-05	-1
U	m	Liver	UL	11273	A	0.002856	4071	17	AC	Germline	insertion	frameshift	ND4	CDS	2.07E-06	2.50E-07	0.000725689	8.77E-05	1
U	m	Liver	UL	11451	TCA	0.007316	3805	29	T	Germline	deletion	frameshift	ND4	CDS	5.31E-06	6.42E-07	0.000725689	8.77E-05	-2
V	n	Brain	VB	10221	AGCCCT	0.003259	7030	22	A	Germline	deletion	frameshift	ND4	CDS	2.37E-06	2.86E-07	0.000725689	8.77E-05	-5
V	n	Brain	VB	10226	TA	0.013	6324	101	T	Germline	deletion	frameshift	ND4	CDS	9.43E-06	1.14E-06	0.000725689	8.77E-05	-1
V	n	Brain	VB	10417	TA	0.01	6423	74	T	Germline	deletion	frameshift	ND4	CDS	7.26E-06	8.77E-07	0.000725689	8.77E-05	-1
V	n	Brain	VB	10517	AT	0.002161	6582	25	A	Somatic	deletion	frameshift	ND4	CDS	1.57E-06	1.90E-07	0.000725689	8.77E-05	-1
V	n	Brain	VB	11451	TCA	0.004693	6250	31	T	Germline	deletion	frameshift	ND4	CDS	3.41E-06	4.12E-07	0.000725689	8.77E-05	-2
V	n	Liver	VL	10221	AGCCCT	0.004391	5615	28	A	Germline	deletion	frameshift	ND4	CDS	3.19E-06	3.85E-07	0.000725689	8.77E-05	-5
V	n	Liver	VL	10226	TA	0.052	4880	286	T	Germline	deletion	frameshift	ND4	CDS	3.77E-05	4.56E-06	0.000725689	8.77E-05	-1
V	n	Liver	VL	10313	TA	0.003316	5338	31	T	Somatic	deletion	frameshift	ND4	CDS	2.41E-06	2.91E-07	0.000725689	8.77E-05	-1
V	n	Liver	VL	10417	TA	0.003521	5217	22	TAA	Somatic	insertion	frameshift	ND4	CDS	2.56E-06	3.09E-07	0.000725689	8.77E-05	1
V	n	Liver	VL	10417	TA	0.006485	5217	43	T	Germline	deletion	frameshift	ND4	CDS	4.71E-06	5.69E-07	0.000725689	8.77E-05	-1
V	n	Liver	VL	10781	TA	0.00247	3642	12	T	Somatic	deletion	frameshift	ND4	CDS	1.79E-06	2.17E-07	0.000725689	8.77E-05	-1
V	n	Liver	VL	11451	TCA	0.003344	4955	18	T	Germline	deletion	frameshift	ND4	CDS	2.43E-06	2.93E-07	0.000725689	8.77E-05	-2
11	a	Brain	11B	11559	CA	0.067	5565	422	C	Germline	deletion	frameshift	tRNA	tRNA	4.46E-05	4.46E-05	0.000665779	0.000665779	-1
11	a	Liver	11L	11559	CA	0.053	768	46	C	Germline	deletion	frameshift	tRNA	tRNA	3.53E-05	3.53E-05	0.000665779	0.000665779	-1
12	b	Brain	12B	11559	CA	0.005021	6157	52	C	Germline	deletion	frameshift	tRNA	tRNA	3.34E-06	3.34E-06	0.000665779	0.000665779	-1
12	b	Liver	12L	11559	CA	0.026	4983	152	C	Germline	deletion	frameshift	tRNA	tRNA	1.73E-05	1.73E-05	0.000665779	0.000665779	-1
12	b	Liver	12L	11595	TA	0.001864	5401	22	T	Somatic	deletion	frameshift	tRNA	tRNA	1.24E-06	1.24E-06	0.000665779	0.000665779	-1
15	c	Brain	15B	11559	CA	0.00319	4223	24	C	Germline	deletion	frameshift	tRNA	tRNA	2.12E-06	2.12E-06	0.000665779	0.000665779	-1
15	c	Liver	15L	11559	CA	0.012	1046	16	C	Germline	deletion	frameshift	tRNA	tRNA	7.99E-06	7.99E-06	0.000665779	0.000665779	-1
22	d	Brain	22B	11549	ATATAGTTTAC	0.005364	1475	5	A	Somatic	deletion	frameshift	tRNA	tRNA	3.57E-06	3.57E-06	0.000665779	0.000665779	-10
22	d	Liver	22L	11559	CA	0.022	5784	153	C	Somatic	deletion	frameshift	tRNA	tRNA	1.46E-05	1.46E-05	0.000665779	0.000665779	-1
23	e	Brain	23B	11559	CA	0.003137	5987	37	C	Germline	deletion	frameshift	tRNA	tRNA	2.09E-06	2.09E-06	0.000665779	0.000665779	-1
23	e	Liver	23L	11559	CA	0.026	1152	32	C	Germline	deletion	frameshift	tRNA	tRNA	1.73E-05	1.73E-05	0.000665779	0.000665779	-1
24	f	Brain	24B	11559	CA	0.003806	4373	29	C	Germline	deletion	frameshift	tRNA	tRNA	2.53E-06	2.53E-06	0.000665779	0.000665779	-1
24	f	Liver	24L	11559	CA	0.022	4736	124	C	Germline	deletion	frameshift	tRNA	tRNA	1.46E-05	1.46E-05	0.000665779	0.000665779	-1
C	g	Liver	CL	11559	CA	0.025	3647	108	C	Somatic	deletion	frameshift	tRNA	tRNA	1.66E-05	1.66E-05	0.000665779	0.000665779	-1
C	g	Liver	CL	11595	TA	0.002745	4211	19	T	Somatic	deletion	frameshift	tRNA	tRNA	1.83E-06	1.83E-06	0.000665779	0.000665779	-1
G	h	Liver	GL	11559	CA	0.018	3655	80	C	Somatic	deletion	frameshift	tRNA	tRNA	1.20E-05	1.20E-05	0.000665779	0.000665779	-1
J	i	Brain	JB	11559	CA	0.00236	5986	25	C	Germline	deletion	frameshift	tRNA	tRNA	1.57E-06	1.57E-06	0.000665779	0.000665779	-1
J	i	Liver	JL	11559	CA	0.02	4293	104	C	Germline	deletion	frameshift	tRNA	tRNA	1.33E-05	1.33E-05	0.000665779	0.000665779	-1
M	j	Brain	MB	11559	CA	0.004405	5964	45	C	Germline	deletion	frameshift	tRNA	tRNA	2.93E-06	2.93E-06	0.000665779	0.000665779	-1
M	j	Liver	ML	11559	CA	0.028	4347	149	C	Germline	deletion	frameshift	tRNA	tRNA	1.86E-05	1.86E-05	0.000665779	0.000665779	-1
O	k	Brain	OB	11559	CA	0.005897	3441	32	C	Germline	deletion	frameshift	tRNA	tRNA	3.93E-06	3.93E-06	0.000665779	0.000665779	-1
O	k	Liver	OL	11559	CA	0.029	2317	84	C	Germline	deletion	frameshift	tRNA	tRNA	1.93E-05	1.93E-05	0.000665779	0.000665779	-1
O	k	Liver	OL	11595	TA	0.00325	2690	11	T	Somatic	deletion	frameshift	tRNA	tRNA	2.16E-06	2.16E-06	0.000665779	0.000665779	-1
R	l	Brain	RB	11559	CA	0.00442	6081	40	C	Germline	deletion	frameshift	tRNA	tRNA	2.94E-06	2.94E-06	0.000665779	0.000665779	-1
R	l	Liver	RL	11559	CA	0.018	2202	53	C	Germline	deletion	frameshift	tRNA	tRNA	1.20E-05	1.20E-05	0.000665779	0.000665779	-1
U	m	Brain	UB	11549	ATATAGTTTAC	0.001594	5349	313	A	Somatic	deletion	frameshift	tRNA	tRNA	1.06E-06	1.06E-06	0.000665779	0.000665779	-10
U	m	Brain	UB	11559	CA	0.004809	4612	34	C	Germline	deletion	frameshift	tRNA	tRNA	3.20E-06	3.20E-06	0.000665779	0.000665779	-1
U	m	Liver	UL	11559	CA	0.019	3624	85	C	Germline	deletion	frameshift	tRNA	tRNA	1.26E-05	1.26E-05	0.000665779	0.000665779	-1
V	n	Brain	VB	11559	CA	0.0031	6155	33	C	Germline	deletion	frameshift	tRNA	tRNA	2.06E-06	2.06E-06	0.000665779	0.000665779	-1
V	n	Brain	VB	11608	TC	0.003165	6567	24	T	Germline	deletion	frameshift	tRNA	tRNA	2.11E-06	2.11E-06	0.000665779	0.000665779	-1
V	n	Liver	VL	11559	CA	0.017	4564	106	C	Germline	deletion	frameshift	tRNA	tRNA	1.13E-05	1.13E-05	0.000665779	0.000665779	-1
V	n	Liver	VL	11608	TC	0.00251	5101	14	T	Germline	deletion	frameshift	tRNA	tRNA	1.67E-06	1.67E-06	0.000665779	0.000665779	-1
C	g	Brain	CB	11658	ACATGGCTTTCTTACTTTTATAGGATAATAGTAATCCATTGGTCTTAGGAACC	0.002834	3343	56	A	Germline	deletion	frameshift	tRNA	tRNA	1.89E-06	1.89E-06	0.000665779	0.000665779	-52
C	g	Liver	CL	11658	ACATGGCTTTCTTACTTTTATAGGATAATAGTAATCCATTGGTCTTAGGAACC	0.002042	4384	94	A	Germline	deletion	frameshift	tRNA	tRNA	1.36E-06	1.36E-06	0.000665779	0.000665779	-52
15	c	Liver	15L	11710	CA	0.006305	1036	8	C	Somatic	deletion	frameshift	tRNA	tRNA	4.20E-06	4.20E-06	0.000665779	0.000665779	-1
24	f	Liver	24L	11710	CA	0.002821	4941	30	C	Somatic	deletion	frameshift	tRNA	tRNA	1.88E-06	1.88E-06	0.000665779	0.000665779	-1
G	h	Brain	GB	11697	TGGTCTTAG	0.016	713	12	T	Somatic	deletion	frameshift	tRNA	tRNA	1.07E-05	1.07E-05	0.000665779	0.000665779	-8
V	n	Liver	VL	11710	CA	0.00257	4990	28	C	Somatic	deletion	frameshift	tRNA	tRNA	1.71E-06	1.71E-06	0.000665779	0.000665779	-1
11	a	Brain	11B	12028	TCACATGA	0.025	6744	179	T	Somatic	deletion	frameshift	ND5	CDS	1.37E-05	2.19E-06	0.000548246	8.77E-05	-7
11	a	Brain	11B	13052	TC	0.006619	5673	48	TCC	Germline	insertion	frameshift	ND5	CDS	3.63E-06	5.80E-07	0.000548246	8.77E-05	1
11	a	Brain	11B	13052	TC	0.042	5673	306	T	Germline	deletion	frameshift	ND5	CDS	2.30E-05	3.68E-06	0.000548246	8.77E-05	-1
11	a	Brain	11B	13357	TA	0.003099	6320	25	T	Somatic	deletion	frameshift	ND5	CDS	1.70E-06	2.72E-07	0.000548246	8.77E-05	-1
11	a	Brain	11B	13378	TA	0.00278	6300	39	T	Germline	deletion	frameshift	ND5	CDS	1.52E-06	2.44E-07	0.000548246	8.77E-05	-1
11	a	Liver	11L	11900	AT	0.011	917	15	A	Somatic	deletion	frameshift	ND5	CDS	6.03E-06	9.65E-07	0.000548246	8.77E-05	-1
11	a	Liver	11L	12807	ATCCG	0.005767	900	5	A	Somatic	deletion	frameshift	ND5	CDS	3.16E-06	5.06E-07	0.000548246	8.77E-05	-4
11	a	Liver	11L	13052	TC	0.00684	760	8	TCC	Germline	insertion	frameshift	ND5	CDS	3.75E-06	6.00E-07	0.000548246	8.77E-05	1
11	a	Liver	11L	13052	TC	0.06	760	54	T	Germline	deletion	frameshift	ND5	CDS	3.29E-05	5.26E-06	0.000548246	8.77E-05	-1
11	a	Liver	11L	13378	TA	0.009667	778	10	T	Germline	deletion	frameshift	ND5	CDS	5.30E-06	8.48E-07	0.000548246	8.77E-05	-1
11	a	Liver	11L	13416	GA	0.011	836	15	G	Somatic	deletion	frameshift	ND5	CDS	6.03E-06	9.65E-07	0.000548246	8.77E-05	-1
12	b	Brain	12B	11900	AT	0.003203	6634	37	A	Germline	deletion	frameshift	ND5	CDS	1.76E-06	2.81E-07	0.000548246	8.77E-05	-1
12	b	Brain	12B	11969	TA	0.002606	6612	26	T	Somatic	deletion	frameshift	ND5	CDS	1.43E-06	2.29E-07	0.000548246	8.77E-05	-1
12	b	Brain	12B	12028	TCACATGA	0.025	6864	174	T	Germline	deletion	frameshift	ND5	CDS	1.37E-05	2.19E-06	0.000548246	8.77E-05	-7
12	b	Brain	12B	13052	TC	0.009086	5900	64	TCC	Germline	insertion	frameshift	ND5	CDS	4.98E-06	7.97E-07	0.000548246	8.77E-05	1
12	b	Brain	12B	13052	TC	0.017	5900	149	T	Germline	deletion	frameshift	ND5	CDS	9.32E-06	1.49E-06	0.000548246	8.77E-05	-1
12	b	Brain	12B	13187	ACCATGATTTTT	0.00261	7173	21	A	Somatic	deletion	frameshift	ND5	CDS	1.43E-06	2.29E-07	0.000548246	8.77E-05	-11
12	b	Brain	12B	13378	TA	0.002659	6286	39	T	Germline	deletion	frameshift	ND5	CDS	1.46E-06	2.33E-07	0.000548246	8.77E-05	-1
12	b	Brain	12B	13407	ATCTGGTT	0.005957	6904	51	A	Somatic	deletion	frameshift	ND5	CDS	3.27E-06	5.22E-07	0.000548246	8.77E-05	-7
12	b	Liver	12L	11790	TC	0.002754	5388	25	T	Somatic	deletion	frameshift	ND5	CDS	1.51E-06	2.42E-07	0.000548246	8.77E-05	-1
12	b	Liver	12L	11900	AT	0.012	5218	91	A	Germline	deletion	frameshift	ND5	CDS	6.58E-06	1.05E-06	0.000548246	8.77E-05	-1
12	b	Liver	12L	12005	GT	0.002129	5741	29	G	Somatic	deletion	frameshift	ND5	CDS	1.17E-06	1.87E-07	0.000548246	8.77E-05	-1
12	b	Liver	12L	12028	TCACATGA	0.016	5956	100	T	Germline	deletion	frameshift	ND5	CDS	8.77E-06	1.40E-06	0.000548246	8.77E-05	-7
12	b	Liver	12L	12635	C	0.004655	5240	30	CA	Somatic	insertion	frameshift	ND5	CDS	2.55E-06	4.08E-07	0.000548246	8.77E-05	1
12	b	Liver	12L	13052	TC	0.007673	4736	45	TCC	Germline	insertion	frameshift	ND5	CDS	4.21E-06	6.73E-07	0.000548246	8.77E-05	1
12	b	Liver	12L	13052	TC	0.028	4736	191	T	Germline	deletion	frameshift	ND5	CDS	1.54E-05	2.46E-06	0.000548246	8.77E-05	-1
12	b	Liver	12L	13267	TA	0.001955	5637	19	T	Somatic	deletion	frameshift	ND5	CDS	1.07E-06	1.71E-07	0.000548246	8.77E-05	-1
12	b	Liver	12L	13312	CT	0.002741	5468	28	C	Somatic	deletion	frameshift	ND5	CDS	1.50E-06	2.40E-07	0.000548246	8.77E-05	-1
12	b	Liver	12L	13322	GT	0.005621	5198	62	G	Somatic	deletion	frameshift	ND5	CDS	3.08E-06	4.93E-07	0.000548246	8.77E-05	-1
12	b	Liver	12L	13378	TA	0.011	5004	65	T	Germline	deletion	frameshift	ND5	CDS	6.03E-06	9.65E-07	0.000548246	8.77E-05	-1
12	b	Liver	12L	13416	GA	0.003676	5024	38	G	Somatic	deletion	frameshift	ND5	CDS	2.02E-06	3.22E-07	0.000548246	8.77E-05	-1
15	c	Brain	15B	11900	AT	0.003964	4623	35	A	Germline	deletion	frameshift	ND5	CDS	2.17E-06	3.48E-07	0.000548246	8.77E-05	-1
15	c	Brain	15B	11969	TA	0.003806	4877	29	T	Somatic	deletion	frameshift	ND5	CDS	2.09E-06	3.34E-07	0.000548246	8.77E-05	-1
15	c	Brain	15B	12028	TCACATGA	0.026	4733	132	T	Germline	deletion	frameshift	ND5	CDS	1.43E-05	2.28E-06	0.000548246	8.77E-05	-7
15	c	Brain	15B	13052	TC	0.015	4148	72	TCC	Germline	insertion	frameshift	ND5	CDS	8.22E-06	1.32E-06	0.000548246	8.77E-05	1
15	c	Brain	15B	13052	TC	0.027	4148	146	T	Germline	deletion	frameshift	ND5	CDS	1.48E-05	2.37E-06	0.000548246	8.77E-05	-1
15	c	Brain	15B	13187	ACCATGATTTTT	0.004723	5212	24	A	Germline	deletion	frameshift	ND5	CDS	2.59E-06	4.14E-07	0.000548246	8.77E-05	-11
15	c	Brain	15B	13198	TA	0.002462	4711	30	T	Somatic	deletion	frameshift	ND5	CDS	1.35E-06	2.16E-07	0.000548246	8.77E-05	-1
15	c	Brain	15B	13267	TA	0.002172	4788	23	T	Somatic	deletion	frameshift	ND5	CDS	1.19E-06	1.90E-07	0.000548246	8.77E-05	-1
15	c	Brain	15B	13378	TA	0.003495	4418	29	T	Germline	deletion	frameshift	ND5	CDS	1.92E-06	3.06E-07	0.000548246	8.77E-05	-1
15	c	Liver	15L	11790	TC	0.005897	1143	8	T	Somatic	deletion	frameshift	ND5	CDS	3.23E-06	5.17E-07	0.000548246	8.77E-05	-1
15	c	Liver	15L	11900	AT	0.005852	1148	11	A	Germline	deletion	frameshift	ND5	CDS	3.21E-06	5.13E-07	0.000548246	8.77E-05	-1
15	c	Liver	15L	11905	TCCACAATAA	0.003149	1325	3	T	Somatic	deletion	no frameshift	ND5	CDS	1.73E-06	2.76E-07	0.000548246	8.77E-05	-9
15	c	Liver	15L	12028	TCACATGA	0.015	1275	18	T	Germline	deletion	frameshift	ND5	CDS	8.22E-06	1.32E-06	0.000548246	8.77E-05	-7
15	c	Liver	15L	13052	TC	0.009624	774	8	TCC	Germline	insertion	frameshift	ND5	CDS	5.28E-06	8.44E-07	0.000548246	8.77E-05	1
15	c	Liver	15L	13052	TC	0.032	774	35	T	Germline	deletion	frameshift	ND5	CDS	1.75E-05	2.81E-06	0.000548246	8.77E-05	-1
15	c	Liver	15L	13187	ACCATGATTTTT	0.0063	1140	6	A	Germline	deletion	frameshift	ND5	CDS	3.45E-06	5.52E-07	0.000548246	8.77E-05	-11
15	c	Liver	15L	13322	GT	0.013	918	16	G	Somatic	deletion	frameshift	ND5	CDS	7.13E-06	1.14E-06	0.000548246	8.77E-05	-1
15	c	Liver	15L	13378	TA	0.008609	1003	10	T	Germline	deletion	frameshift	ND5	CDS	4.72E-06	7.55E-07	0.000548246	8.77E-05	-1
15	c	Liver	15L	13407	ATCTGGTT	0.004412	1146	5	A	Somatic	deletion	frameshift	ND5	CDS	2.42E-06	3.87E-07	0.000548246	8.77E-05	-7
22	d	Brain	22B	12028	TCACATGATCA	0.008895	1420	9	T	Somatic	deletion	frameshift	ND5	CDS	4.88E-06	7.80E-07	0.000548246	8.77E-05	-10
22	d	Brain	22B	12028	TCACATGATCA	0.016	1420	15	TTCA	Somatic	deletion	frameshift	ND5	CDS	8.77E-06	1.40E-06	0.000548246	8.77E-05	-7
22	d	Brain	22B	13052	TC	0.011	1035	12	TCC	Germline	insertion	frameshift	ND5	CDS	6.03E-06	9.65E-07	0.000548246	8.77E-05	1
22	d	Brain	22B	13052	TC	0.016	1035	30	T	Germline	deletion	frameshift	ND5	CDS	8.77E-06	1.40E-06	0.000548246	8.77E-05	-1
22	d	Brain	22B	13187	ACCATGATTTTT	0.008003	1455	11	A	Germline	deletion	frameshift	ND5	CDS	4.39E-06	7.02E-07	0.000548246	8.77E-05	-11
22	d	Brain	22B	13502	CT	0.004236	1368	7	C	Somatic	deletion	frameshift	ND5	CDS	2.32E-06	3.71E-07	0.000548246	8.77E-05	-1
22	d	Liver	22L	11790	TC	0.00205	6156	32	T	Somatic	deletion	frameshift	ND5	CDS	1.12E-06	1.80E-07	0.000548246	8.77E-05	-1
22	d	Liver	22L	11900	AT	0.009158	6190	87	A	Somatic	deletion	frameshift	ND5	CDS	5.02E-06	8.03E-07	0.000548246	8.77E-05	-1
22	d	Liver	22L	11969	TA	0.001921	6365	29	T	Somatic	deletion	frameshift	ND5	CDS	1.05E-06	1.68E-07	0.000548246	8.77E-05	-1
22	d	Liver	22L	12635	CA	0.004792	5856	38	CAA	Somatic	insertion	frameshift	ND5	CDS	2.63E-06	4.20E-07	0.000548246	8.77E-05	1
22	d	Liver	22L	12635	CA	0.003258	5856	36	C	Somatic	deletion	frameshift	ND5	CDS	1.79E-06	2.86E-07	0.000548246	8.77E-05	-1
22	d	Liver	22L	13052	TC	0.009218	5537	61	TCC	Germline	insertion	frameshift	ND5	CDS	5.05E-06	8.08E-07	0.000548246	8.77E-05	1
22	d	Liver	22L	13052	TC	0.027	5537	202	T	Germline	deletion	frameshift	ND5	CDS	1.48E-05	2.37E-06	0.000548246	8.77E-05	-1
22	d	Liver	22L	13187	ACCATGATTTTT	0.002916	6957	21	A	Germline	deletion	frameshift	ND5	CDS	1.60E-06	2.56E-07	0.000548246	8.77E-05	-11
22	d	Liver	22L	13322	GT	0.007482	6022	79	G	Somatic	deletion	frameshift	ND5	CDS	4.10E-06	6.56E-07	0.000548246	8.77E-05	-1
22	d	Liver	22L	13378	TA	0.006969	5987	56	T	Somatic	deletion	frameshift	ND5	CDS	3.82E-06	6.11E-07	0.000548246	8.77E-05	-1
22	d	Liver	22L	13416	GA	0.005661	5986	53	G	Somatic	deletion	frameshift	ND5	CDS	3.10E-06	4.96E-07	0.000548246	8.77E-05	-1
23	e	Brain	23B	11822	TA	0.003201	6580	39	T	Germline	deletion	frameshift	ND5	CDS	1.75E-06	2.81E-07	0.000548246	8.77E-05	-1
23	e	Brain	23B	11969	TA	0.002667	6575	25	T	Somatic	deletion	frameshift	ND5	CDS	1.46E-06	2.34E-07	0.000548246	8.77E-05	-1
23	e	Brain	23B	12028	TCACATGATCA	0.006837	6790	28	T	Somatic	deletion	frameshift	ND5	CDS	3.75E-06	6.00E-07	0.000548246	8.77E-05	-10
23	e	Brain	23B	12028	TCACATGATCA	0.029	6790	95	TTCA	Somatic	deletion	frameshift	ND5	CDS	1.59E-05	2.54E-06	0.000548246	8.77E-05	-7
23	e	Brain	23B	12288	AT	0.002555	6434	25	A	Somatic	deletion	frameshift	ND5	CDS	1.40E-06	2.24E-07	0.000548246	8.77E-05	-1
23	e	Brain	23B	12460	CT	0.002183	6675	22	C	Somatic	deletion	frameshift	ND5	CDS	1.20E-06	1.91E-07	0.000548246	8.77E-05	-1
23	e	Brain	23B	12635	C	0.014	5999	92	CA	Germline	insertion	frameshift	ND5	CDS	7.68E-06	1.23E-06	0.000548246	8.77E-05	1
23	e	Brain	23B	13052	TC	0.00869	5709	64	TCC	Germline	insertion	frameshift	ND5	CDS	4.76E-06	7.62E-07	0.000548246	8.77E-05	1
23	e	Brain	23B	13052	TC	0.019	5709	153	T	Germline	deletion	frameshift	ND5	CDS	1.04E-05	1.67E-06	0.000548246	8.77E-05	-1
23	e	Brain	23B	13378	TA	0.002897	6665	36	T	Somatic	deletion	frameshift	ND5	CDS	1.59E-06	2.54E-07	0.000548246	8.77E-05	-1
23	e	Brain	23B	13407	ATCTGGTT	0.00583	6917	47	A	Germline	deletion	frameshift	ND5	CDS	3.20E-06	5.11E-07	0.000548246	8.77E-05	-7
23	e	Liver	23L	11822	TA	0.004698	1433	7	T	Germline	deletion	frameshift	ND5	CDS	2.58E-06	4.12E-07	0.000548246	8.77E-05	-1
23	e	Liver	23L	11900	AT	0.005774	1344	13	A	Somatic	deletion	frameshift	ND5	CDS	3.17E-06	5.06E-07	0.000548246	8.77E-05	-1
23	e	Liver	23L	12028	TCACATGA	0.025	1424	40	T	Somatic	deletion	frameshift	ND5	CDS	1.37E-05	2.19E-06	0.000548246	8.77E-05	-7
23	e	Liver	23L	12635	C	0.023	1204	32	CA	Germline	insertion	frameshift	ND5	CDS	1.26E-05	2.02E-06	0.000548246	8.77E-05	1
23	e	Liver	23L	13052	TC	0.01	1108	14	TCC	Germline	insertion	frameshift	ND5	CDS	5.48E-06	8.77E-07	0.000548246	8.77E-05	1
23	e	Liver	23L	13052	TC	0.038	1108	55	T	Germline	deletion	frameshift	ND5	CDS	2.08E-05	3.33E-06	0.000548246	8.77E-05	-1
23	e	Liver	23L	13407	ATCTGGTT	0.012	1464	23	A	Germline	deletion	frameshift	ND5	CDS	6.58E-06	1.05E-06	0.000548246	8.77E-05	-7
23	e	Liver	23L	13416	GA	0.014	1298	22	G	Somatic	deletion	frameshift	ND5	CDS	7.68E-06	1.23E-06	0.000548246	8.77E-05	-1
24	f	Brain	24B	11969	TA	0.003038	5147	21	T	Somatic	deletion	frameshift	ND5	CDS	1.67E-06	2.66E-07	0.000548246	8.77E-05	-1
24	f	Brain	24B	12028	TCACATGA	0.028	5024	143	T	Germline	deletion	frameshift	ND5	CDS	1.54E-05	2.46E-06	0.000548246	8.77E-05	-7
24	f	Brain	24B	13052	TC	0.00693	4181	34	TCC	Germline	insertion	frameshift	ND5	CDS	3.80E-06	6.08E-07	0.000548246	8.77E-05	1
24	f	Brain	24B	13052	TC	0.021	4181	113	T	Germline	deletion	frameshift	ND5	CDS	1.15E-05	1.84E-06	0.000548246	8.77E-05	-1
24	f	Brain	24B	13283	TA	0.002057	4850	16	T	Somatic	deletion	frameshift	ND5	CDS	1.13E-06	1.80E-07	0.000548246	8.77E-05	-1
24	f	Brain	24B	13407	ATCTGGTT	0.009709	4870	54	A	Somatic	deletion	frameshift	ND5	CDS	5.32E-06	8.51E-07	0.000548246	8.77E-05	-7
24	f	Liver	24L	11790	TC	0.003337	5055	23	T	Somatic	deletion	frameshift	ND5	CDS	1.83E-06	2.93E-07	0.000548246	8.77E-05	-1
24	f	Liver	24L	11900	AT	0.008584	5137	71	A	Somatic	deletion	frameshift	ND5	CDS	4.71E-06	7.53E-07	0.000548246	8.77E-05	-1
24	f	Liver	24L	11930	TA	0.002738	5371	18	T	Somatic	deletion	frameshift	ND5	CDS	1.50E-06	2.40E-07	0.000548246	8.77E-05	-1
24	f	Liver	24L	12028	TCACATGA	0.015	5504	85	T	Germline	deletion	frameshift	ND5	CDS	8.22E-06	1.32E-06	0.000548246	8.77E-05	-7
24	f	Liver	24L	12635	C	0.004375	4719	26	CA	Somatic	insertion	frameshift	ND5	CDS	2.40E-06	3.84E-07	0.000548246	8.77E-05	1
24	f	Liver	24L	13052	TC	0.008419	4476	45	TCC	Germline	insertion	frameshift	ND5	CDS	4.62E-06	7.38E-07	0.000548246	8.77E-05	1
24	f	Liver	24L	13052	TC	0.019	4476	131	T	Germline	deletion	frameshift	ND5	CDS	1.04E-05	1.67E-06	0.000548246	8.77E-05	-1
24	f	Liver	24L	13322	GT	0.007522	4779	56	G	Somatic	deletion	frameshift	ND5	CDS	4.12E-06	6.60E-07	0.000548246	8.77E-05	-1
24	f	Liver	24L	13378	TA	0.006747	4807	39	T	Somatic	deletion	frameshift	ND5	CDS	3.70E-06	5.92E-07	0.000548246	8.77E-05	-1
24	f	Liver	24L	13416	GA	0.003475	4779	34	G	Somatic	deletion	frameshift	ND5	CDS	1.91E-06	3.05E-07	0.000548246	8.77E-05	-1
C	g	Brain	CB	12028	TCACATGA	0.019	2549	49	T	Germline	deletion	frameshift	ND5	CDS	1.04E-05	1.67E-06	0.000548246	8.77E-05	-7
C	g	Brain	CB	13052	TC	0.005358	1950	11	TCC	Germline	insertion	frameshift	ND5	CDS	2.94E-06	4.70E-07	0.000548246	8.77E-05	1
C	g	Brain	CB	13052	TC	0.019	1950	50	T	Germline	deletion	frameshift	ND5	CDS	1.04E-05	1.67E-06	0.000548246	8.77E-05	-1
C	g	Brain	CB	13267	TA	0.005626	2360	13	T	Somatic	deletion	frameshift	ND5	CDS	3.08E-06	4.93E-07	0.000548246	8.77E-05	-1
C	g	Brain	CB	13378	TA	0.00517	2125	15	T	Germline	deletion	frameshift	ND5	CDS	2.83E-06	4.53E-07	0.000548246	8.77E-05	-1
C	g	Liver	CL	11900	AT	0.011	4229	72	A	Somatic	deletion	frameshift	ND5	CDS	6.03E-06	9.65E-07	0.000548246	8.77E-05	-1
C	g	Liver	CL	12028	TCACATGA	0.023	4316	107	T	Germline	deletion	frameshift	ND5	CDS	1.26E-05	2.02E-06	0.000548246	8.77E-05	-7
C	g	Liver	CL	12635	CA	0.00426	3596	21	CAA	Somatic	insertion	frameshift	ND5	CDS	2.34E-06	3.74E-07	0.000548246	8.77E-05	1
C	g	Liver	CL	12635	CA	0.002573	3596	19	C	Somatic	deletion	frameshift	ND5	CDS	1.41E-06	2.26E-07	0.000548246	8.77E-05	-1
C	g	Liver	CL	13052	TC	0.009892	3306	37	TCC	Germline	insertion	frameshift	ND5	CDS	5.42E-06	8.67E-07	0.000548246	8.77E-05	1
C	g	Liver	CL	13052	TC	0.026	3306	110	T	Germline	deletion	frameshift	ND5	CDS	1.43E-05	2.28E-06	0.000548246	8.77E-05	-1
C	g	Liver	CL	13322	GT	0.008662	3890	57	G	Somatic	deletion	frameshift	ND5	CDS	4.75E-06	7.60E-07	0.000548246	8.77E-05	-1
C	g	Liver	CL	13378	TA	0.011	3905	57	T	Germline	deletion	frameshift	ND5	CDS	6.03E-06	9.65E-07	0.000548246	8.77E-05	-1
C	g	Liver	CL	13407	ATCTGGTT	0.008358	4395	40	A	Somatic	deletion	frameshift	ND5	CDS	4.58E-06	7.33E-07	0.000548246	8.77E-05	-7
C	g	Liver	CL	13416	GA	0.006773	3911	48	G	Somatic	deletion	frameshift	ND5	CDS	3.71E-06	5.94E-07	0.000548246	8.77E-05	-1
G	h	Brain	GB	12028	TCACATGA	0.027	749	20	T	Somatic	deletion	frameshift	ND5	CDS	1.48E-05	2.37E-06	0.000548246	8.77E-05	-7
G	h	Brain	GB	13052	TC	0.016	691	12	T	Germline	deletion	frameshift	ND5	CDS	8.77E-06	1.40E-06	0.000548246	8.77E-05	-1
G	h	Liver	GL	11790	TC	0.003165	3846	17	T	Somatic	deletion	frameshift	ND5	CDS	1.74E-06	2.78E-07	0.000548246	8.77E-05	-1
G	h	Liver	GL	11900	AT	0.007394	3856	43	A	Somatic	deletion	frameshift	ND5	CDS	4.05E-06	6.48E-07	0.000548246	8.77E-05	-1
G	h	Liver	GL	12028	TCACATGATCA	0.004031	4182	15	T	Somatic	deletion	frameshift	ND5	CDS	2.21E-06	3.54E-07	0.000548246	8.77E-05	-10
G	h	Liver	GL	12028	TCACATGATCA	0.022	4182	63	TTCA	Somatic	deletion	frameshift	ND5	CDS	1.21E-05	1.93E-06	0.000548246	8.77E-05	-7
G	h	Liver	GL	13052	TC	0.005907	3104	25	TCC	Somatic	insertion	frameshift	ND5	CDS	3.24E-06	5.18E-07	0.000548246	8.77E-05	1
G	h	Liver	GL	13052	TC	0.034	3104	136	T	Germline	deletion	frameshift	ND5	CDS	1.86E-05	2.98E-06	0.000548246	8.77E-05	-1
G	h	Liver	GL	13322	GT	0.009315	3498	58	G	Somatic	deletion	frameshift	ND5	CDS	5.11E-06	8.17E-07	0.000548246	8.77E-05	-1
G	h	Liver	GL	13378	TA	0.006419	3626	31	T	Somatic	deletion	frameshift	ND5	CDS	3.52E-06	5.63E-07	0.000548246	8.77E-05	-1
G	h	Liver	GL	13407	ATCTGGTT	0.00943	3816	42	A	Somatic	deletion	frameshift	ND5	CDS	5.17E-06	8.27E-07	0.000548246	8.77E-05	-7
G	h	Liver	GL	13416	GA	0.006251	3408	34	G	Somatic	deletion	frameshift	ND5	CDS	3.43E-06	5.48E-07	0.000548246	8.77E-05	-1
J	i	Brain	JB	11969	TA	0.003206	6542	32	T	Somatic	deletion	frameshift	ND5	CDS	1.76E-06	2.81E-07	0.000548246	8.77E-05	-1
J	i	Brain	JB	12028	TCACATGA	0.028	6735	201	T	Somatic	deletion	frameshift	ND5	CDS	1.54E-05	2.46E-06	0.000548246	8.77E-05	-7
J	i	Brain	JB	13052	TC	0.00641	5673	42	TCC	Germline	insertion	frameshift	ND5	CDS	3.51E-06	5.62E-07	0.000548246	8.77E-05	1
J	i	Brain	JB	13052	TC	0.029	5673	213	T	Germline	deletion	frameshift	ND5	CDS	1.59E-05	2.54E-06	0.000548246	8.77E-05	-1
J	i	Brain	JB	13267	TA	0.002652	6487	28	T	Somatic	deletion	frameshift	ND5	CDS	1.45E-06	2.33E-07	0.000548246	8.77E-05	-1
J	i	Brain	JB	13357	TA	0.002631	6259	26	T	Somatic	deletion	frameshift	ND5	CDS	1.44E-06	2.31E-07	0.000548246	8.77E-05	-1
J	i	Liver	JL	11790	TC	0.003741	4668	33	T	Somatic	deletion	frameshift	ND5	CDS	2.05E-06	3.28E-07	0.000548246	8.77E-05	-1
J	i	Liver	JL	11900	AT	0.01	4540	66	A	Somatic	deletion	frameshift	ND5	CDS	5.48E-06	8.77E-07	0.000548246	8.77E-05	-1
J	i	Liver	JL	11930	TA	0.004991	4903	29	T	Somatic	deletion	frameshift	ND5	CDS	2.74E-06	4.38E-07	0.000548246	8.77E-05	-1
J	i	Liver	JL	12028	TCACATGATCA	0.005846	5035	18	T	Somatic	deletion	frameshift	ND5	CDS	3.21E-06	5.13E-07	0.000548246	8.77E-05	-10
J	i	Liver	JL	12028	TCACATGATCA	0.028	5035	66	TTCA	Somatic	deletion	frameshift	ND5	CDS	1.54E-05	2.46E-06	0.000548246	8.77E-05	-7
J	i	Liver	JL	12635	CA	0.004132	4697	26	CAA	Somatic	insertion	frameshift	ND5	CDS	2.27E-06	3.62E-07	0.000548246	8.77E-05	1
J	i	Liver	JL	12635	CA	0.002974	4697	29	C	Somatic	deletion	frameshift	ND5	CDS	1.63E-06	2.61E-07	0.000548246	8.77E-05	-1
J	i	Liver	JL	13052	TC	0.008962	4269	49	TCC	Germline	insertion	frameshift	ND5	CDS	4.91E-06	7.86E-07	0.000548246	8.77E-05	1
J	i	Liver	JL	13052	TC	0.042	4269	221	T	Germline	deletion	frameshift	ND5	CDS	2.30E-05	3.68E-06	0.000548246	8.77E-05	-1
J	i	Liver	JL	13187	ACCATGATTTTT	0.003642	5325	18	A	Somatic	deletion	frameshift	ND5	CDS	2.00E-06	3.19E-07	0.000548246	8.77E-05	-11
J	i	Liver	JL	13322	GT	0.008403	4540	79	G	Somatic	deletion	frameshift	ND5	CDS	4.61E-06	7.37E-07	0.000548246	8.77E-05	-1
J	i	Liver	JL	13378	TA	0.008041	4443	55	T	Somatic	deletion	frameshift	ND5	CDS	4.41E-06	7.05E-07	0.000548246	8.77E-05	-1
M	j	Brain	MB	12028	TCACATGA	0.024	6614	166	T	Germline	deletion	frameshift	ND5	CDS	1.32E-05	2.10E-06	0.000548246	8.77E-05	-7
M	j	Brain	MB	13052	TC	0.006508	5714	47	TCC	Germline	insertion	frameshift	ND5	CDS	3.57E-06	5.71E-07	0.000548246	8.77E-05	1
M	j	Brain	MB	13052	TC	0.018	5714	133	T	Germline	deletion	frameshift	ND5	CDS	9.87E-06	1.58E-06	0.000548246	8.77E-05	-1
M	j	Brain	MB	13267	TA	0.002229	6410	31	T	Somatic	deletion	frameshift	ND5	CDS	1.22E-06	1.95E-07	0.000548246	8.77E-05	-1
M	j	Brain	MB	13283	TA	0.002726	6459	25	T	Germline	deletion	frameshift	ND5	CDS	1.49E-06	2.39E-07	0.000548246	8.77E-05	-1
M	j	Brain	MB	13544	A	0.019	6055	123	AT	Germline	insertion	frameshift	ND5	CDS	1.04E-05	1.67E-06	0.000548246	8.77E-05	1
M	j	Liver	ML	11790	TC	0.002946	4912	18	T	Somatic	deletion	frameshift	ND5	CDS	1.62E-06	2.58E-07	0.000548246	8.77E-05	-1
M	j	Liver	ML	11900	AT	0.01	4794	73	A	Somatic	deletion	frameshift	ND5	CDS	5.48E-06	8.77E-07	0.000548246	8.77E-05	-1
M	j	Liver	ML	12028	TCACATGA	0.024	5128	125	T	Germline	deletion	frameshift	ND5	CDS	1.32E-05	2.10E-06	0.000548246	8.77E-05	-7
M	j	Liver	ML	12635	CA	0.004302	4513	41	C	Somatic	deletion	frameshift	ND5	CDS	2.36E-06	3.77E-07	0.000548246	8.77E-05	-1
M	j	Liver	ML	13052	TC	0.00696	4295	37	TCC	Germline	insertion	frameshift	ND5	CDS	3.82E-06	6.10E-07	0.000548246	8.77E-05	1
M	j	Liver	ML	13052	TC	0.029	4295	163	T	Germline	deletion	frameshift	ND5	CDS	1.59E-05	2.54E-06	0.000548246	8.77E-05	-1
M	j	Liver	ML	13283	TA	0.002276	5261	23	T	Germline	deletion	frameshift	ND5	CDS	1.25E-06	2.00E-07	0.000548246	8.77E-05	-1
M	j	Liver	ML	13322	GT	0.007538	4826	65	G	Somatic	deletion	frameshift	ND5	CDS	4.13E-06	6.61E-07	0.000548246	8.77E-05	-1
M	j	Liver	ML	13378	TA	0.00654	4713	37	T	Somatic	deletion	frameshift	ND5	CDS	3.59E-06	5.74E-07	0.000548246	8.77E-05	-1
M	j	Liver	ML	13416	GA	0.006504	4662	49	G	Somatic	deletion	frameshift	ND5	CDS	3.57E-06	5.70E-07	0.000548246	8.77E-05	-1
M	j	Liver	ML	13544	A	0.016	5080	90	AT	Germline	insertion	frameshift	ND5	CDS	8.77E-06	1.40E-06	0.000548246	8.77E-05	1
O	k	Brain	OB	12028	TCACATGA	0.023	3924	91	T	Germline	deletion	frameshift	ND5	CDS	1.26E-05	2.02E-06	0.000548246	8.77E-05	-7
O	k	Brain	OB	13052	TC	0.007183	3268	29	TCC	Germline	insertion	frameshift	ND5	CDS	3.94E-06	6.30E-07	0.000548246	8.77E-05	1
O	k	Brain	OB	13052	TC	0.018	3268	78	T	Germline	deletion	frameshift	ND5	CDS	9.87E-06	1.58E-06	0.000548246	8.77E-05	-1
O	k	Brain	OB	13407	ATCTGGTT	0.008823	3812	40	A	Somatic	deletion	frameshift	ND5	CDS	4.84E-06	7.74E-07	0.000548246	8.77E-05	-7
O	k	Liver	OL	11900	AT	0.01	2623	39	A	Somatic	deletion	frameshift	ND5	CDS	5.48E-06	8.77E-07	0.000548246	8.77E-05	-1
O	k	Liver	OL	12028	TCACATGA	0.026	2869	92	T	Germline	deletion	frameshift	ND5	CDS	1.43E-05	2.28E-06	0.000548246	8.77E-05	-7
O	k	Liver	OL	12811	G	0.002029	2542	5	GAAAAATAGAAAAAAAAAA	Somatic	insertion	no frameshift	ND5	CDS	1.11E-06	1.78E-07	0.000548246	8.77E-05	18
O	k	Liver	OL	13052	TC	0.014	2253	39	TCC	Germline	insertion	frameshift	ND5	CDS	7.68E-06	1.23E-06	0.000548246	8.77E-05	1
O	k	Liver	OL	13052	TC	0.028	2253	80	T	Germline	deletion	frameshift	ND5	CDS	1.54E-05	2.46E-06	0.000548246	8.77E-05	-1
O	k	Liver	OL	13322	GT	0.009339	2443	30	G	Somatic	deletion	frameshift	ND5	CDS	5.12E-06	8.19E-07	0.000548246	8.77E-05	-1
O	k	Liver	OL	13378	TA	0.009359	2464	31	T	Somatic	deletion	frameshift	ND5	CDS	5.13E-06	8.21E-07	0.000548246	8.77E-05	-1
R	l	Brain	RB	11969	TA	0.002759	6656	29	T	Somatic	deletion	frameshift	ND5	CDS	1.51E-06	2.42E-07	0.000548246	8.77E-05	-1
R	l	Brain	RB	12028	TCACATGA	0.021	6893	156	T	Germline	deletion	frameshift	ND5	CDS	1.15E-05	1.84E-06	0.000548246	8.77E-05	-7
R	l	Brain	RB	12635	C	0.002103	6332	17	CA	Somatic	insertion	frameshift	ND5	CDS	1.15E-06	1.84E-07	0.000548246	8.77E-05	1
R	l	Brain	RB	13052	TC	0.01	5842	77	TCC	Germline	insertion	frameshift	ND5	CDS	5.48E-06	8.77E-07	0.000548246	8.77E-05	1
R	l	Brain	RB	13052	TC	0.029	5842	221	T	Germline	deletion	frameshift	ND5	CDS	1.59E-05	2.54E-06	0.000548246	8.77E-05	-1
R	l	Brain	RB	13378	TA	0.004083	6374	43	T	Germline	deletion	frameshift	ND5	CDS	2.24E-06	3.58E-07	0.000548246	8.77E-05	-1
R	l	Brain	RB	13407	ATCTGGTT	0.007006	6993	57	A	Germline	deletion	frameshift	ND5	CDS	3.84E-06	6.14E-07	0.000548246	8.77E-05	-7
R	l	Liver	RL	11900	AT	0.009738	2544	38	A	Somatic	deletion	frameshift	ND5	CDS	5.34E-06	8.54E-07	0.000548246	8.77E-05	-1
R	l	Liver	RL	12028	TCACATGA	0.024	2697	79	T	Germline	deletion	frameshift	ND5	CDS	1.32E-05	2.10E-06	0.000548246	8.77E-05	-7
R	l	Liver	RL	12635	CA	0.003615	2420	15	CAA	Somatic	insertion	frameshift	ND5	CDS	1.98E-06	3.17E-07	0.000548246	8.77E-05	1
R	l	Liver	RL	12635	CA	0.004686	2420	15	C	Somatic	deletion	frameshift	ND5	CDS	2.57E-06	4.11E-07	0.000548246	8.77E-05	-1
R	l	Liver	RL	13052	TC	0.011	2024	28	TCC	Germline	insertion	frameshift	ND5	CDS	6.03E-06	9.65E-07	0.000548246	8.77E-05	1
R	l	Liver	RL	13052	TC	0.035	2024	85	T	Germline	deletion	frameshift	ND5	CDS	1.92E-05	3.07E-06	0.000548246	8.77E-05	-1
R	l	Liver	RL	13322	GT	0.007461	2257	31	G	Somatic	deletion	frameshift	ND5	CDS	4.09E-06	6.54E-07	0.000548246	8.77E-05	-1
R	l	Liver	RL	13378	TA	0.006681	2319	21	T	Germline	deletion	frameshift	ND5	CDS	3.66E-06	5.86E-07	0.000548246	8.77E-05	-1
R	l	Liver	RL	13407	ATCTGGTT	0.008917	2603	30	A	Germline	deletion	frameshift	ND5	CDS	4.89E-06	7.82E-07	0.000548246	8.77E-05	-7
R	l	Liver	RL	13416	GA	0.004644	2356	24	G	Somatic	deletion	frameshift	ND5	CDS	2.55E-06	4.07E-07	0.000548246	8.77E-05	-1
U	m	Brain	UB	11790	TC	0.003056	4965	24	T	Germline	deletion	frameshift	ND5	CDS	1.68E-06	2.68E-07	0.000548246	8.77E-05	-1
U	m	Brain	UB	11969	TA	0.002678	5115	20	T	Germline	deletion	frameshift	ND5	CDS	1.47E-06	2.35E-07	0.000548246	8.77E-05	-1
U	m	Brain	UB	12028	TCACATGA	0.028	5287	188	T	Germline	deletion	frameshift	ND5	CDS	1.54E-05	2.46E-06	0.000548246	8.77E-05	-7
U	m	Brain	UB	12861	GT	0.002452	5286	16	G	Somatic	deletion	frameshift	ND5	CDS	1.34E-06	2.15E-07	0.000548246	8.77E-05	-1
U	m	Brain	UB	13052	TC	0.007086	4523	44	TCC	Germline	insertion	frameshift	ND5	CDS	3.88E-06	6.21E-07	0.000548246	8.77E-05	1
U	m	Brain	UB	13052	TC	0.02	4523	131	T	Germline	deletion	frameshift	ND5	CDS	1.10E-05	1.75E-06	0.000548246	8.77E-05	-1
U	m	Brain	UB	13283	TA	0.001759	5197	25	T	Germline	deletion	frameshift	ND5	CDS	9.64E-07	1.54E-07	0.000548246	8.77E-05	-1
U	m	Brain	UB	13347	AT	0.002682	5025	16	A	Somatic	deletion	frameshift	ND5	CDS	1.47E-06	2.35E-07	0.000548246	8.77E-05	-1
U	m	Brain	UB	13357	TA	0.004931	4961	32	T	Somatic	deletion	frameshift	ND5	CDS	2.70E-06	4.32E-07	0.000548246	8.77E-05	-1
U	m	Brain	UB	13378	TA	0.006832	4886	41	T	Germline	deletion	frameshift	ND5	CDS	3.75E-06	5.99E-07	0.000548246	8.77E-05	-1
U	m	Liver	UL	11790	TC	0.002686	4105	16	T	Germline	deletion	frameshift	ND5	CDS	1.47E-06	2.36E-07	0.000548246	8.77E-05	-1
U	m	Liver	UL	11900	AT	0.00848	4094	49	A	Somatic	deletion	frameshift	ND5	CDS	4.65E-06	7.44E-07	0.000548246	8.77E-05	-1
U	m	Liver	UL	11969	TA	0.002306	4361	18	T	Germline	deletion	frameshift	ND5	CDS	1.26E-06	2.02E-07	0.000548246	8.77E-05	-1
U	m	Liver	UL	12028	TCACATGA	0.026	4434	120	T	Germline	deletion	frameshift	ND5	CDS	1.43E-05	2.28E-06	0.000548246	8.77E-05	-7
U	m	Liver	UL	12635	C	0.004115	3854	22	CA	Somatic	insertion	frameshift	ND5	CDS	2.26E-06	3.61E-07	0.000548246	8.77E-05	1
U	m	Liver	UL	13052	TC	0.007519	3427	33	TCC	Germline	insertion	frameshift	ND5	CDS	4.12E-06	6.59E-07	0.000548246	8.77E-05	1
U	m	Liver	UL	13052	TC	0.02	3427	88	T	Germline	deletion	frameshift	ND5	CDS	1.10E-05	1.75E-06	0.000548246	8.77E-05	-1
U	m	Liver	UL	13267	TA	0.002853	4193	23	T	Somatic	deletion	frameshift	ND5	CDS	1.56E-06	2.50E-07	0.000548246	8.77E-05	-1
U	m	Liver	UL	13283	TA	0.001934	4221	19	T	Germline	deletion	frameshift	ND5	CDS	1.06E-06	1.70E-07	0.000548246	8.77E-05	-1
U	m	Liver	UL	13322	GT	0.006916	3959	50	G	Somatic	deletion	frameshift	ND5	CDS	3.79E-06	6.07E-07	0.000548246	8.77E-05	-1
U	m	Liver	UL	13372	TA	0.002522	4146	15	T	Somatic	deletion	frameshift	ND5	CDS	1.38E-06	2.21E-07	0.000548246	8.77E-05	-1
U	m	Liver	UL	13378	TA	0.011	4073	55	T	Germline	deletion	frameshift	ND5	CDS	6.03E-06	9.65E-07	0.000548246	8.77E-05	-1
U	m	Liver	UL	13416	GA	0.004415	4076	34	G	Somatic	deletion	frameshift	ND5	CDS	2.42E-06	3.87E-07	0.000548246	8.77E-05	-1
V	n	Brain	VB	11900	AT	0.002635	6614	26	A	Germline	deletion	frameshift	ND5	CDS	1.44E-06	2.31E-07	0.000548246	8.77E-05	-1
V	n	Brain	VB	11969	TA	0.002422	6575	34	T	Germline	deletion	frameshift	ND5	CDS	1.33E-06	2.12E-07	0.000548246	8.77E-05	-1
V	n	Brain	VB	12028	TCACATGATCAA	0.003113	6788	16	T	Somatic	deletion	frameshift	ND5	CDS	1.71E-06	2.73E-07	0.000548246	8.77E-05	-11
V	n	Brain	VB	12028	TCACATGATCAA	0.023	6788	113	TTCAA	Somatic	deletion	frameshift	ND5	CDS	1.26E-05	2.02E-06	0.000548246	8.77E-05	-7
V	n	Brain	VB	13052	TC	0.007181	5873	48	TCC	Germline	insertion	frameshift	ND5	CDS	3.94E-06	6.30E-07	0.000548246	8.77E-05	1
V	n	Brain	VB	13052	TC	0.017	5873	134	T	Germline	deletion	frameshift	ND5	CDS	9.32E-06	1.49E-06	0.000548246	8.77E-05	-1
V	n	Brain	VB	13378	TA	0.002407	6348	33	T	Germline	deletion	frameshift	ND5	CDS	1.32E-06	2.11E-07	0.000548246	8.77E-05	-1
V	n	Brain	VB	13407	ATCTGGTT	0.006687	6924	53	A	Somatic	deletion	frameshift	ND5	CDS	3.67E-06	5.86E-07	0.000548246	8.77E-05	-7
V	n	Liver	VL	11790	TC	0.002467	5223	27	T	Somatic	deletion	frameshift	ND5	CDS	1.35E-06	2.16E-07	0.000548246	8.77E-05	-1
V	n	Liver	VL	11900	AT	0.009387	5045	69	A	Germline	deletion	frameshift	ND5	CDS	5.15E-06	8.23E-07	0.000548246	8.77E-05	-1
V	n	Liver	VL	11969	TA	0.007576	5382	56	T	Germline	deletion	frameshift	ND5	CDS	4.15E-06	6.64E-07	0.000548246	8.77E-05	-1
V	n	Liver	VL	12028	TCACATGA	0.023	5418	134	T	Somatic	deletion	frameshift	ND5	CDS	1.26E-05	2.02E-06	0.000548246	8.77E-05	-7
V	n	Liver	VL	13052	TC	0.011	4173	54	TCC	Germline	insertion	frameshift	ND5	CDS	6.03E-06	9.65E-07	0.000548246	8.77E-05	1
V	n	Liver	VL	13052	TC	0.03	4173	164	T	Germline	deletion	frameshift	ND5	CDS	1.64E-05	2.63E-06	0.000548246	8.77E-05	-1
V	n	Liver	VL	13267	TA	0.003118	5028	27	T	Somatic	deletion	frameshift	ND5	CDS	1.71E-06	2.73E-07	0.000548246	8.77E-05	-1
V	n	Liver	VL	13322	GT	0.007503	4633	53	G	Somatic	deletion	frameshift	ND5	CDS	4.11E-06	6.58E-07	0.000548246	8.77E-05	-1
V	n	Liver	VL	13378	TA	0.008468	4497	53	T	Germline	deletion	frameshift	ND5	CDS	4.64E-06	7.43E-07	0.000548246	8.77E-05	-1
V	n	Liver	VL	13416	GA	0.004257	4514	33	G	Somatic	deletion	frameshift	ND5	CDS	2.33E-06	3.73E-07	0.000548246	8.77E-05	-1
11	a	Brain	11B	13578	TA	0.002142	6187	26	T	Somatic	deletion	frameshift	ND6	CDS	4.13E-06	1.88E-07	0.001926782	8.77E-05	-1
11	a	Brain	11B	13765	TA	0.006561	5884	55	T	Germline	deletion	frameshift	ND6	CDS	1.26E-05	5.75E-07	0.001926782	8.77E-05	-1
11	a	Brain	11B	13795	TA	0.005985	6042	57	T	Germline	deletion	frameshift	ND6	CDS	1.15E-05	5.25E-07	0.001926782	8.77E-05	-1
11	a	Brain	11B	13884	TC	0.006301	5876	44	TCC	Somatic	insertion	frameshift	ND6	CDS	1.21E-05	5.53E-07	0.001926782	8.77E-05	1
11	a	Brain	11B	13884	TC	0.004226	5876	38	T	Somatic	deletion	frameshift	ND6	CDS	8.14E-06	3.71E-07	0.001926782	8.77E-05	-1
11	a	Brain	11B	13900	TA	0.003048	5967	25	TAA	Somatic	insertion	frameshift	ND6	CDS	5.87E-06	2.67E-07	0.001926782	8.77E-05	1
11	a	Brain	11B	13900	TA	0.003847	5967	30	T	Somatic	deletion	frameshift	ND6	CDS	7.41E-06	3.37E-07	0.001926782	8.77E-05	-1
11	a	Brain	11B	13912	TA	0.001446	6173	17	T	Somatic	deletion	frameshift	ND6	CDS	2.79E-06	1.27E-07	0.001926782	8.77E-05	-1
11	a	Brain	11B	13918	TA	0.007121	6154	56	T	Somatic	deletion	frameshift	ND6	CDS	1.37E-05	6.24E-07	0.001926782	8.77E-05	-1
11	a	Liver	11L	13765	TA	0.055	852	51	T	Germline	deletion	frameshift	ND6	CDS	0.000105973	4.82E-06	0.001926782	8.77E-05	-1
11	a	Liver	11L	13795	TA	0.015	863	14	T	Germline	deletion	frameshift	ND6	CDS	2.89E-05	1.32E-06	0.001926782	8.77E-05	-1
12	b	Brain	12B	13765	TA	0.008231	6177	64	T	Germline	deletion	frameshift	ND6	CDS	1.59E-05	7.22E-07	0.001926782	8.77E-05	-1
12	b	Brain	12B	13795	TA	0.006266	6196	56	T	Germline	deletion	frameshift	ND6	CDS	1.21E-05	5.50E-07	0.001926782	8.77E-05	-1
12	b	Brain	12B	13900	TA	0.005059	6025	37	TAA	Germline	insertion	frameshift	ND6	CDS	9.75E-06	4.44E-07	0.001926782	8.77E-05	1
12	b	Brain	12B	13900	TA	0.003607	6025	41	T	Germline	deletion	frameshift	ND6	CDS	6.95E-06	3.16E-07	0.001926782	8.77E-05	-1
12	b	Brain	12B	13918	TA	0.003518	6254	37	T	Germline	deletion	frameshift	ND6	CDS	6.78E-06	3.09E-07	0.001926782	8.77E-05	-1
12	b	Liver	12L	13578	TA	0.003167	5285	29	T	Somatic	deletion	frameshift	ND6	CDS	6.10E-06	2.78E-07	0.001926782	8.77E-05	-1
12	b	Liver	12L	13765	TA	0.057	4801	311	T	Germline	deletion	frameshift	ND6	CDS	0.000109827	5.00E-06	0.001926782	8.77E-05	-1
12	b	Liver	12L	13795	TA	0.014	4944	83	T	Germline	deletion	frameshift	ND6	CDS	2.70E-05	1.23E-06	0.001926782	8.77E-05	-1
12	b	Liver	12L	13822	TC	0.002481	4979	26	T	Somatic	deletion	frameshift	ND6	CDS	4.78E-06	2.18E-07	0.001926782	8.77E-05	-1
12	b	Liver	12L	13884	TC	0.006617	4888	48	T	Somatic	deletion	frameshift	ND6	CDS	1.27E-05	5.80E-07	0.001926782	8.77E-05	-1
12	b	Liver	12L	13900	TA	0.006189	4908	39	TAA	Germline	insertion	frameshift	ND6	CDS	1.19E-05	5.43E-07	0.001926782	8.77E-05	1
12	b	Liver	12L	13900	TA	0.011	4908	63	T	Germline	deletion	frameshift	ND6	CDS	2.12E-05	9.65E-07	0.001926782	8.77E-05	-1
12	b	Liver	12L	13918	TA	0.005416	5102	35	T	Germline	deletion	frameshift	ND6	CDS	1.04E-05	4.75E-07	0.001926782	8.77E-05	-1
15	c	Brain	15B	13765	TA	0.007117	4637	39	T	Germline	deletion	frameshift	ND6	CDS	1.37E-05	6.24E-07	0.001926782	8.77E-05	-1
15	c	Brain	15B	13795	TA	0.005714	4785	48	T	Germline	deletion	frameshift	ND6	CDS	1.10E-05	5.01E-07	0.001926782	8.77E-05	-1
15	c	Brain	15B	13884	TC	0.00366	4546	32	T	Somatic	deletion	frameshift	ND6	CDS	7.05E-06	3.21E-07	0.001926782	8.77E-05	-1
15	c	Brain	15B	13900	TA	0.003767	4481	21	TAA	Somatic	insertion	frameshift	ND6	CDS	7.26E-06	3.30E-07	0.001926782	8.77E-05	1
15	c	Brain	15B	13900	TA	0.00518	4481	30	T	Somatic	deletion	frameshift	ND6	CDS	9.98E-06	4.54E-07	0.001926782	8.77E-05	-1
15	c	Brain	15B	13918	TA	0.003336	4635	27	T	Somatic	deletion	frameshift	ND6	CDS	6.43E-06	2.93E-07	0.001926782	8.77E-05	-1
15	c	Brain	15B	13939	TA	0.011	4696	57	T	Germline	deletion	frameshift	ND6	CDS	2.12E-05	9.65E-07	0.001926782	8.77E-05	-1
15	c	Liver	15L	13578	TA	0.005508	1218	6	T	Somatic	deletion	frameshift	ND6	CDS	1.06E-05	4.83E-07	0.001926782	8.77E-05	-1
15	c	Liver	15L	13765	TA	0.052	1131	64	T	Germline	deletion	frameshift	ND6	CDS	0.000100193	4.56E-06	0.001926782	8.77E-05	-1
15	c	Liver	15L	13795	TA	0.013	1200	17	T	Germline	deletion	frameshift	ND6	CDS	2.50E-05	1.14E-06	0.001926782	8.77E-05	-1
15	c	Liver	15L	13939	TA	0.007437	1212	14	T	Germline	deletion	frameshift	ND6	CDS	1.43E-05	6.52E-07	0.001926782	8.77E-05	-1
15	c	Liver	15L	14047	TA	0.004937	1197	9	T	Somatic	deletion	frameshift	ND6	CDS	9.51E-06	4.33E-07	0.001926782	8.77E-05	-1
22	d	Brain	22B	13765	TA	0.008382	1192	10	T	Germline	deletion	frameshift	ND6	CDS	1.62E-05	7.35E-07	0.001926782	8.77E-05	-1
22	d	Liver	22L	13578	TA	0.002224	6136	24	T	Somatic	deletion	frameshift	ND6	CDS	4.29E-06	1.95E-07	0.001926782	8.77E-05	-1
22	d	Liver	22L	13765	TA	0.057	5477	357	T	Germline	deletion	frameshift	ND6	CDS	0.000109827	5.00E-06	0.001926782	8.77E-05	-1
22	d	Liver	22L	13795	TA	0.014	5715	93	T	Somatic	deletion	frameshift	ND6	CDS	2.70E-05	1.23E-06	0.001926782	8.77E-05	-1
22	d	Liver	22L	13884	TC	0.005212	5843	48	T	Somatic	deletion	frameshift	ND6	CDS	1.00E-05	4.57E-07	0.001926782	8.77E-05	-1
22	d	Liver	22L	13900	TA	0.003348	5747	31	TAA	Somatic	insertion	frameshift	ND6	CDS	6.45E-06	2.94E-07	0.001926782	8.77E-05	1
22	d	Liver	22L	13900	TA	0.007896	5747	67	T	Somatic	deletion	frameshift	ND6	CDS	1.52E-05	6.92E-07	0.001926782	8.77E-05	-1
22	d	Liver	22L	14047	TA	0.002059	6267	28	T	Somatic	deletion	frameshift	ND6	CDS	3.97E-06	1.81E-07	0.001926782	8.77E-05	-1
23	e	Brain	23B	13578	TA	0.002231	6350	31	T	Somatic	deletion	frameshift	ND6	CDS	4.30E-06	1.96E-07	0.001926782	8.77E-05	-1
23	e	Brain	23B	13765	TA	0.007051	6040	59	T	Germline	deletion	frameshift	ND6	CDS	1.36E-05	6.18E-07	0.001926782	8.77E-05	-1
23	e	Brain	23B	13795	TA	0.00514	6017	54	T	Germline	deletion	frameshift	ND6	CDS	9.90E-06	4.51E-07	0.001926782	8.77E-05	-1
23	e	Brain	23B	13900	TA	0.005841	6040	46	T	Germline	deletion	frameshift	ND6	CDS	1.13E-05	5.12E-07	0.001926782	8.77E-05	-1
23	e	Brain	23B	13918	TA	0.004857	6203	42	T	Germline	deletion	frameshift	ND6	CDS	9.36E-06	4.26E-07	0.001926782	8.77E-05	-1
23	e	Brain	23B	13939	TA	0.003578	6315	27	T	Somatic	deletion	frameshift	ND6	CDS	6.89E-06	3.14E-07	0.001926782	8.77E-05	-1
23	e	Liver	23L	13765	TA	0.044	1270	61	T	Germline	deletion	frameshift	ND6	CDS	8.48E-05	3.86E-06	0.001926782	8.77E-05	-1
23	e	Liver	23L	13795	TA	0.01	1380	15	T	Germline	deletion	frameshift	ND6	CDS	1.93E-05	8.77E-07	0.001926782	8.77E-05	-1
23	e	Liver	23L	13900	TA	0.006469	1363	18	T	Germline	deletion	frameshift	ND6	CDS	1.25E-05	5.67E-07	0.001926782	8.77E-05	-1
23	e	Liver	23L	13918	TA	0.005233	1443	8	T	Germline	deletion	frameshift	ND6	CDS	1.01E-05	4.59E-07	0.001926782	8.77E-05	-1
24	f	Brain	24B	13765	TA	0.009881	4349	56	T	Germline	deletion	frameshift	ND6	CDS	1.90E-05	8.67E-07	0.001926782	8.77E-05	-1
24	f	Brain	24B	13795	TA	0.007376	4659	47	T	Germline	deletion	frameshift	ND6	CDS	1.42E-05	6.47E-07	0.001926782	8.77E-05	-1
24	f	Brain	24B	13884	TC	0.004551	4592	32	T	Germline	deletion	frameshift	ND6	CDS	8.77E-06	3.99E-07	0.001926782	8.77E-05	-1
24	f	Brain	24B	13900	TA	0.003867	4531	22	TAA	Germline	insertion	frameshift	ND6	CDS	7.45E-06	3.39E-07	0.001926782	8.77E-05	1
24	f	Brain	24B	13900	TA	0.003529	4531	27	T	Germline	deletion	frameshift	ND6	CDS	6.80E-06	3.09E-07	0.001926782	8.77E-05	-1
24	f	Liver	24L	13765	TA	0.044	4532	216	T	Germline	deletion	frameshift	ND6	CDS	8.48E-05	3.86E-06	0.001926782	8.77E-05	-1
24	f	Liver	24L	13795	TA	0.008052	4826	54	T	Germline	deletion	frameshift	ND6	CDS	1.55E-05	7.06E-07	0.001926782	8.77E-05	-1
24	f	Liver	24L	13822	TC	0.003519	4817	32	T	Somatic	deletion	frameshift	ND6	CDS	6.78E-06	3.09E-07	0.001926782	8.77E-05	-1
24	f	Liver	24L	13884	TC	0.006775	4470	48	T	Germline	deletion	frameshift	ND6	CDS	1.31E-05	5.94E-07	0.001926782	8.77E-05	-1
24	f	Liver	24L	13900	TA	0.004765	4500	29	TAA	Germline	insertion	frameshift	ND6	CDS	9.18E-06	4.18E-07	0.001926782	8.77E-05	1
24	f	Liver	24L	13900	TA	0.009588	4500	60	T	Germline	deletion	frameshift	ND6	CDS	1.85E-05	8.41E-07	0.001926782	8.77E-05	-1
24	f	Liver	24L	13918	TA	0.003865	4717	23	T	Somatic	deletion	frameshift	ND6	CDS	7.45E-06	3.39E-07	0.001926782	8.77E-05	-1
24	f	Liver	24L	13939	TA	0.003977	4923	28	T	Somatic	deletion	frameshift	ND6	CDS	7.66E-06	3.49E-07	0.001926782	8.77E-05	-1
24	f	Liver	24L	14047	TA	0.002369	5536	30	T	Somatic	deletion	frameshift	ND6	CDS	4.56E-06	2.08E-07	0.001926782	8.77E-05	-1
C	g	Brain	CB	13765	TA	0.005904	2312	18	T	Somatic	deletion	frameshift	ND6	CDS	1.14E-05	5.18E-07	0.001926782	8.77E-05	-1
C	g	Brain	CB	13795	TA	0.003837	2538	13	T	Germline	deletion	frameshift	ND6	CDS	7.39E-06	3.36E-07	0.001926782	8.77E-05	-1
C	g	Brain	CB	13884	TC	0.003944	2258	9	T	Germline	deletion	frameshift	ND6	CDS	7.60E-06	3.46E-07	0.001926782	8.77E-05	-1
C	g	Brain	CB	13900	TA	0.00411	2348	10	T	Germline	deletion	frameshift	ND6	CDS	7.92E-06	3.60E-07	0.001926782	8.77E-05	-1
C	g	Liver	CL	13578	TA	0.002828	4387	20	T	Somatic	deletion	frameshift	ND6	CDS	5.45E-06	2.48E-07	0.001926782	8.77E-05	-1
C	g	Liver	CL	13765	TAA	0.003894	3787	15	T	Somatic	deletion	frameshift	ND6	CDS	7.50E-06	3.41E-07	0.001926782	8.77E-05	-2
C	g	Liver	CL	13765	TAA	0.054	3787	232	TA	Somatic	deletion	frameshift	ND6	CDS	0.000104046	4.74E-06	0.001926782	8.77E-05	-1
C	g	Liver	CL	13795	TA	0.016	4053	82	T	Germline	deletion	frameshift	ND6	CDS	3.08E-05	1.40E-06	0.001926782	8.77E-05	-1
C	g	Liver	CL	13822	TC	0.002185	4101	31	T	Somatic	deletion	frameshift	ND6	CDS	4.21E-06	1.92E-07	0.001926782	8.77E-05	-1
C	g	Liver	CL	13884	TC	0.00554	3912	37	T	Germline	deletion	frameshift	ND6	CDS	1.07E-05	4.86E-07	0.001926782	8.77E-05	-1
C	g	Liver	CL	13900	TA	0.005402	3840	24	TAA	Somatic	insertion	frameshift	ND6	CDS	1.04E-05	4.74E-07	0.001926782	8.77E-05	1
C	g	Liver	CL	13900	TA	0.008839	3840	46	T	Germline	deletion	frameshift	ND6	CDS	1.70E-05	7.75E-07	0.001926782	8.77E-05	-1
G	h	Liver	GL	13765	TA	0.049	3412	190	T	Somatic	deletion	frameshift	ND6	CDS	9.44E-05	4.30E-06	0.001926782	8.77E-05	-1
G	h	Liver	GL	13795	TA	0.012	3657	56	T	Somatic	deletion	frameshift	ND6	CDS	2.31E-05	1.05E-06	0.001926782	8.77E-05	-1
G	h	Liver	GL	13822	TC	0.003789	3599	40	T	Somatic	deletion	frameshift	ND6	CDS	7.30E-06	3.32E-07	0.001926782	8.77E-05	-1
G	h	Liver	GL	13884	TC	0.005223	3514	35	T	Somatic	deletion	frameshift	ND6	CDS	1.01E-05	4.58E-07	0.001926782	8.77E-05	-1
G	h	Liver	GL	13900	TA	0.005916	3597	25	TAA	Somatic	insertion	frameshift	ND6	CDS	1.14E-05	5.19E-07	0.001926782	8.77E-05	1
G	h	Liver	GL	13900	TA	0.005631	3597	25	T	Somatic	deletion	frameshift	ND6	CDS	1.08E-05	4.94E-07	0.001926782	8.77E-05	-1
G	h	Liver	GL	13918	TA	0.003952	3887	22	T	Somatic	deletion	frameshift	ND6	CDS	7.61E-06	3.47E-07	0.001926782	8.77E-05	-1
J	i	Brain	JB	13765	TA	0.008191	6035	62	T	Somatic	deletion	frameshift	ND6	CDS	1.58E-05	7.18E-07	0.001926782	8.77E-05	-1
J	i	Brain	JB	13795	TA	0.005073	6052	44	T	Germline	deletion	frameshift	ND6	CDS	9.77E-06	4.45E-07	0.001926782	8.77E-05	-1
J	i	Brain	JB	13884	TC	0.002797	6052	33	T	Germline	deletion	frameshift	ND6	CDS	5.39E-06	2.45E-07	0.001926782	8.77E-05	-1
J	i	Brain	JB	13900	TA	0.002802	6066	24	TAA	Germline	insertion	frameshift	ND6	CDS	5.40E-06	2.46E-07	0.001926782	8.77E-05	1
J	i	Brain	JB	13900	TA	0.003545	6066	35	T	Germline	deletion	frameshift	ND6	CDS	6.83E-06	3.11E-07	0.001926782	8.77E-05	-1
J	i	Brain	JB	13918	TA	0.004648	6271	40	T	Somatic	deletion	frameshift	ND6	CDS	8.96E-06	4.08E-07	0.001926782	8.77E-05	-1
J	i	Brain	JB	14052	C	0.024	6249	160	CA	Somatic	insertion	frameshift	ND6	CDS	4.62E-05	2.10E-06	0.001926782	8.77E-05	1
J	i	Liver	JL	13578	TA	0.003432	4732	27	T	Somatic	deletion	frameshift	ND6	CDS	6.61E-06	3.01E-07	0.001926782	8.77E-05	-1
J	i	Liver	JL	13765	TAA	0.002223	4313	11	T	Somatic	deletion	frameshift	ND6	CDS	4.28E-06	1.95E-07	0.001926782	8.77E-05	-2
J	i	Liver	JL	13765	TAA	0.049	4313	239	TA	Somatic	deletion	frameshift	ND6	CDS	9.44E-05	4.30E-06	0.001926782	8.77E-05	-1
J	i	Liver	JL	13795	TA	0.014	4449	81	T	Germline	deletion	frameshift	ND6	CDS	2.70E-05	1.23E-06	0.001926782	8.77E-05	-1
J	i	Liver	JL	13822	TC	0.005094	4522	31	T	Somatic	deletion	frameshift	ND6	CDS	9.82E-06	4.47E-07	0.001926782	8.77E-05	-1
J	i	Liver	JL	13884	TC	0.01	4342	70	T	Germline	deletion	frameshift	ND6	CDS	1.93E-05	8.77E-07	0.001926782	8.77E-05	-1
J	i	Liver	JL	13900	TA	0.006263	4284	34	TAA	Germline	insertion	frameshift	ND6	CDS	1.21E-05	5.49E-07	0.001926782	8.77E-05	1
J	i	Liver	JL	13900	TA	0.011	4284	61	T	Germline	deletion	frameshift	ND6	CDS	2.12E-05	9.65E-07	0.001926782	8.77E-05	-1
J	i	Liver	JL	14052	CA	0.049	4590	241	CAA	Somatic	insertion	frameshift	ND6	CDS	9.44E-05	4.30E-06	0.001926782	8.77E-05	1
J	i	Liver	JL	14052	CA	0.002477	4590	26	C	Somatic	deletion	frameshift	ND6	CDS	4.77E-06	2.17E-07	0.001926782	8.77E-05	-1
M	j	Brain	MB	13765	TA	0.008483	5916	59	T	Germline	deletion	frameshift	ND6	CDS	1.63E-05	7.44E-07	0.001926782	8.77E-05	-1
M	j	Brain	MB	13795	TA	0.005766	5958	55	T	Germline	deletion	frameshift	ND6	CDS	1.11E-05	5.06E-07	0.001926782	8.77E-05	-1
M	j	Brain	MB	13884	TC	0.004152	6057	39	T	Germline	deletion	frameshift	ND6	CDS	8.00E-06	3.64E-07	0.001926782	8.77E-05	-1
M	j	Brain	MB	13900	TA	0.004444	5922	32	TAA	Germline	insertion	frameshift	ND6	CDS	8.56E-06	3.90E-07	0.001926782	8.77E-05	1
M	j	Brain	MB	13900	TA	0.003688	5922	30	T	Germline	deletion	frameshift	ND6	CDS	7.11E-06	3.23E-07	0.001926782	8.77E-05	-1
M	j	Brain	MB	13918	TA	0.003576	6137	32	T	Germline	deletion	frameshift	ND6	CDS	6.89E-06	3.14E-07	0.001926782	8.77E-05	-1
M	j	Brain	MB	13939	TA	0.003571	6160	40	T	Germline	deletion	frameshift	ND6	CDS	6.88E-06	3.13E-07	0.001926782	8.77E-05	-1
M	j	Liver	ML	13765	TA	0.05	4402	253	T	Germline	deletion	frameshift	ND6	CDS	9.63E-05	4.38E-06	0.001926782	8.77E-05	-1
M	j	Liver	ML	13795	TA	0.014	4660	86	T	Germline	deletion	frameshift	ND6	CDS	2.70E-05	1.23E-06	0.001926782	8.77E-05	-1
M	j	Liver	ML	13822	TC	0.00361	4855	43	T	Somatic	deletion	frameshift	ND6	CDS	6.96E-06	3.17E-07	0.001926782	8.77E-05	-1
M	j	Liver	ML	13884	TC	0.007076	4633	54	T	Germline	deletion	frameshift	ND6	CDS	1.36E-05	6.21E-07	0.001926782	8.77E-05	-1
M	j	Liver	ML	13900	TA	0.008091	4614	53	TAA	Germline	insertion	frameshift	ND6	CDS	1.56E-05	7.10E-07	0.001926782	8.77E-05	1
M	j	Liver	ML	13900	TA	0.006839	4614	44	T	Germline	deletion	frameshift	ND6	CDS	1.32E-05	6.00E-07	0.001926782	8.77E-05	-1
M	j	Liver	ML	13918	TA	0.005457	4916	34	T	Germline	deletion	frameshift	ND6	CDS	1.05E-05	4.79E-07	0.001926782	8.77E-05	-1
M	j	Liver	ML	13939	TA	0.002702	4992	25	T	Germline	deletion	frameshift	ND6	CDS	5.21E-06	2.37E-07	0.001926782	8.77E-05	-1
O	k	Brain	OB	13765	TA	0.005947	3261	25	T	Somatic	deletion	frameshift	ND6	CDS	1.15E-05	5.22E-07	0.001926782	8.77E-05	-1
O	k	Brain	OB	13795	TA	0.004661	3386	31	T	Germline	deletion	frameshift	ND6	CDS	8.98E-06	4.09E-07	0.001926782	8.77E-05	-1
O	k	Brain	OB	13918	TA	0.005999	3391	25	T	Germline	deletion	frameshift	ND6	CDS	1.16E-05	5.26E-07	0.001926782	8.77E-05	-1
O	k	Brain	OB	13939	TA	0.004041	3449	20	T	Somatic	deletion	frameshift	ND6	CDS	7.79E-06	3.54E-07	0.001926782	8.77E-05	-1
O	k	Liver	OL	13578	TA	0.004055	2637	16	T	Somatic	deletion	frameshift	ND6	CDS	7.81E-06	3.56E-07	0.001926782	8.77E-05	-1
O	k	Liver	OL	13765	TAA	0.002304	2321	7	T	Somatic	deletion	frameshift	ND6	CDS	4.44E-06	2.02E-07	0.001926782	8.77E-05	-2
O	k	Liver	OL	13765	TAA	0.063	2321	161	TA	Somatic	deletion	frameshift	ND6	CDS	0.000121387	5.52E-06	0.001926782	8.77E-05	-1
O	k	Liver	OL	13795	TA	0.009951	2592	39	T	Germline	deletion	frameshift	ND6	CDS	1.92E-05	8.73E-07	0.001926782	8.77E-05	-1
O	k	Liver	OL	13884	TC	0.006893	2402	23	T	Somatic	deletion	frameshift	ND6	CDS	1.33E-05	6.04E-07	0.001926782	8.77E-05	-1
O	k	Liver	OL	13900	TA	0.006307	2461	21	TAA	Somatic	insertion	frameshift	ND6	CDS	1.22E-05	5.53E-07	0.001926782	8.77E-05	1
O	k	Liver	OL	13900	TA	0.011	2461	34	T	Somatic	deletion	frameshift	ND6	CDS	2.12E-05	9.65E-07	0.001926782	8.77E-05	-1
O	k	Liver	OL	13918	TA	0.004638	2643	17	T	Germline	deletion	frameshift	ND6	CDS	8.94E-06	4.07E-07	0.001926782	8.77E-05	-1
O	k	Liver	OL	14052	CA	0.00334	2843	14	C	Somatic	deletion	frameshift	ND6	CDS	6.44E-06	2.93E-07	0.001926782	8.77E-05	-1
R	l	Brain	RB	13765	TA	0.008025	6186	68	T	Germline	deletion	frameshift	ND6	CDS	1.55E-05	7.04E-07	0.001926782	8.77E-05	-1
R	l	Brain	RB	13795	TA	0.006792	6165	63	T	Germline	deletion	frameshift	ND6	CDS	1.31E-05	5.96E-07	0.001926782	8.77E-05	-1
R	l	Brain	RB	13822	TC	0.001362	6188	34	T	Germline	deletion	frameshift	ND6	CDS	2.62E-06	1.19E-07	0.001926782	8.77E-05	-1
R	l	Brain	RB	13884	TC	0.002516	6190	25	T	Germline	deletion	frameshift	ND6	CDS	4.85E-06	2.21E-07	0.001926782	8.77E-05	-1
R	l	Brain	RB	13900	TA	0.003652	6116	29	TAA	Germline	insertion	frameshift	ND6	CDS	7.04E-06	3.20E-07	0.001926782	8.77E-05	1
R	l	Brain	RB	13900	TA	0.00221	6116	22	T	Germline	deletion	frameshift	ND6	CDS	4.26E-06	1.94E-07	0.001926782	8.77E-05	-1
R	l	Brain	RB	13918	TA	0.002977	6351	35	T	Somatic	deletion	frameshift	ND6	CDS	5.74E-06	2.61E-07	0.001926782	8.77E-05	-1
R	l	Brain	RB	13939	TA	0.001897	6420	24	T	Somatic	deletion	frameshift	ND6	CDS	3.66E-06	1.66E-07	0.001926782	8.77E-05	-1
R	l	Liver	RL	13765	TA	0.051	2321	131	T	Germline	deletion	frameshift	ND6	CDS	9.83E-05	4.47E-06	0.001926782	8.77E-05	-1
R	l	Liver	RL	13795	TA	0.014	2448	45	T	Germline	deletion	frameshift	ND6	CDS	2.70E-05	1.23E-06	0.001926782	8.77E-05	-1
R	l	Liver	RL	13822	TC	0.004279	2437	26	T	Germline	deletion	frameshift	ND6	CDS	8.24E-06	3.75E-07	0.001926782	8.77E-05	-1
R	l	Liver	RL	13884	TC	0.005116	2329	20	T	Germline	deletion	frameshift	ND6	CDS	9.86E-06	4.49E-07	0.001926782	8.77E-05	-1
R	l	Liver	RL	13900	TA	0.007725	2349	21	TAA	Germline	insertion	frameshift	ND6	CDS	1.49E-05	6.77E-07	0.001926782	8.77E-05	1
R	l	Liver	RL	13900	TA	0.011	2349	34	T	Germline	deletion	frameshift	ND6	CDS	2.12E-05	9.65E-07	0.001926782	8.77E-05	-1
U	m	Brain	UB	13765	TA	0.008037	4803	48	T	Germline	deletion	frameshift	ND6	CDS	1.55E-05	7.05E-07	0.001926782	8.77E-05	-1
U	m	Brain	UB	13795	TA	0.008573	4942	58	T	Somatic	deletion	frameshift	ND6	CDS	1.65E-05	7.52E-07	0.001926782	8.77E-05	-1
U	m	Brain	UB	13884	TC	0.003311	4808	29	T	Germline	deletion	frameshift	ND6	CDS	6.38E-06	2.90E-07	0.001926782	8.77E-05	-1
U	m	Brain	UB	13900	TA	0.007323	4793	45	T	Germline	deletion	frameshift	ND6	CDS	1.41E-05	6.42E-07	0.001926782	8.77E-05	-1
U	m	Brain	UB	13918	TA	0.008951	4813	53	T	Germline	deletion	frameshift	ND6	CDS	1.72E-05	7.85E-07	0.001926782	8.77E-05	-1
U	m	Liver	UL	13578	TA	0.003175	4195	23	T	Somatic	deletion	frameshift	ND6	CDS	6.12E-06	2.78E-07	0.001926782	8.77E-05	-1
U	m	Liver	UL	13765	TA	0.053	3769	221	T	Germline	deletion	frameshift	ND6	CDS	0.000102119	4.65E-06	0.001926782	8.77E-05	-1
U	m	Liver	UL	13795	TAA	0.016	4009	73	TA	Somatic	deletion	frameshift	ND6	CDS	3.08E-05	1.40E-06	0.001926782	8.77E-05	-1
U	m	Liver	UL	13795	TAA	0.005819	4009	24	T	Somatic	deletion	frameshift	ND6	CDS	1.12E-05	5.10E-07	0.001926782	8.77E-05	-2
U	m	Liver	UL	13884	TC	0.007817	3975	46	T	Germline	deletion	frameshift	ND6	CDS	1.51E-05	6.86E-07	0.001926782	8.77E-05	-1
U	m	Liver	UL	13900	TA	0.005166	3944	29	TAA	Somatic	insertion	frameshift	ND6	CDS	9.95E-06	4.53E-07	0.001926782	8.77E-05	1
U	m	Liver	UL	13900	TA	0.01	3944	49	T	Germline	deletion	frameshift	ND6	CDS	1.93E-05	8.77E-07	0.001926782	8.77E-05	-1
U	m	Liver	UL	13918	TA	0.012	4241	64	T	Germline	deletion	frameshift	ND6	CDS	2.31E-05	1.05E-06	0.001926782	8.77E-05	-1
U	m	Liver	UL	13975	TA	0.002488	4423	25	T	Somatic	deletion	frameshift	ND6	CDS	4.79E-06	2.18E-07	0.001926782	8.77E-05	-1
U	m	Liver	UL	14047	TA	0.001913	4610	20	T	Somatic	deletion	frameshift	ND6	CDS	3.69E-06	1.68E-07	0.001926782	8.77E-05	-1
V	n	Brain	VB	13765	TA	0.007731	6158	65	T	Germline	deletion	frameshift	ND6	CDS	1.49E-05	6.78E-07	0.001926782	8.77E-05	-1
V	n	Brain	VB	13795	TA	0.005684	6136	58	T	Germline	deletion	frameshift	ND6	CDS	1.10E-05	4.98E-07	0.001926782	8.77E-05	-1
V	n	Brain	VB	13884	TC	0.003841	6056	36	T	Germline	deletion	frameshift	ND6	CDS	7.40E-06	3.37E-07	0.001926782	8.77E-05	-1
V	n	Brain	VB	13900	TA	0.002713	6089	23	TAA	Germline	insertion	frameshift	ND6	CDS	5.23E-06	2.38E-07	0.001926782	8.77E-05	1
V	n	Brain	VB	13900	TA	0.003984	6089	37	T	Germline	deletion	frameshift	ND6	CDS	7.68E-06	3.49E-07	0.001926782	8.77E-05	-1
V	n	Brain	VB	13918	TA	0.005761	6296	46	T	Somatic	deletion	frameshift	ND6	CDS	1.11E-05	5.05E-07	0.001926782	8.77E-05	-1
V	n	Brain	VB	13939	TA	0.004091	6362	38	T	Somatic	deletion	frameshift	ND6	CDS	7.88E-06	3.59E-07	0.001926782	8.77E-05	-1
V	n	Liver	VL	13765	TA	0.051	4275	249	T	Germline	deletion	frameshift	ND6	CDS	9.83E-05	4.47E-06	0.001926782	8.77E-05	-1
V	n	Liver	VL	13795	TA	0.009144	4568	52	T	Germline	deletion	frameshift	ND6	CDS	1.76E-05	8.02E-07	0.001926782	8.77E-05	-1
V	n	Liver	VL	13884	TC	0.008269	4413	53	T	Germline	deletion	frameshift	ND6	CDS	1.59E-05	7.25E-07	0.001926782	8.77E-05	-1
V	n	Liver	VL	13900	TA	0.005289	4429	34	TAA	Germline	insertion	frameshift	ND6	CDS	1.02E-05	4.64E-07	0.001926782	8.77E-05	1
V	n	Liver	VL	13900	TA	0.006478	4429	45	T	Germline	deletion	frameshift	ND6	CDS	1.25E-05	5.68E-07	0.001926782	8.77E-05	-1
11	a	Brain	11B	15042	AT	0.002535	6330	29	A	Somatic	deletion	frameshift	CYTB	CDS	2.22E-06	2.22E-07	0.000874126	8.77E-05	-1
11	a	Liver	11L	14639	AG	0.016	714	15	A	Somatic	deletion	frameshift	CYTB	CDS	1.40E-05	1.40E-06	0.000874126	8.77E-05	-1
11	a	Liver	11L	14876	AT	0.02	703	15	A	Somatic	deletion	frameshift	CYTB	CDS	1.75E-05	1.75E-06	0.000874126	8.77E-05	-1
12	b	Brain	12B	14881	TCCCAGACA	0.01	6628	76	T	Somatic	deletion	frameshift	CYTB	CDS	8.74E-06	8.77E-07	0.000874126	8.77E-05	-8
12	b	Brain	12B	14929	TA	0.002344	6535	20	T	Somatic	deletion	frameshift	CYTB	CDS	2.05E-06	2.06E-07	0.000874126	8.77E-05	-1
12	b	Liver	12L	14158	GA	0.003726	5757	42	G	Somatic	deletion	frameshift	CYTB	CDS	3.26E-06	3.27E-07	0.000874126	8.77E-05	-1
12	b	Liver	12L	14411	AT	0.00786	5380	53	A	Somatic	deletion	frameshift	CYTB	CDS	6.87E-06	6.89E-07	0.000874126	8.77E-05	-1
12	b	Liver	12L	14639	AG	0.015	5025	95	A	Somatic	deletion	frameshift	CYTB	CDS	1.31E-05	1.32E-06	0.000874126	8.77E-05	-1
12	b	Liver	12L	14876	AT	0.006442	4667	51	A	Somatic	deletion	frameshift	CYTB	CDS	5.63E-06	5.65E-07	0.000874126	8.77E-05	-1
12	b	Liver	12L	15158	TG	0.006406	4599	47	T	Somatic	deletion	frameshift	CYTB	CDS	5.60E-06	5.62E-07	0.000874126	8.77E-05	-1
15	c	Brain	15B	14881	TCCCAGACA	0.009332	4838	49	T	Germline	deletion	frameshift	CYTB	CDS	8.16E-06	8.18E-07	0.000874126	8.77E-05	-8
15	c	Liver	15L	14158	GA	0.005732	1185	11	G	Somatic	deletion	frameshift	CYTB	CDS	5.01E-06	5.03E-07	0.000874126	8.77E-05	-1
15	c	Liver	15L	14289	CT	0.007575	1058	11	C	Somatic	deletion	frameshift	CYTB	CDS	6.62E-06	6.64E-07	0.000874126	8.77E-05	-1
15	c	Liver	15L	14639	AG	0.008338	826	9	A	Somatic	deletion	frameshift	CYTB	CDS	7.29E-06	7.31E-07	0.000874126	8.77E-05	-1
15	c	Liver	15L	14876	AT	0.008643	836	9	A	Somatic	deletion	frameshift	CYTB	CDS	7.56E-06	7.58E-07	0.000874126	8.77E-05	-1
15	c	Liver	15L	14881	TCCCAGACA	0.004795	885	4	TCCAGACA	Somatic	deletion	frameshift	CYTB	CDS	4.19E-06	4.21E-07	0.000874126	8.77E-05	-1
15	c	Liver	15L	14881	TCCCAGACA	0.01	885	8	T	Germline	deletion	frameshift	CYTB	CDS	8.74E-06	8.77E-07	0.000874126	8.77E-05	-8
22	d	Brain	22B	14792	TA	0.007878	1288	10	T	Germline	deletion	frameshift	CYTB	CDS	6.89E-06	6.91E-07	0.000874126	8.77E-05	-1
22	d	Brain	22B	14876	A	0.008829	1223	10	ATTTTTTTTT	Somatic	insertion	no frameshift	CYTB	CDS	7.72E-06	7.74E-07	0.000874126	8.77E-05	9
22	d	Liver	22L	14158	GA	0.002572	6081	37	G	Somatic	deletion	frameshift	CYTB	CDS	2.25E-06	2.26E-07	0.000874126	8.77E-05	-1
22	d	Liver	22L	14411	AT	0.004517	6128	39	A	Somatic	deletion	frameshift	CYTB	CDS	3.95E-06	3.96E-07	0.000874126	8.77E-05	-1
22	d	Liver	22L	14639	AG	0.008706	6009	71	A	Somatic	deletion	frameshift	CYTB	CDS	7.61E-06	7.63E-07	0.000874126	8.77E-05	-1
22	d	Liver	22L	14792	TA	0.006438	6031	46	T	Germline	deletion	frameshift	CYTB	CDS	5.63E-06	5.65E-07	0.000874126	8.77E-05	-1
22	d	Liver	22L	14876	AT	0.005257	5907	35	ATTTTTTTTTT	Somatic	insertion	no frameshift	CYTB	CDS	4.60E-06	4.61E-07	0.000874126	8.77E-05	9
22	d	Liver	22L	14876	AT	0.003579	5907	44	A	Somatic	deletion	frameshift	CYTB	CDS	3.13E-06	3.14E-07	0.000874126	8.77E-05	-1
22	d	Liver	22L	15158	TG	0.006861	6148	70	T	Somatic	deletion	frameshift	CYTB	CDS	6.00E-06	6.02E-07	0.000874126	8.77E-05	-1
23	e	Brain	23B	14411	AT	0.003684	6440	33	A	Germline	deletion	frameshift	CYTB	CDS	3.22E-06	3.23E-07	0.000874126	8.77E-05	-1
23	e	Brain	23B	14876	A	0.006755	6248	43	ATTTTTTTTT	Somatic	insertion	no frameshift	CYTB	CDS	5.90E-06	5.92E-07	0.000874126	8.77E-05	9
23	e	Brain	23B	14881	TC	0.028	6149	185	T	Germline	deletion	frameshift	CYTB	CDS	2.45E-05	2.46E-06	0.000874126	8.77E-05	-1
23	e	Brain	23B	15058	CT	0.002686	6296	22	C	Somatic	deletion	frameshift	CYTB	CDS	2.35E-06	2.36E-07	0.000874126	8.77E-05	-1
23	e	Liver	23L	14411	AT	0.007678	1231	9	A	Germline	deletion	frameshift	CYTB	CDS	6.71E-06	6.73E-07	0.000874126	8.77E-05	-1
23	e	Liver	23L	14639	AG	0.016	1063	24	A	Somatic	deletion	frameshift	CYTB	CDS	1.40E-05	1.40E-06	0.000874126	8.77E-05	-1
23	e	Liver	23L	14881	TC	0.029	1103	37	T	Germline	deletion	frameshift	CYTB	CDS	2.53E-05	2.54E-06	0.000874126	8.77E-05	-1
23	e	Liver	23L	15158	TG	0.01	1108	17	T	Somatic	deletion	frameshift	CYTB	CDS	8.74E-06	8.77E-07	0.000874126	8.77E-05	-1
24	f	Brain	24B	14881	TCCCAGACA	0.011	4839	57	T	Somatic	deletion	frameshift	CYTB	CDS	9.62E-06	9.65E-07	0.000874126	8.77E-05	-8
24	f	Liver	24L	14411	AT	0.004497	4958	31	A	Somatic	deletion	frameshift	CYTB	CDS	3.93E-06	3.94E-07	0.000874126	8.77E-05	-1
24	f	Liver	24L	14639	AG	0.014	4223	69	A	Somatic	deletion	frameshift	CYTB	CDS	1.22E-05	1.23E-06	0.000874126	8.77E-05	-1
24	f	Liver	24L	14876	AT	0.007327	4168	32	ATTTTTTTTTT	Somatic	insertion	no frameshift	CYTB	CDS	6.40E-06	6.43E-07	0.000874126	8.77E-05	9
24	f	Liver	24L	14876	AT	0.005776	4168	39	A	Somatic	deletion	frameshift	CYTB	CDS	5.05E-06	5.07E-07	0.000874126	8.77E-05	-1
24	f	Liver	24L	15158	TG	0.007807	4134	42	T	Somatic	deletion	frameshift	CYTB	CDS	6.82E-06	6.85E-07	0.000874126	8.77E-05	-1
C	g	Brain	CB	14876	A	0.01	2309	25	ATTTTTTTTT	Somatic	insertion	no frameshift	CYTB	CDS	8.74E-06	8.77E-07	0.000874126	8.77E-05	9
C	g	Brain	CB	14929	TA	0.003115	2307	15	T	Somatic	deletion	frameshift	CYTB	CDS	2.72E-06	2.73E-07	0.000874126	8.77E-05	-1
C	g	Liver	CL	14411	AT	0.008025	3597	35	A	Somatic	deletion	frameshift	CYTB	CDS	7.01E-06	7.04E-07	0.000874126	8.77E-05	-1
C	g	Liver	CL	14582	TA	0.002122	3690	11	T	Somatic	deletion	frameshift	CYTB	CDS	1.85E-06	1.86E-07	0.000874126	8.77E-05	-1
C	g	Liver	CL	14639	AG	0.012	3194	54	A	Somatic	deletion	frameshift	CYTB	CDS	1.05E-05	1.05E-06	0.000874126	8.77E-05	-1
C	g	Liver	CL	14876	AT	0.004893	3282	29	A	Somatic	deletion	frameshift	CYTB	CDS	4.28E-06	4.29E-07	0.000874126	8.77E-05	-1
C	g	Liver	CL	15158	TG	0.006686	3065	34	T	Somatic	deletion	frameshift	CYTB	CDS	5.84E-06	5.86E-07	0.000874126	8.77E-05	-1
G	h	Brain	GB	14881	TCCCAGACA	0.009919	861	9	T	Germline	deletion	frameshift	CYTB	CDS	8.67E-06	8.70E-07	0.000874126	8.77E-05	-8
G	h	Liver	GL	14411	AT	0.003945	3837	26	A	Somatic	deletion	frameshift	CYTB	CDS	3.45E-06	3.46E-07	0.000874126	8.77E-05	-1
G	h	Liver	GL	14639	AG	0.009167	3353	44	A	Somatic	deletion	frameshift	CYTB	CDS	8.01E-06	8.04E-07	0.000874126	8.77E-05	-1
G	h	Liver	GL	14876	AT	0.005949	3354	35	A	Somatic	deletion	frameshift	CYTB	CDS	5.20E-06	5.22E-07	0.000874126	8.77E-05	-1
G	h	Liver	GL	14881	TCCCAGACA	0.013	3670	45	T	Germline	deletion	frameshift	CYTB	CDS	1.14E-05	1.14E-06	0.000874126	8.77E-05	-8
G	h	Liver	GL	15158	TG	0.004682	3371	28	T	Somatic	deletion	frameshift	CYTB	CDS	4.09E-06	4.11E-07	0.000874126	8.77E-05	-1
G	h	Liver	GL	15274	TA	0.002681	3703	13	T	Somatic	deletion	frameshift	CYTB	CDS	2.34E-06	2.35E-07	0.000874126	8.77E-05	-1
J	i	Brain	JB	14876	A	0.008225	6247	55	ATTTTTTTTT	Somatic	insertion	no frameshift	CYTB	CDS	7.19E-06	7.21E-07	0.000874126	8.77E-05	9
J	i	Liver	JL	14411	AT	0.005103	4704	33	A	Somatic	deletion	frameshift	CYTB	CDS	4.46E-06	4.48E-07	0.000874126	8.77E-05	-1
J	i	Liver	JL	14639	AG	0.016	4160	80	A	Somatic	deletion	frameshift	CYTB	CDS	1.40E-05	1.40E-06	0.000874126	8.77E-05	-1
J	i	Liver	JL	14876	AT	0.006191	4033	38	A	Somatic	deletion	frameshift	CYTB	CDS	5.41E-06	5.43E-07	0.000874126	8.77E-05	-1
J	i	Liver	JL	15158	TG	0.007838	3687	46	T	Somatic	deletion	frameshift	CYTB	CDS	6.85E-06	6.87E-07	0.000874126	8.77E-05	-1
M	j	Brain	MB	14881	TCCCAGACATAC	0.004853	6913	41	T	Somatic	deletion	frameshift	CYTB	CDS	4.24E-06	4.26E-07	0.000874126	8.77E-05	-11
M	j	Liver	ML	14411	AT	0.003922	4819	27	A	Somatic	deletion	frameshift	CYTB	CDS	3.43E-06	3.44E-07	0.000874126	8.77E-05	-1
M	j	Liver	ML	14639	AG	0.018	4267	88	A	Somatic	deletion	frameshift	CYTB	CDS	1.57E-05	1.58E-06	0.000874126	8.77E-05	-1
M	j	Liver	ML	14876	AT	0.004351	4354	30	A	Somatic	deletion	frameshift	CYTB	CDS	3.80E-06	3.82E-07	0.000874126	8.77E-05	-1
M	j	Liver	ML	15158	TG	0.01	3944	62	T	Somatic	deletion	frameshift	CYTB	CDS	8.74E-06	8.77E-07	0.000874126	8.77E-05	-1
O	k	Liver	OL	14158	GA	0.005692	2858	26	G	Somatic	deletion	frameshift	CYTB	CDS	4.98E-06	4.99E-07	0.000874126	8.77E-05	-1
O	k	Liver	OL	14411	AT	0.004745	2503	13	A	Somatic	deletion	frameshift	CYTB	CDS	4.15E-06	4.16E-07	0.000874126	8.77E-05	-1
O	k	Liver	OL	14582	TA	0.002617	2639	12	T	Somatic	deletion	frameshift	CYTB	CDS	2.29E-06	2.30E-07	0.000874126	8.77E-05	-1
O	k	Liver	OL	14639	AG	0.012	2412	40	A	Somatic	deletion	frameshift	CYTB	CDS	1.05E-05	1.05E-06	0.000874126	8.77E-05	-1
O	k	Liver	OL	14876	AT	0.01	2247	35	A	Somatic	deletion	frameshift	CYTB	CDS	8.74E-06	8.77E-07	0.000874126	8.77E-05	-1
O	k	Liver	OL	15158	TG	0.009871	2216	38	T	Somatic	deletion	frameshift	CYTB	CDS	8.63E-06	8.66E-07	0.000874126	8.77E-05	-1
R	l	Brain	RB	14881	TCCCAGACA	0.009787	6943	69	T	Somatic	deletion	frameshift	CYTB	CDS	8.56E-06	8.58E-07	0.000874126	8.77E-05	-8
R	l	Liver	RL	14158	GA	0.003488	2685	23	G	Somatic	deletion	frameshift	CYTB	CDS	3.05E-06	3.06E-07	0.000874126	8.77E-05	-1
R	l	Liver	RL	14639	AG	0.011	2078	37	A	Somatic	deletion	frameshift	CYTB	CDS	9.62E-06	9.65E-07	0.000874126	8.77E-05	-1
R	l	Liver	RL	14876	AT	0.004329	2201	19	A	Somatic	deletion	frameshift	CYTB	CDS	3.78E-06	3.80E-07	0.000874126	8.77E-05	-1
R	l	Liver	RL	15158	TG	0.006468	1965	21	T	Somatic	deletion	frameshift	CYTB	CDS	5.65E-06	5.67E-07	0.000874126	8.77E-05	-1
U	m	Brain	UB	14929	TA	0.002568	4930	22	T	Somatic	deletion	frameshift	CYTB	CDS	2.24E-06	2.25E-07	0.000874126	8.77E-05	-1
U	m	Brain	UB	15182	AT	0.008567	5023	45	A	Germline	deletion	frameshift	CYTB	CDS	7.49E-06	7.51E-07	0.000874126	8.77E-05	-1
U	m	Brain	UB	15274	TA	0.009549	4890	49	T	Germline	deletion	frameshift	CYTB	CDS	8.35E-06	8.37E-07	0.000874126	8.77E-05	-1
U	m	Liver	UL	14411	AT	0.00424	4228	23	A	Somatic	deletion	frameshift	CYTB	CDS	3.71E-06	3.72E-07	0.000874126	8.77E-05	-1
U	m	Liver	UL	14639	AG	0.005691	3852	37	A	Somatic	deletion	frameshift	CYTB	CDS	4.97E-06	4.99E-07	0.000874126	8.77E-05	-1
U	m	Liver	UL	14842	TA	0.01	4112	46	T	Somatic	deletion	frameshift	CYTB	CDS	8.74E-06	8.77E-07	0.000874126	8.77E-05	-1
U	m	Liver	UL	14876	AT	0.007856	3879	46	A	Somatic	deletion	frameshift	CYTB	CDS	6.87E-06	6.89E-07	0.000874126	8.77E-05	-1
U	m	Liver	UL	15158	TG	0.007117	3811	40	T	Somatic	deletion	frameshift	CYTB	CDS	6.22E-06	6.24E-07	0.000874126	8.77E-05	-1
U	m	Liver	UL	15182	AT	0.004165	3926	17	A	Germline	deletion	frameshift	CYTB	CDS	3.64E-06	3.65E-07	0.000874126	8.77E-05	-1
U	m	Liver	UL	15274	TA	0.037	3697	149	T	Germline	deletion	frameshift	CYTB	CDS	3.23E-05	3.24E-06	0.000874126	8.77E-05	-1
V	n	Brain	VB	14881	TCCCAGACA	0.011	6550	77	T	Somatic	deletion	frameshift	CYTB	CDS	9.62E-06	9.65E-07	0.000874126	8.77E-05	-8
V	n	Liver	VL	14158	GA	0.002698	5110	27	G	Somatic	deletion	frameshift	CYTB	CDS	2.36E-06	2.37E-07	0.000874126	8.77E-05	-1
V	n	Liver	VL	14411	AT	0.005176	4524	43	A	Somatic	deletion	frameshift	CYTB	CDS	4.52E-06	4.54E-07	0.000874126	8.77E-05	-1
V	n	Liver	VL	14639	AG	0.00502	3885	36	A	Somatic	deletion	frameshift	CYTB	CDS	4.39E-06	4.40E-07	0.000874126	8.77E-05	-1
V	n	Liver	VL	14876	AT	0.006448	3784	28	ATTTTTTTTTT	Somatic	insertion	no frameshift	CYTB	CDS	5.64E-06	5.65E-07	0.000874126	8.77E-05	9
V	n	Liver	VL	14876	AT	0.003243	3784	29	A	Somatic	deletion	frameshift	CYTB	CDS	2.83E-06	2.84E-07	0.000874126	8.77E-05	-1
V	n	Liver	VL	15158	TG	0.008927	3570	44	T	Somatic	deletion	frameshift	CYTB	CDS	7.80E-06	7.83E-07	0.000874126	8.77E-05	-1
O	k	Brain	OB	15343	TC	0.031	3600	116	T	Germline	deletion	frameshift	tRNA	tRNA	2.06E-05	2.06E-05	0.000665779	0.000665779	-1
O	k	Liver	OL	15343	TC	0.023	2171	51	T	Germline	deletion	frameshift	tRNA	tRNA	1.53E-05	1.53E-05	0.000665779	0.000665779	-1
12	b	Liver	12L	15374	TC	0.008424	4502	52	T	Somatic	deletion	frameshift	tRNA	tRNA	5.61E-06	5.61E-06	0.000665779	0.000665779	-1
15	c	Brain	15B	15374	TC	0.002255	4849	26	T	Somatic	deletion	frameshift	tRNA	tRNA	1.50E-06	1.50E-06	0.000665779	0.000665779	-1
22	d	Liver	22L	15374	TC	0.003096	6168	39	T	Somatic	deletion	frameshift	tRNA	tRNA	2.06E-06	2.06E-06	0.000665779	0.000665779	-1
C	g	Liver	CL	15374	TC	0.003604	3126	16	T	Somatic	deletion	frameshift	tRNA	tRNA	2.40E-06	2.40E-06	0.000665779	0.000665779	-1
M	j	Liver	ML	15374	TC	0.003198	4076	38	T	Somatic	deletion	frameshift	tRNA	tRNA	2.13E-06	2.13E-06	0.000665779	0.000665779	-1
V	n	Brain	VB	15374	TC	0.002206	6558	29	T	Somatic	deletion	frameshift	tRNA	tRNA	1.47E-06	1.47E-06	0.000665779	0.000665779	-1
22	d	Liver	22L	16266	TA	0.004808	1617	12	T	Somatic	deletion	frameshift	D-loop	D-loop	5.48E-06	5.48E-06	0.001140251	0.001140251	-1
23	e	Brain	23B	15550	A	0.001769	6081	12	AAT	Somatic	insertion	frameshift	D-loop	D-loop	2.02E-06	2.02E-06	0.001140251	0.001140251	2
G	h	Liver	GL	15676	T	0.003966	4365	22	TCCCCAAGCA	Somatic	insertion	no frameshift	D-loop	D-loop	4.52E-06	4.52E-06	0.001140251	0.001140251	9
G	h	Liver	GL	15677	T	0.003966	4366	22	TATAAGCTAGTACATTAAATCAATGGTTCA	Somatic	insertion	frameshift	D-loop	D-loop	4.52E-06	4.52E-06	0.001140251	0.001140251	29
J	i	Brain	JB	16240	A	0.0037	3041	13	AGTACTAAAATAT	Somatic	insertion	no frameshift	D-loop	D-loop	4.22E-06	4.22E-06	0.001140251	0.001140251	12
O	k	Liver	OL	15927	TGGCCTAC	0.002208	2285	5	T	Somatic	deletion	frameshift	D-loop	D-loop	2.52E-06	2.52E-06	0.001140251	0.001140251	-7
U	m	Brain	UB	16270	C	0.007262	946	6	CA	Somatic	insertion	frameshift	D-loop	D-loop	8.28E-06	8.28E-06	0.001140251	0.001140251	1
11	a	Brain	11B	5171	GAA	0.003657	3395	53	GTAA	Somatic	insertion	frameshift	None	None	NA	NA	NA	NA	1
11	a	Brain	11B	5171	GAA	0.019	3395	112	GAAAA	Germline	insertion	frameshift	None	None	NA	NA	NA	NA	2
11	a	Brain	11B	5171	GAA	0.192	3395	970	GAAA	Germline	insertion	frameshift	None	None	NA	NA	NA	NA	1
11	a	Brain	11B	5171	GAA	0.002953	3395	16	G	Germline	deletion	frameshift	None	None	NA	NA	NA	NA	-2
11	a	Brain	11B	5171	GAA	0.104	3395	559	GA	Germline	deletion	frameshift	None	None	NA	NA	NA	NA	-1
11	a	Liver	11L	5171	GAA	0.044	134	12	GAAAA	Germline	insertion	frameshift	None	None	NA	NA	NA	NA	2
11	a	Liver	11L	5171	GAA	0.136	134	30	GAAA	Germline	insertion	frameshift	None	None	NA	NA	NA	NA	1
11	a	Liver	11L	5171	GAA	0.041	134	14	G	Germline	deletion	frameshift	None	None	NA	NA	NA	NA	-2
11	a	Liver	11L	5171	GAA	0.285	134	78	GA	Germline	deletion	frameshift	None	None	NA	NA	NA	NA	-1
12	b	Brain	12B	5171	GAA	0.012	3343	66	GAAAA	Germline	insertion	frameshift	None	None	NA	NA	NA	NA	2
12	b	Brain	12B	5171	GAA	0.143	3343	724	GAAA	Germline	insertion	frameshift	None	None	NA	NA	NA	NA	1
12	b	Brain	12B	5171	GAA	0.164	3343	852	GA	Germline	deletion	frameshift	None	None	NA	NA	NA	NA	-1
12	b	Brain	12B	5171	GAA	0.005653	3343	32	G	Germline	deletion	frameshift	None	None	NA	NA	NA	NA	-2
12	b	Liver	12L	69	CA	0.01	1028	10	C	Somatic	deletion	frameshift	None	None	NA	NA	NA	NA	-1
12	b	Liver	12L	5171	GAA	0.01	1398	31	GAAAA	Germline	insertion	frameshift	None	None	NA	NA	NA	NA	2
12	b	Liver	12L	5171	GAA	0.083	1398	226	GAAA	Germline	insertion	frameshift	None	None	NA	NA	NA	NA	1
12	b	Liver	12L	5171	GAA	0.371	1398	1065	GA	Germline	deletion	frameshift	None	None	NA	NA	NA	NA	-1
12	b	Liver	12L	5171	GAA	0.035	1398	105	G	Germline	deletion	frameshift	None	None	NA	NA	NA	NA	-2
15	c	Brain	15B	5171	GAA	0.007197	1245	19	GAAAAA	Somatic	insertion	no frameshift	None	None	NA	NA	NA	NA	3
15	c	Brain	15B	5171	GAA	0.056	1245	152	GAAAA	Germline	insertion	frameshift	None	None	NA	NA	NA	NA	2
15	c	Brain	15B	5171	GAA	0.386	1245	1019	GAAA	Germline	insertion	frameshift	None	None	NA	NA	NA	NA	1
15	c	Brain	15B	5171	GAA	0.002986	1245	8	G	Germline	deletion	frameshift	None	None	NA	NA	NA	NA	-2
15	c	Brain	15B	5171	GAA	0.079	1245	226	GA	Germline	deletion	frameshift	None	None	NA	NA	NA	NA	-1
15	c	Liver	15L	5171	GAA	0.052	165	19	GAAAA	Germline	insertion	frameshift	None	None	NA	NA	NA	NA	2
15	c	Liver	15L	5171	GAA	0.224	165	74	GAAA	Germline	insertion	frameshift	None	None	NA	NA	NA	NA	1
15	c	Liver	15L	5171	GAA	0.241	165	97	GA	Germline	deletion	frameshift	None	None	NA	NA	NA	NA	-1
15	c	Liver	15L	5171	GAA	0.04	165	16	G	Germline	deletion	frameshift	None	None	NA	NA	NA	NA	-2
22	d	Brain	22B	5171	GA	0.041	427	28	GAAA	Somatic	insertion	frameshift	None	None	NA	NA	NA	NA	2
22	d	Brain	22B	5171	GA	0.294	427	217	GAA	Somatic	insertion	frameshift	None	None	NA	NA	NA	NA	1
22	d	Brain	22B	5171	GA	0.089	427	73	G	Somatic	deletion	frameshift	None	None	NA	NA	NA	NA	-1
22	d	Liver	22L	5171	GAA	0.015	2363	81	GAAAA	Somatic	insertion	frameshift	None	None	NA	NA	NA	NA	2
22	d	Liver	22L	5171	GAA	0.157	2363	738	GAAA	Somatic	insertion	frameshift	None	None	NA	NA	NA	NA	1
22	d	Liver	22L	5171	GAA	0.298	2363	1479	GA	Somatic	deletion	frameshift	None	None	NA	NA	NA	NA	-1
22	d	Liver	22L	5171	GAA	0.028	2363	151	G	Somatic	deletion	frameshift	None	None	NA	NA	NA	NA	-2
23	e	Brain	23B	5171	GA	0.025	3247	143	GAAA	Somatic	insertion	frameshift	None	None	NA	NA	NA	NA	2
23	e	Brain	23B	5171	GA	0.215	3247	1061	GAA	Somatic	insertion	frameshift	None	None	NA	NA	NA	NA	1
23	e	Brain	23B	5171	GA	0.106	3247	562	G	Somatic	deletion	frameshift	None	None	NA	NA	NA	NA	-1
23	e	Liver	23L	5171	GAA	0.127	325	58	GAAA	Somatic	insertion	frameshift	None	None	NA	NA	NA	NA	1
23	e	Liver	23L	5171	GAA	0.026	325	17	G	Somatic	deletion	frameshift	None	None	NA	NA	NA	NA	-2
23	e	Liver	23L	5171	GAA	0.27	325	163	GA	Somatic	deletion	frameshift	None	None	NA	NA	NA	NA	-1
24	f	Brain	24B	5171	GAA	0.008568	1529	21	GAAAA	Somatic	insertion	frameshift	None	None	NA	NA	NA	NA	2
24	f	Brain	24B	5171	GAA	0.117	1529	247	GAAA	Germline	insertion	frameshift	None	None	NA	NA	NA	NA	1
24	f	Brain	24B	5171	GAA	0.164	1529	380	GA	Germline	deletion	frameshift	None	None	NA	NA	NA	NA	-1
24	f	Brain	24B	5171	GAA	0.00558	1529	14	G	Germline	deletion	frameshift	None	None	NA	NA	NA	NA	-2
24	f	Liver	24L	5171	GAA	0.076	1175	185	GAAA	Germline	insertion	frameshift	None	None	NA	NA	NA	NA	1
24	f	Liver	24L	5171	GAA	0.044	1175	108	G	Germline	deletion	frameshift	None	None	NA	NA	NA	NA	-2
24	f	Liver	24L	5171	GAA	0.355	1175	833	GA	Germline	deletion	frameshift	None	None	NA	NA	NA	NA	-1
C	g	Brain	CB	5171	GAA	0.014	943	26	GAAAA	Somatic	insertion	frameshift	None	None	NA	NA	NA	NA	2
C	g	Brain	CB	5171	GAA	0.132	943	173	GAAA	Germline	insertion	frameshift	None	None	NA	NA	NA	NA	1
C	g	Brain	CB	5171	GAA	0.173	943	261	GA	Germline	deletion	frameshift	None	None	NA	NA	NA	NA	-1
C	g	Brain	CB	5171	GAA	0.004943	943	7	G	Germline	deletion	frameshift	None	None	NA	NA	NA	NA	-2
C	g	Liver	CL	5171	GAA	0.077	765	135	GAAA	Germline	insertion	frameshift	None	None	NA	NA	NA	NA	1
C	g	Liver	CL	5171	GAA	0.4	765	657	GA	Germline	deletion	frameshift	None	None	NA	NA	NA	NA	-1
C	g	Liver	CL	5171	GAA	0.04	765	67	G	Germline	deletion	frameshift	None	None	NA	NA	NA	NA	-2
G	h	Brain	GB	5171	GA	0.018	228	8	GAAA	Somatic	insertion	frameshift	None	None	NA	NA	NA	NA	2
G	h	Brain	GB	5171	GA	0.219	228	69	GAA	Somatic	insertion	frameshift	None	None	NA	NA	NA	NA	1
G	h	Brain	GB	5171	GA	0.156	228	61	G	Somatic	deletion	frameshift	None	None	NA	NA	NA	NA	-1
G	h	Liver	GL	5171	GAA	0.013	943	29	GAAAA	Somatic	insertion	frameshift	None	None	NA	NA	NA	NA	2
G	h	Liver	GL	5171	GAA	0.104	943	170	GAAA	Somatic	insertion	frameshift	None	None	NA	NA	NA	NA	1
G	h	Liver	GL	5171	GAA	0.318	943	602	GA	Somatic	deletion	frameshift	None	None	NA	NA	NA	NA	-1
G	h	Liver	GL	5171	GAA	0.033	943	67	G	Somatic	deletion	frameshift	None	None	NA	NA	NA	NA	-2
J	i	Brain	JB	5171	GAA	0.017	2882	85	GAAAAA	Somatic	insertion	no frameshift	None	None	NA	NA	NA	NA	3
J	i	Brain	JB	5171	GAA	0.068	2882	335	GAAAA	Germline	insertion	frameshift	None	None	NA	NA	NA	NA	2
J	i	Brain	JB	5171	GAA	0.245	2882	1243	GAAA	Germline	insertion	frameshift	None	None	NA	NA	NA	NA	1
J	i	Brain	JB	5171	GAA	0.004285	2882	24	G	Germline	deletion	frameshift	None	None	NA	NA	NA	NA	-2
J	i	Brain	JB	5171	GAA	0.1	2882	539	GA	Germline	deletion	frameshift	None	None	NA	NA	NA	NA	-1
J	i	Liver	JL	5171	GAA	0.032	1163	76	GAAAA	Germline	insertion	frameshift	None	None	NA	NA	NA	NA	2
J	i	Liver	JL	5171	GAA	0.156	1163	349	GAAA	Germline	insertion	frameshift	None	None	NA	NA	NA	NA	1
J	i	Liver	JL	5171	GAA	0.022	1163	58	G	Germline	deletion	frameshift	None	None	NA	NA	NA	NA	-2
J	i	Liver	JL	5171	GAA	0.286	1163	681	GA	Germline	deletion	frameshift	None	None	NA	NA	NA	NA	-1
M	j	Brain	MB	5171	GA	0.029	2817	145	GAAA	Somatic	insertion	frameshift	None	None	NA	NA	NA	NA	2
M	j	Brain	MB	5171	GA	0.254	2817	1199	GAA	Somatic	insertion	frameshift	None	None	NA	NA	NA	NA	1
M	j	Brain	MB	5171	GA	0.117	2817	578	G	Somatic	deletion	frameshift	None	None	NA	NA	NA	NA	-1
M	j	Liver	ML	5171	GAA	0.012	1150	22	GAAAA	Somatic	insertion	frameshift	None	None	NA	NA	NA	NA	2
M	j	Liver	ML	5171	GAA	0.148	1150	322	GAAA	Somatic	insertion	frameshift	None	None	NA	NA	NA	NA	1
M	j	Liver	ML	5171	GAA	0.023	1150	59	G	Somatic	deletion	frameshift	None	None	NA	NA	NA	NA	-2
M	j	Liver	ML	5171	GAA	0.307	1150	731	GA	Somatic	deletion	frameshift	None	None	NA	NA	NA	NA	-1
O	k	Brain	OB	5171	GA	0.01	1505	22	GAAA	Somatic	insertion	frameshift	None	None	NA	NA	NA	NA	2
O	k	Brain	OB	5171	GA	0.123	1505	245	GAA	Somatic	insertion	frameshift	None	None	NA	NA	NA	NA	1
O	k	Brain	OB	5171	GA	0.142	1505	319	G	Somatic	deletion	frameshift	None	None	NA	NA	NA	NA	-1
O	k	Liver	OL	5171	GAA	0.013	639	18	GAAAA	Somatic	insertion	frameshift	None	None	NA	NA	NA	NA	2
O	k	Liver	OL	5171	GAA	0.062	639	63	GAAA	Somatic	insertion	frameshift	None	None	NA	NA	NA	NA	1
O	k	Liver	OL	5171	GAA	0.045	639	67	G	Somatic	deletion	frameshift	None	None	NA	NA	NA	NA	-2
O	k	Liver	OL	5171	GAA	0.365	639	474	GA	Somatic	deletion	frameshift	None	None	NA	NA	NA	NA	-1
R	l	Brain	RB	5171	GAA	0.005115	2469	35	GAAAAA	Somatic	insertion	no frameshift	None	None	NA	NA	NA	NA	3
R	l	Brain	RB	5171	GAA	0.046	2469	241	GAAAA	Germline	insertion	frameshift	None	None	NA	NA	NA	NA	2
R	l	Brain	RB	5171	GAA	0.393	2469	2022	GAAA	Germline	insertion	frameshift	None	None	NA	NA	NA	NA	1
R	l	Brain	RB	5171	GAA	0.078	2469	435	GA	Germline	deletion	frameshift	None	None	NA	NA	NA	NA	-1
R	l	Brain	RB	5171	GAA	0.002915	2469	16	G	Germline	deletion	frameshift	None	None	NA	NA	NA	NA	-2
R	l	Liver	RL	5171	GAA	0.025	442	18	GAAAA	Germline	insertion	frameshift	None	None	NA	NA	NA	NA	2
R	l	Liver	RL	5171	GAA	0.134	442	106	GAAA	Germline	insertion	frameshift	None	None	NA	NA	NA	NA	1
R	l	Liver	RL	5171	GAA	0.023	442	22	G	Germline	deletion	frameshift	None	None	NA	NA	NA	NA	-2
R	l	Liver	RL	5171	GAA	0.292	442	276	GA	Germline	deletion	frameshift	None	None	NA	NA	NA	NA	-1
U	m	Brain	UB	5171	GAA	0.013	2116	47	GAAAA	Germline	insertion	frameshift	None	None	NA	NA	NA	NA	2
U	m	Brain	UB	5171	GAA	0.145	2116	453	GAAA	Germline	insertion	frameshift	None	None	NA	NA	NA	NA	1
U	m	Brain	UB	5171	GAA	0.004995	2116	19	G	Germline	deletion	frameshift	None	None	NA	NA	NA	NA	-2
U	m	Brain	UB	5171	GAA	0.153	2116	497	GA	Germline	deletion	frameshift	None	None	NA	NA	NA	NA	-1
U	m	Liver	UL	5171	GAA	0.013	1176	33	GAAAA	Germline	insertion	frameshift	None	None	NA	NA	NA	NA	2
U	m	Liver	UL	5171	GAA	0.087	1176	184	GAAA	Germline	insertion	frameshift	None	None	NA	NA	NA	NA	1
U	m	Liver	UL	5171	GAA	0.342	1176	785	GA	Germline	deletion	frameshift	None	None	NA	NA	NA	NA	-1
U	m	Liver	UL	5171	GAA	0.027	1176	70	G	Germline	deletion	frameshift	None	None	NA	NA	NA	NA	-2
V	n	Brain	VB	5171	GAA	0.019	3370	109	GAAAA	Germline	insertion	frameshift	None	None	NA	NA	NA	NA	2
V	n	Brain	VB	5171	GAA	0.169	3370	847	GAAA	Germline	insertion	frameshift	None	None	NA	NA	NA	NA	1
V	n	Brain	VB	5171	GAA	0.136	3370	719	GA	Germline	deletion	frameshift	None	None	NA	NA	NA	NA	-1
V	n	Brain	VB	5171	GAA	0.002953	3370	16	G	Germline	deletion	frameshift	None	None	NA	NA	NA	NA	-2
V	n	Liver	VL	5170	CG	0.011	1799	38	C	Somatic	deletion	frameshift	None	None	NA	NA	NA	NA	-1
V	n	Liver	VL	5171	GAA	0.007171	786	14	GAAAA	Germline	insertion	frameshift	None	None	NA	NA	NA	NA	2
V	n	Liver	VL	5171	GAA	0.106	786	140	GAAA	Germline	insertion	frameshift	None	None	NA	NA	NA	NA	1
