# Supplementary material for: The mtDNA mutation spectrum in the PolG mutator mouse reveals germline and somatic selection
Source: BMC Genom Data. 2021 Nov 26;22:52. doi: 10.1186/s12863-021-01005-x (PMC8620558; doi:10.1186/s12863-021-01005-x)
Supplement: Supplementary file 7 — Additional file 7. Coding Status. Dataset containing all mtDNA genes for figures. [file 12863_2021_1005_MOESM7_ESM.csv]

The mtDNA mutation spectrum in the PolG mutator mouse reveals germline and somatic selection; Maclaine, Kendra D, Stebbings, Kevin A, Havird, Justin C; Additional File 7: Gene locations for each mitochondrial gene from the mm10 mtDNA mouse genome.
coding_status	start	end
tRNA	1	68
rRNA	70	1024
tRNA	1025	1093
rRNA	1094	2675
tRNA	2676	2750
CDS	2751	3707
tRNA	3706	3774
tRNA	3772	3842
tRNA	3845	3913
CDS	3914	4951
tRNA	4950	5016
tRNA	5018	5086
tRNA	5089	5159
tRNA	5192	5257
tRNA	5260	5326
CDS	5328	6872
tRNA	6870	6938
tRNA	6942	7011
CDS	7013	7696
tRNA	7700	7764
CDS	7766	7969
CDS	7927	8607
CDS	8607	9390
tRNA	9391	9458
CDS	9459	9806
tRNA	9808	9875
CDS	9877	10173
CDS	10167	11544
tRNA	11545	11612
tRNA	11613	11671
tRNA	11672	11742
CDS	11742	13565
CDS	13552	14070
tRNA	14071	14139
CDS	14145	15288
tRNA	15289	15355
tRNA	15356	15422
D-loop	15423	16299
