# Supplementary material for: The mtDNA mutation spectrum in the PolG mutator mouse reveals germline and somatic selection
Source: BMC Genom Data. 2021 Nov 26;22:52. doi: 10.1186/s12863-021-01005-x (PMC8620558; doi:10.1186/s12863-021-01005-x)
Supplement: Supplementary file 8 — Additional file 8. Nucleotide Bias information. Csv file with the percent of each nucleotide mapped to each sample [file 12863_2021_1005_MOESM8_ESM.csv]

sample_name	Animal	tissue	Nucleotide	C_normalized		The mtDNA mutation spectrum in the PolG mutator mouse reveals germline and somatic selection; Maclaine, Kendra D, Stebbings, Kevin A, Havird, Justin C; Additional File 8: Nucleotide biases. Each reference nucleotide is shown for each sample. C_normalized is the relative frequency of each basepair mutating when normalized to cytosine.
11B	a	Brain	A	1.411645316
11B	a	Brain	T	1.174643298
11B	a	Brain	G	0.504383929
11B	a	Brain	C	1
11L	a	Liver	A	1.389055461
11L	a	Liver	T	1.166650314
11L	a	Liver	G	0.482475918
11L	a	Liver	C	1
12B	b	Brain	A	1.41191338
12B	b	Brain	T	1.175345131
12B	b	Brain	G	0.504347969
12B	b	Brain	C	1
12L	b	Liver	A	1.399904686
12L	b	Liver	T	1.167062522
12L	b	Liver	G	0.487546403
12L	b	Liver	C	1
15B	c	Brain	A	1.415119536
15B	c	Brain	T	1.176006152
15B	c	Brain	G	0.500588569
15B	c	Brain	C	1
15L	c	Liver	A	1.402902629
15L	c	Liver	T	1.172174255
15L	c	Liver	G	0.477803711
15L	c	Liver	C	1
22B	d	Brain	A	1.412637571
22B	d	Brain	T	1.178238522
22B	d	Brain	G	0.50283392
22B	d	Brain	C	1
22L	d	Liver	A	1.413165518
22L	d	Liver	T	1.174786927
22L	d	Liver	G	0.504239271
22L	d	Liver	C	1
23B	e	Brain	A	1.411379261
23B	e	Brain	T	1.175154007
23B	e	Brain	G	0.504457855
23B	e	Brain	C	1
23L	e	Liver	A	1.404748192
23L	e	Liver	T	1.172961413
23L	e	Liver	G	0.489611935
23L	e	Liver	C	1
24B	f	Brain	A	1.408500544
24B	f	Brain	T	1.174047217
24B	f	Brain	G	0.495779587
24B	f	Brain	C	1
24L	f	Liver	A	1.407347868
24L	f	Liver	T	1.171654682
24L	f	Liver	G	0.491063247
24L	f	Liver	C	1
CB	g	Brain	A	1.414193252
CB	g	Brain	T	1.178085075
CB	g	Brain	G	0.500472534
CB	g	Brain	C	1
CL	g	Liver	A	1.398118175
CL	g	Liver	T	1.169861866
CL	g	Liver	G	0.480089843
CL	g	Liver	C	1
GB	h	Brain	A	1.387887996
GB	h	Brain	T	1.171379387
GB	h	Brain	G	0.500104904
GB	h	Brain	C	1
GL	h	Liver	A	1.410625037
GL	h	Liver	T	1.178877033
GL	h	Liver	G	0.496910025
GL	h	Liver	C	1
JB	i	Brain	A	1.409163825
JB	i	Brain	T	1.175680589
JB	i	Brain	G	0.504735366
JB	i	Brain	C	1
JL	i	Liver	A	1.404744441
JL	i	Liver	T	1.170554222
JL	i	Liver	G	0.494056726
JL	i	Liver	C	1
MB	j	Brain	A	1.41213557
MB	j	Brain	T	1.174463051
MB	j	Brain	G	0.503832484
MB	j	Brain	C	1
ML	j	Liver	A	1.409343108
ML	j	Liver	T	1.172907021
ML	j	Liver	G	0.494089895
ML	j	Liver	C	1
OB	k	Brain	A	1.403075783
OB	k	Brain	T	1.174885512
OB	k	Brain	G	0.499854595
OB	k	Brain	C	1
OL	k	Liver	A	1.403393316
OL	k	Liver	T	1.173650018
OL	k	Liver	G	0.499774011
OL	k	Liver	C	1
RB	l	Brain	A	1.409590563
RB	l	Brain	T	1.175900953
RB	l	Brain	G	0.504872851
RB	l	Brain	C	1
RL	l	Liver	A	1.394079658
RL	l	Liver	T	1.170344398
RL	l	Liver	G	0.489107613
RL	l	Liver	C	1
UB	m	Brain	A	1.419400717
UB	m	Brain	T	1.177068225
UB	m	Brain	G	0.503809649
UB	m	Brain	C	1
UL	m	Liver	A	1.413588121
UL	m	Liver	T	1.178386866
UL	m	Liver	G	0.503216835
UL	m	Liver	C	1
VB	n	Brain	A	1.411536541
VB	n	Brain	T	1.175163076
VB	n	Brain	G	0.504327262
VB	n	Brain	C	1
VL	n	Liver	A	1.385550473
VL	n	Liver	T	1.166012182
VL	n	Liver	G	0.473756375
VL	n	Liver	C	1
